# Supplementary material for: Crystal structure of 1,5-diethyl-3′,5′-di­phenyl-1,5-di­hydro-3′H-spiro­[pyra­zolo[3,4-d]pyrimidine-4,2′-[1,3,4]thia­diazole]
Source: Acta Crystallogr E Crystallogr Commun. 2015 Sep 26;71(Pt 10):o769–70. doi: 10.1107/S2056989015017405 (PMC4647392; doi:10.1107/S2056989015017405)
Supplement: Supplementary file 1 [file e-71-0o769-sup1.cif]

##############################################################################
#                                                                            #
# This CIF contains the data in a paper accepted for publication in          #
# Acta Crystallographica Section E. It conforms to the requirements of       #
# Notes for Authors for Acta Crystallographica Section E, and has been       #
# peer reviewed under the auspices of the IUCr Commission on Journals.       #
#                                                                            #
# Full details of the Crystallographic Information File format               #
# are given in the paper "The Crystallographic Information File (CIF):       #
# a New Standard Archive File for Crystallography" by S. R. Hall, F. H.      #
# Allen and I. D. Brown [Acta Cryst. (1991), A47, 655-685].                  #
#                                                                            #
# The current version of the core CIF dictionary is obtainable from          #
# ftp://ftp.iucr.org/pub/cif_core.dic.                                       #
#                                                                            #
# Software is freely available for graphical display of the structure(s)     #
# in this CIF. For information consult the CIF software page                 #
# http://www.iucr.org/resources/cif/software.                                #
#                                                                            #
# This file may be used for bona fide research purposes within the           #
# scientific community so long as proper attribution is given to the journal # 
# article from which it was obtained.                                        #
#                                                                            #
##############################################################################
data_I
_audit_creation_method     SHELXL-2013
_journal_date_recd_electronic     2015-09-16
_journal_date_accepted     2015-09-17
_journal_name_full     'Acta Crystallographica, Section E'
_journal_year     2015
_journal_volume     71
_journal_issue     10
_journal_page_first     o769
_journal_page_last     o770
_journal_paper_category     HO
_journal_paper_doi     10.1107/S2056989015017405
_journal_coeditor_code     TK5387
_publ_contact_author_name     'El Mokhtar Essassi'
_publ_contact_author_address
;
Laboratoire de Chimie Organique H\'et\'erocyclique URAC 21,
P\^ole de Comp\'etence Pharmacochimie, Av. Ibn Battouta, BP 1014,
Facult\'e des Sciences, Universit\'e Mohammed V-Agdal, Rabat, Morocco
;
_publ_contact_author_email     'em_essassi@yahoo.fr'
_publ_contact_author_fax     '212 537 77 54 40'
_publ_contact_author_phone     '212 537 77 54 40'
_publ_section_title
;\
Crystal structure of
1,5-diethyl-3',5'-diphenyl-1,5-dihydro-3'<i>H</i>-spiro[pyrazolo[3,4-\
<i>d</i>]pyrimidine-4,2'-[1,3,4]thiadiazole]
;
loop_
    _publ_author_name
    _publ_author_address
    'El Fal, Mohammed'
;
Laboratoire de Chimie Organique H\'et\'erocyclique URAC 21,
P\^ole de Comp\'etence Pharmacochimie, Av. Ibn Battouta, BP 1014,
Facult\'e des Sciences, Universit\'e Mohammed V, Rabat, Morocco
;
    'Ramli, Youssef'
;
Laboratory of Medicinal Chemistry, Faculty of Medicine and Pharmacy,
University Mohammed V of Rabat, Morocco
;
    'Essassi, El Mokhtar'
;
Laboratoire de Chimie Organique H\'et\'erocyclique URAC 21,
P\^ole de Comp\'etence Pharmacochimie, Av. Ibn Battouta, BP 1014,
Facult\'e des Sciences, Universit\'e Mohammed V, Rabat, Morocco
;
    'Saadi, Mohamed'
;
Laboratoire de Chimie du Solide Appliqu\'ee,
Facult\'e des Sciences, Universit\'e Mohammed V,
Avenue Ibn Battouta, BP 1014, Rabat, Morocco
;
    'El Ammari, Lahcen'
;
Laboratoire de Chimie du Solide Appliqu\'ee,
Facult\'e des Sciences, Universit\'e Mohammed V,
Avenue Ibn Battouta, BP 1014, Rabat, Morocco
;
_chemical_name_systematic
;\
1,5-Diethyl-3',5'-diphenyl-1,5-dihydro-3'<i>H</i>-\
spiro[pyrazolo[3,4-<i>d</i>]pyrimidine-4,2'-[1,3,4]thiadiazole]
;
_chemical_name_common     ?
_chemical_formula_moiety     'C22 H22 N6 S'
_chemical_formula_sum     'C22 H22 N6 S'
_chemical_formula_iupac     'C22 H22 N6 S'
_chemical_formula_weight     402.51
_chemical_melting_point     468
_shelx_space_group_comment
;
The symmetry employed for this shelxl refinement is uniquely defined
by the following loop, which should always be used as a source of
symmetry information in preference to the above space-group names.
They are only intended as comments.
;
_space_group_crystal_system     orthorhombic
_space_group_name_H-M_alt     'P b c a'
_space_group_name_Hall     '-P 2ac 2ab'
loop_
    _space_group_symop_operation_xyz
    'x, y, z'
    '-x+1/2, -y, z+1/2'
    'x+1/2, -y+1/2, -z'
    '-x, y+1/2, -z+1/2'
    '-x, -y, -z'
    'x-1/2, y, -z-1/2'
    '-x-1/2, y-1/2, z'
    'x, -y-1/2, z-1/2'
_cell_length_a     14.501(5)
_cell_length_b     22.898(5)
_cell_length_c     12.468(4)
_cell_angle_alpha     90
_cell_angle_beta     90
_cell_angle_gamma     90
_cell_volume     4140(2)
_cell_formula_units_Z     8
_cell_measurement_reflns_used     4224
_cell_measurement_theta_min     2.331
_cell_measurement_theta_max     26.364
_cell_measurement_temperature     296(2)
_exptl_crystal_description     block
_exptl_crystal_colour     yellow
_exptl_crystal_size_max     0.37
_exptl_crystal_size_mid     0.34
_exptl_crystal_size_min     0.29
_exptl_crystal_density_diffrn     1.292
_exptl_crystal_F_000     1696
_exptl_absorpt_coefficient_mu     0.177
_exptl_absorpt_correction_type     multi-scan
_exptl_absorpt_process_details
;
(SADABS; Bruker, 2009)
;
_exptl_absorpt_correction_T_min     0.5888
_exptl_absorpt_correction_T_max     0.7455
_exptl_special_details     ?
_diffrn_ambient_temperature     296(2)
_diffrn_radiation_type     MoK\a
_diffrn_radiation_wavelength     0.71073
_diffrn_radiation_source     'fine-focus sealed tube'
_diffrn_radiation_monochromator     graphite
_diffrn_measurement_device_type     'Bruker X8 APEX'
_diffrn_measurement_method     '\f and \w scans'
_diffrn_reflns_number     25025
_diffrn_reflns_av_R_equivalents     0.0786
_diffrn_reflns_theta_min     2.331
_diffrn_reflns_theta_max     26.364
_diffrn_reflns_theta_full     25.242
_diffrn_measured_fraction_theta_max     1.000
_diffrn_measured_fraction_theta_full     1.000
_diffrn_reflns_limit_h_min     -18
_diffrn_reflns_limit_h_max     17
_diffrn_reflns_limit_k_min     -24
_diffrn_reflns_limit_k_max     28
_diffrn_reflns_limit_l_min     -15
_diffrn_reflns_limit_l_max     15
_refine_special_details     ?
_reflns_number_total     4224
_reflns_number_gt     2566
_reflns_threshold_expression     'I > 2\s(I)'
_refine_ls_structure_factor_coef     Fsqd
_refine_ls_matrix_type     full
_refine_ls_R_factor_all     0.0951
_refine_ls_R_factor_gt     0.0478
_refine_ls_wR_factor_gt     0.1133
_refine_ls_wR_factor_ref     0.1377
_refine_ls_goodness_of_fit_ref     1.001
_refine_ls_restrained_S_all     1.001
_refine_ls_number_reflns     4224
_refine_ls_number_parameters     262
_refine_ls_number_restraints     0
_refine_ls_hydrogen_treatment     constr
_refine_ls_weighting_scheme     calc
_refine_ls_weighting_details
              'w=1/[\s^2^(Fo^2^)+(0.0625P)^2^+0.7320P] where P=(Fo^2^+2Fc^2^)/3'
_atom_sites_solution_hydrogens     geom
_atom_sites_solution_primary     ?
_atom_sites_solution_secondary     ?
_refine_ls_shift/su_max     0.000
_refine_ls_shift/su_mean     0.000
_refine_diff_density_max     0.313
_refine_diff_density_min     -0.301
_refine_ls_extinction_method     none
_refine_ls_extinction_coef     .
loop_
    _atom_type_symbol
    _atom_type_description
    _atom_type_scat_dispersion_real
    _atom_type_scat_dispersion_imag
    _atom_type_scat_source
    'C' 'C' 0.0033 0.0016
                         'International Tables Vol C Tables 4.2.6.8 and 6.1.1.4'
    'H' 'H' 0.0000 0.0000
                         'International Tables Vol C Tables 4.2.6.8 and 6.1.1.4'
    'N' 'N' 0.0061 0.0033
                         'International Tables Vol C Tables 4.2.6.8 and 6.1.1.4'
    'S' 'S' 0.1246 0.1234
                         'International Tables Vol C Tables 4.2.6.8 and 6.1.1.4'
_computing_data_collection
;
APEX2 (Bruker, 2009)
;
_computing_cell_refinement
;
SAINT (Bruker, 2009)
;
_computing_data_reduction
;
SAINT (Bruker, 2009)
;
_computing_structure_solution
;
SHELXL2013 (Sheldrick, 2008)
;
_computing_structure_refinement
;
SHELXL2013 (Sheldrick, 2015)
;
_computing_molecular_graphics
;
ORTEP-3 for Windows (Farrugia, 2012)
;
_computing_publication_material
;
SHELXL2013 (Sheldrick, 2015)
;
loop_
    _atom_site_type_symbol
    _atom_site_label
    _atom_site_fract_x
    _atom_site_fract_y
    _atom_site_fract_z
    _atom_site_U_iso_or_equiv
    _atom_site_adp_type
    _atom_site_calc_flag
    _atom_site_occupancy
    _atom_site_disorder_assembly
    _atom_site_disorder_group
    C C1 0.48041(15) 0.16398(10) 0.52664(19) 0.0383(5) Uani d 1 . .
    C C2 0.54607(15) 0.07863(9) 0.63901(19) 0.0363(5) Uani d 1 . .
    C C3 0.49773(15) 0.04386(10) 0.72025(19) 0.0373(5) Uani d 1 . .
    C C4 0.41299(17) 0.04978(11) 0.7732(2) 0.0511(7) Uani d 1 . .
    H H4 0.3727 0.0809 0.7631 0.061 Uiso calc 1 . .
    C C5 0.53365(15) -0.00752(10) 0.75801(19) 0.0377(5) Uani d 1 . .
    C C6 0.65913(16) -0.00200(10) 0.6605(2) 0.0413(6) Uani d 1 . .
    H H6 0.7162 -0.0164 0.6392 0.050 Uiso calc 1 . .
    C C7 0.69620(18) 0.07699(12) 0.5361(2) 0.0554(7) Uani d 1 . .
    H H7A 0.7560 0.0814 0.5700 0.066 Uiso calc 1 . .
    H H7B 0.6733 0.1158 0.5199 0.066 Uiso calc 1 . .
    C C8 0.7081(3) 0.04447(17) 0.4342(3) 0.1022(13) Uani d 1 . .
    H H8A 0.7498 0.0654 0.3884 0.153 Uiso calc 1 . .
    H H8B 0.6495 0.0406 0.3992 0.153 Uiso calc 1 . .
    H H8C 0.7327 0.0064 0.4492 0.153 Uiso calc 1 . .
    C C9 0.4750(2) -0.08616(13) 0.8837(3) 0.0726(9) Uani d 1 . .
    H H9A 0.4554 -0.0814 0.9576 0.087 Uiso calc 1 . .
    H H9B 0.5377 -0.1009 0.8841 0.087 Uiso calc 1 . .
    C C10 0.4139(3) -0.12911(14) 0.8295(3) 0.0962(13) Uani d 1 . .
    H H10A 0.4166 -0.1657 0.8668 0.144 Uiso calc 1 . .
    H H10B 0.4340 -0.1345 0.7568 0.144 Uiso calc 1 . .
    H H10C 0.3517 -0.1148 0.8298 0.144 Uiso calc 1 . .
    C C11 0.61067(15) 0.15818(10) 0.76316(19) 0.0383(6) Uani d 1 . .
    C C12 0.66082(17) 0.11905(11) 0.8257(2) 0.0478(6) Uani d 1 . .
    H H12 0.6632 0.0797 0.8072 0.057 Uiso calc 1 . .
    C C13 0.70698(17) 0.13906(13) 0.9156(2) 0.0538(7) Uani d 1 . .
    H H13 0.7404 0.1128 0.9571 0.065 Uiso calc 1 . .
    C C14 0.70444(18) 0.19696(13) 0.9449(2) 0.0576(8) Uani d 1 . .
    H H14 0.7357 0.2099 1.0054 0.069 Uiso calc 1 . .
    C C15 0.65481(18) 0.23514(13) 0.8829(2) 0.0577(8) Uani d 1 . .
    H H15 0.6524 0.2744 0.9021 0.069 Uiso calc 1 . .
    C C16 0.60827(16) 0.21655(11) 0.7924(2) 0.0479(7) Uani d 1 . .
    H H16 0.5753 0.2432 0.7512 0.058 Uiso calc 1 . .
    C C17 0.43453(15) 0.20319(10) 0.4501(2) 0.0399(6) Uani d 1 . .
    C C18 0.39468(17) 0.18210(12) 0.3574(2) 0.0505(7) Uani d 1 . .
    H H18 0.3970 0.1423 0.3424 0.061 Uiso calc 1 . .
    C C19 0.35137(19) 0.21958(14) 0.2866(2) 0.0623(8) Uani d 1 . .
    H H19 0.3252 0.2051 0.2239 0.075 Uiso calc 1 . .
    C C20 0.3471(2) 0.27838(14) 0.3090(3) 0.0665(9) Uani d 1 . .
    H H20 0.3182 0.3037 0.2614 0.080 Uiso calc 1 . .
    C C21 0.38543(19) 0.29943(13) 0.4014(3) 0.0646(8) Uani d 1 . .
    H H21 0.3823 0.3392 0.4165 0.077 Uiso calc 1 . .
    C C22 0.42870(18) 0.26235(11) 0.4724(2) 0.0527(7) Uani d 1 . .
    H H22 0.4540 0.2771 0.5354 0.063 Uiso calc 1 . .
    N N1 0.52713(13) 0.18375(8) 0.60593(16) 0.0414(5) Uani d 1 . .
    N N2 0.56296(14) 0.14038(8) 0.67014(16) 0.0444(5) Uani d 1 . .
    N N3 0.63253(12) 0.04874(8) 0.61271(16) 0.0396(5) Uani d 1 . .
    N N4 0.61620(13) -0.03289(9) 0.73112(17) 0.0430(5) Uani d 1 . .
    N N5 0.47290(14) -0.02945(9) 0.82976(18) 0.0523(6) Uani d 1 . .
    N N6 0.39730(15) 0.00565(10) 0.8391(2) 0.0618(7) Uani d 1 . .
    S S1 0.47272(5) 0.08793(3) 0.51716(6) 0.0486(2) Uani d 1 . .
loop_
    _atom_site_aniso_label
    _atom_site_aniso_U_11
    _atom_site_aniso_U_22
    _atom_site_aniso_U_33
    _atom_site_aniso_U_12
    _atom_site_aniso_U_13
    _atom_site_aniso_U_23
    C1 0.0362(12) 0.0355(13) 0.0431(14) 0.0013(10) -0.0001(11) 0.0032(11)
    C2 0.0380(12) 0.0283(12) 0.0425(14) 0.0008(10) -0.0069(10) -0.0008(10)
    C3 0.0362(12) 0.0305(12) 0.0453(15) 0.0006(10) -0.0020(10) -0.0003(11)
    C4 0.0440(14) 0.0471(16) 0.0621(19) 0.0096(12) 0.0070(12) 0.0006(14)
    C5 0.0365(12) 0.0331(13) 0.0435(14) -0.0019(10) -0.0020(10) 0.0033(11)
    C6 0.0332(12) 0.0411(14) 0.0496(15) 0.0055(11) -0.0048(11) -0.0022(12)
    C7 0.0491(15) 0.0602(18) 0.0568(19) -0.0083(13) 0.0078(12) 0.0152(15)
    C8 0.127(3) 0.107(3) 0.073(3) -0.015(2) 0.048(2) -0.004(2)
    C9 0.070(2) 0.066(2) 0.082(2) 0.0031(17) 0.0156(17) 0.0367(18)
    C10 0.118(3) 0.054(2) 0.117(3) -0.008(2) 0.038(3) 0.014(2)
    C11 0.0373(12) 0.0403(14) 0.0372(14) -0.0053(10) 0.0004(10) -0.0034(11)
    C12 0.0557(15) 0.0409(15) 0.0469(16) -0.0021(13) -0.0091(12) 0.0008(12)
    C13 0.0506(15) 0.068(2) 0.0425(16) -0.0036(14) -0.0098(12) 0.0037(14)
    C14 0.0461(15) 0.075(2) 0.0516(18) -0.0088(15) -0.0046(12) -0.0178(15)
    C15 0.0515(15) 0.0553(18) 0.066(2) -0.0024(14) -0.0024(14) -0.0238(15)
    C16 0.0451(14) 0.0396(15) 0.0591(18) 0.0003(11) -0.0071(12) -0.0098(13)
    C17 0.0360(12) 0.0388(14) 0.0449(15) 0.0055(11) 0.0022(10) 0.0085(11)
    C18 0.0537(15) 0.0487(16) 0.0491(17) 0.0087(13) -0.0019(13) 0.0070(13)
    C19 0.0596(17) 0.074(2) 0.0532(19) 0.0092(15) -0.0122(14) 0.0101(16)
    C20 0.0640(18) 0.061(2) 0.074(2) 0.0148(16) -0.0108(16) 0.0262(17)
    C21 0.0640(18) 0.0450(17) 0.085(2) 0.0131(14) -0.0074(17) 0.0128(16)
    C22 0.0547(15) 0.0406(16) 0.0627(19) 0.0054(13) -0.0086(13) 0.0080(13)
    N1 0.0478(11) 0.0308(11) 0.0457(12) 0.0023(9) -0.0042(10) 0.0065(9)
    N2 0.0595(13) 0.0278(11) 0.0461(13) -0.0011(9) -0.0168(10) 0.0046(9)
    N3 0.0373(10) 0.0369(11) 0.0446(12) -0.0005(9) 0.0006(8) 0.0041(9)
    N4 0.0377(11) 0.0395(12) 0.0519(14) 0.0061(9) -0.0012(9) 0.0091(10)
    N5 0.0481(12) 0.0468(13) 0.0619(15) 0.0026(10) 0.0098(11) 0.0169(11)
    N6 0.0516(13) 0.0624(16) 0.0714(17) 0.0052(12) 0.0180(12) 0.0111(13)
    S1 0.0567(4) 0.0362(4) 0.0531(4) -0.0001(3) -0.0217(3) 0.0025(3)
_geom_special_details
;
All e.s.d.'s (except the e.s.d. in the dihedral angle between two l.s. planes)
are estimated using the full covariance matrix. The cell e.s.d.'s are taken
into account individually in the estimation of e.s.d.'s in distances, angles
and torsion angles; correlations between e.s.d.'s in cell parameters are only
used when they are defined by crystal symmetry. An approximate (isotropic)
treatment of cell e.s.d.'s is used for estimating e.s.d.'s involving l.s.
planes.
;
loop_
    _geom_bond_atom_site_label_1
    _geom_bond_atom_site_label_2
    _geom_bond_site_symmetry_2
    _geom_bond_distance
    _geom_bond_publ_flag
    C1 N1 . 1.281(3) ?
    C1 C17 . 1.469(3) ?
    C1 S1 . 1.749(2) ?
    C2 N3 . 1.466(3) ?
    C2 C3 . 1.467(3) ?
    C2 N2 . 1.487(3) ?
    C2 S1 . 1.867(2) ?
    C3 C5 . 1.370(3) ?
    C3 C4 . 1.401(3) ?
    C4 N6 . 1.323(3) ?
    C4 H4 . 0.9300 ?
    C5 N5 . 1.352(3) ?
    C5 N4 . 1.372(3) ?
    C6 N4 . 1.290(3) ?
    C6 N3 . 1.361(3) ?
    C6 H6 . 0.9300 ?
    C7 N3 . 1.478(3) ?
    C7 C8 . 1.482(4) ?
    C7 H7A . 0.9700 ?
    C7 H7B . 0.9700 ?
    C8 H8A . 0.9600 ?
    C8 H8B . 0.9600 ?
    C8 H8C . 0.9600 ?
    C9 N5 . 1.463(3) ?
    C9 C10 . 1.486(5) ?
    C9 H9A . 0.9700 ?
    C9 H9B . 0.9700 ?
    C10 H10A . 0.9600 ?
    C10 H10B . 0.9600 ?
    C10 H10C . 0.9600 ?
    C11 C16 . 1.386(3) ?
    C11 C12 . 1.393(3) ?
    C11 N2 . 1.411(3) ?
    C12 C13 . 1.383(3) ?
    C12 H12 . 0.9300 ?
    C13 C14 . 1.376(4) ?
    C13 H13 . 0.9300 ?
    C14 C15 . 1.371(4) ?
    C14 H14 . 0.9300 ?
    C15 C16 . 1.381(4) ?
    C15 H15 . 0.9300 ?
    C16 H16 . 0.9300 ?
    C17 C18 . 1.379(4) ?
    C17 C22 . 1.386(3) ?
    C18 C19 . 1.382(4) ?
    C18 H18 . 0.9300 ?
    C19 C20 . 1.377(4) ?
    C19 H19 . 0.9300 ?
    C20 C21 . 1.368(4) ?
    C20 H20 . 0.9300 ?
    C21 C22 . 1.378(4) ?
    C21 H21 . 0.9300 ?
    C22 H22 . 0.9300 ?
    N1 N2 . 1.377(3) ?
    N5 N6 . 1.364(3) ?
loop_
    _geom_angle_atom_site_label_1
    _geom_angle_atom_site_label_2
    _geom_angle_atom_site_label_3
    _geom_angle_site_symmetry_1
    _geom_angle_site_symmetry_3
    _geom_angle
    _geom_angle_publ_flag
    N1 C1 C17 . . 121.6(2) ?
    N1 C1 S1 . . 115.96(18) ?
    C17 C1 S1 . . 122.39(18) ?
    N3 C2 C3 . . 108.05(18) ?
    N3 C2 N2 . . 111.20(18) ?
    C3 C2 N2 . . 114.5(2) ?
    N3 C2 S1 . . 111.02(16) ?
    C3 C2 S1 . . 110.59(15) ?
    N2 C2 S1 . . 101.41(14) ?
    C5 C3 C4 . . 104.8(2) ?
    C5 C3 C2 . . 121.5(2) ?
    C4 C3 C2 . . 133.8(2) ?
    N6 C4 C3 . . 111.7(2) ?
    N6 C4 H4 . . 124.2 ?
    C3 C4 H4 . . 124.2 ?
    N5 C5 C3 . . 107.4(2) ?
    N5 C5 N4 . . 124.9(2) ?
    C3 C5 N4 . . 127.7(2) ?
    N4 C6 N3 . . 129.0(2) ?
    N4 C6 H6 . . 115.5 ?
    N3 C6 H6 . . 115.5 ?
    N3 C7 C8 . . 114.0(2) ?
    N3 C7 H7A . . 108.8 ?
    C8 C7 H7A . . 108.8 ?
    N3 C7 H7B . . 108.8 ?
    C8 C7 H7B . . 108.8 ?
    H7A C7 H7B . . 107.6 ?
    C7 C8 H8A . . 109.5 ?
    C7 C8 H8B . . 109.5 ?
    H8A C8 H8B . . 109.5 ?
    C7 C8 H8C . . 109.5 ?
    H8A C8 H8C . . 109.5 ?
    H8B C8 H8C . . 109.5 ?
    N5 C9 C10 . . 111.5(3) ?
    N5 C9 H9A . . 109.3 ?
    C10 C9 H9A . . 109.3 ?
    N5 C9 H9B . . 109.3 ?
    C10 C9 H9B . . 109.3 ?
    H9A C9 H9B . . 108.0 ?
    C9 C10 H10A . . 109.5 ?
    C9 C10 H10B . . 109.5 ?
    H10A C10 H10B . . 109.5 ?
    C9 C10 H10C . . 109.5 ?
    H10A C10 H10C . . 109.5 ?
    H10B C10 H10C . . 109.5 ?
    C16 C11 C12 . . 119.1(2) ?
    C16 C11 N2 . . 118.9(2) ?
    C12 C11 N2 . . 122.1(2) ?
    C13 C12 C11 . . 119.6(2) ?
    C13 C12 H12 . . 120.2 ?
    C11 C12 H12 . . 120.2 ?
    C14 C13 C12 . . 121.4(3) ?
    C14 C13 H13 . . 119.3 ?
    C12 C13 H13 . . 119.3 ?
    C15 C14 C13 . . 118.6(3) ?
    C15 C14 H14 . . 120.7 ?
    C13 C14 H14 . . 120.7 ?
    C14 C15 C16 . . 121.3(3) ?
    C14 C15 H15 . . 119.3 ?
    C16 C15 H15 . . 119.3 ?
    C15 C16 C11 . . 120.0(3) ?
    C15 C16 H16 . . 120.0 ?
    C11 C16 H16 . . 120.0 ?
    C18 C17 C22 . . 119.0(2) ?
    C18 C17 C1 . . 121.3(2) ?
    C22 C17 C1 . . 119.6(2) ?
    C17 C18 C19 . . 120.6(3) ?
    C17 C18 H18 . . 119.7 ?
    C19 C18 H18 . . 119.7 ?
    C20 C19 C18 . . 119.9(3) ?
    C20 C19 H19 . . 120.1 ?
    C18 C19 H19 . . 120.1 ?
    C21 C20 C19 . . 119.8(3) ?
    C21 C20 H20 . . 120.1 ?
    C19 C20 H20 . . 120.1 ?
    C20 C21 C22 . . 120.6(3) ?
    C20 C21 H21 . . 119.7 ?
    C22 C21 H21 . . 119.7 ?
    C21 C22 C17 . . 120.1(3) ?
    C21 C22 H22 . . 120.0 ?
    C17 C22 H22 . . 120.0 ?
    C1 N1 N2 . . 113.15(19) ?
    N1 N2 C11 . . 117.04(18) ?
    N1 N2 C2 . . 118.15(18) ?
    C11 N2 C2 . . 124.77(19) ?
    C6 N3 C2 . . 122.90(19) ?
    C6 N3 C7 . . 118.6(2) ?
    C2 N3 C7 . . 118.34(19) ?
    C6 N4 C5 . . 110.84(19) ?
    C5 N5 N6 . . 111.18(19) ?
    C5 N5 C9 . . 128.3(2) ?
    N6 N5 C9 . . 120.0(2) ?
    C4 N6 N5 . . 105.0(2) ?
    C1 S1 C2 . . 91.28(10) ?
loop_
    _geom_hbond_atom_site_label_D
    _geom_hbond_atom_site_label_H
    _geom_hbond_atom_site_label_A
    _geom_hbond_site_symmetry_A
    _geom_hbond_distance_DH
    _geom_hbond_distance_HA
    _geom_hbond_distance_DA
    _geom_hbond_angle_DHA
    C14 H14 Cg1 6_556 0.93 2.75 3.615(3) 155
    C20 H20 Cg2 3_456 0.93 2.77 3.564(4) 144
_shelx_hkl_file
;
   0   0   1   -0.09    0.03
   0   0  -1   -0.12    0.03
   0   0  -2   57.94    2.71
   0   0   2   58.37    2.71
   0   0  -3    0.03    0.17
   0   0   3    0.04    0.17
   0   0   4    6.58    0.52
   0   0  -4    7.54    0.56
   0   0   5   -0.29    0.17
   0   0  -5    0.19    0.21
   0   0  -6   13.44    0.93
   0   0   6   14.87    0.93
   0   0  -7    0.01    0.24
   0   0   7   -0.14    0.21
   0   0  -8   16.02    1.14
   0   0   8   14.55    1.06
   0   0  -9   -0.25    0.33
   0   0   9    0.22    0.34
   0   0  10    2.07    0.53
   0   0  11    0.47    0.37
   0   0  12   -0.03    0.36
   0   0 -13   -0.07    0.48
   0   0 -14    0.10    0.52
   0   0 -15   -0.06    0.57
   0   0 -16    2.39    0.91
   0   0 -17    0.37    0.73
   0   0 -18   -1.26    0.68
   0   0 -19   -0.58    0.82
   0   0 -20    0.25    0.97
  -1   0   0   -1.47    0.02
   1   0   0   -1.45    0.03
   1   0   0   -1.43    0.02
  -1   0  -1   -0.06    0.03
   1   0  -1    0.02    0.03
  -1   0   1   -0.01    0.05
   1   0   1   -0.04    0.02
   1   0  -1   -0.05    0.05
  -1   0  -2  122.02    5.61
  -1   0   2  123.74    5.63
  -1   0   3   -0.07    0.18
   1   0   3   -0.32    0.14
  -1   0  -3    0.25    0.19
  -1   0  -4  147.29    6.93
  -1   0   4  151.88    6.95
   1   0   4  150.78    6.91
  -1   0   5    0.13    0.23
   1   0   5    0.13    0.17
  -1   0  -5   -0.10    0.19
  -1   0   6    3.63    0.50
   1   0   6    3.13    0.42
  -1   0  -6    4.53    0.53
  -1   0   7   -0.30    0.22
  -1   0  -7    0.60    0.29
   1   0   7    0.30    0.24
  -1   0  -8    7.73    0.84
   1   0   8    7.16    0.74
  -1   0   8    6.67    0.76
  -1   0   9    0.08    0.33
  -1   0  -9   -0.40    0.31
   1   0   9    0.68    0.34
  -1   0 -10    4.79    0.76
   1   0  10    3.79    0.63
  -1   0  10    3.90    0.67
  -1   0  11   -0.59    0.32
   1   0  11    0.23    0.36
  -1   0 -11   -0.20    0.38
   1   0 -12   -0.03    0.43
  -1   0  12    0.59    0.46
   1   0 -13    0.46    0.54
  -1   0  13    0.00    0.46
   1   0 -14   -0.62    0.44
   1   0 -15    1.16    0.71
  -1   0 -15    0.79    0.64
   1   0 -16    0.27    0.79
  -1   0 -16    0.89    0.79
  -1   0 -17    0.35    0.83
   1   0 -17   -0.27    0.70
  -1   0 -18   -0.20    0.86
   1   0 -18   -0.58    0.68
  -1   0 -19   -0.45    0.79
   1   0 -19    0.15    0.89
  -1   0 -20    0.79    0.81
   1   0 -20   -0.47    0.96
   2   0   0  931.03   45.22
   2   0   0 1000.00   45.55
  -2   0   1   -0.40    0.14
  -2   0  -1   -0.63    0.06
   2   0  -1   -0.66    0.10
   2   0  -1   -0.27    0.14
  -2   0  -2   15.54    0.79
   2   0  -2   15.09    0.86
  -2   0   2   15.78    0.83
   2   0  -2   15.01    0.79
   2   0   3   -0.01    0.04
  -2   0  -3    0.34    0.17
   2   0  -3   -0.05    0.20
  -2   0   3    0.06    0.18
  -2   0   4   50.38    2.53
  -2   0  -4   51.23    2.50
   2   0   4   52.20    2.46
  -2   0  -5    0.10    0.19
   2   0   5   -0.09    0.15
  -2   0   5   -0.42    0.17
  -2   0  -6   63.52    3.11
  -2   0   6   61.63    3.11
   2   0   6   60.98    3.03
   2   0   7    0.36    0.24
  -2   0  -7   -0.28    0.22
  -2   0   7   -0.40    0.19
   2   0   8   59.30    2.99
  -2   0   8   54.99    3.05
  -2   0  -8   62.59    3.11
  -2   0  -9   -0.30    0.31
  -2   0   9    0.29    0.35
   2   0   9   -0.42    0.25
   2   0  10    0.19    0.35
  -2   0  10    0.27    0.36
   2   0 -10   -0.18    0.44
  -2   0 -10    0.07    0.38
  -2   0 -11   -0.23    0.37
   2   0 -11   -0.02    0.45
  -2   0  11    0.58    0.47
  -2   0 -12    0.53    0.47
   2   0 -12    0.46    0.46
  -2   0  12   -0.03    0.40
   2   0 -13   -0.03    0.48
  -2   0  13   -0.49    0.37
   2   0 -14    0.54    0.61
   2   0 -15   -0.64    0.54
  -2   0 -15   -0.04    0.55
  -2   0 -16    0.85    0.73
   2   0 -16    0.79    0.80
  -2   0 -17    0.35    0.80
   2   0 -17   -0.53    0.67
   2   0 -18    0.53    0.78
  -2   0 -18    0.55    0.78
   2   0 -19    0.09    0.82
  -2   0 -19   -1.33    0.66
  -2   0 -20   -0.22    1.03
   2   0 -20   -0.64    0.92
  -3   0   0    0.07    0.10
   3   0   0   -0.12    0.15
  -3   0   0   -0.11    0.15
  -3   0   0   -0.04    0.06
   3   0   0   -0.05    0.17
  -3   0   1   -0.13    0.13
  -3   0   1    0.06    0.17
   3   0   1   -0.03    0.20
  -3   0  -1   -0.02    0.05
  -3   0   1   -0.15    0.10
   3   0  -1   -0.22    0.14
   3   0  -1   -0.17    0.16
   3   0  -1    0.12    0.14
   3   0  -2  967.55   43.89
  -3   0  -2  941.43   43.38
   3   0  -2  983.73   45.19
  -3   0   2  947.62   43.19
   3   0  -3   -0.05    0.19
  -3   0   3    0.09    0.20
   3   0  -3    0.08    0.12
  -3   0  -3   -0.11    0.14
   3   0  -4    8.56    0.69
  -3   0   4    9.86    0.68
   3   0  -4    9.98    0.57
  -3   0  -4    8.66    0.62
   3   0   5   -0.01    0.07
   3   0  -5   -0.26    0.21
  -3   0   5   -0.35    0.20
  -3   0  -5    0.10    0.19
  -3   0   6   10.63    0.80
  -3   0  -6   10.12    0.77
   3   0   6    9.56    0.68
   3   0  -6   12.21    0.89
   3   0   7    0.04    0.19
  -3   0   7   -0.21    0.24
   3   0  -7    0.19    0.30
  -3   0  -7   -0.22    0.25
   3   0   8    0.87    0.31
   3   0  -8    0.88    0.42
  -3   0   8    0.12    0.32
  -3   0  -8    0.33    0.34
  -3   0  -9   -0.15    0.35
   3   0  -9    0.01    0.38
  -3   0   9    0.16    0.34
   3   0   9   -0.12    0.24
   3   0  10    6.08    0.72
  -3   0 -10    7.03    0.92
  -3   0  10    5.37    0.80
   3   0 -10    5.73    0.88
  -3   0  11   -0.21    0.34
  -3   0 -11    0.17    0.40
   3   0 -11   -0.58    0.38
  -3   0 -12    4.10    0.80
  -3   0  12    5.05    0.87
   3   0 -12    4.46    0.92
   3   0 -13    0.33    0.56
  -3   0  13    0.32    0.49
  -3   0 -13   -0.64    0.39
  -3   0  14    0.37    0.46
   3   0 -14    0.24    0.60
   3   0 -15   -0.53    0.54
  -3   0 -16    0.80    0.66
   3   0 -16   -0.10    0.63
   3   0 -17    0.08    0.70
  -3   0 -17   -0.72    0.52
   3   0 -18    0.40    0.82
  -3   0 -18    0.60    0.78
  -3   0 -19   -0.35    0.66
   3   0 -19   -0.53    0.85
   3   0 -20   -0.84    0.91
  -3   0 -20   -0.14    0.96
  -4   0   0   79.54    3.63
  -4   0   0   78.04    3.82
   4   0   0   75.80    3.82
   4   0   0   74.91    3.82
  -4   0   0   78.35    3.53
   4   0   1   -0.05    0.21
   4   0  -1   -0.09    0.13
   4   0  -1   -0.22    0.23
  -4   0   1   -0.01    0.17
  -4   0   1    0.00    0.21
  -4   0  -1   -0.04    0.20
   4   0  -1   -0.05    0.17
  -4   0  -1   -0.09    0.07
  -4   0   1   -0.06    0.13
  -4   0   2  630.19   29.09
   4   0  -2  628.32   30.27
   4   0  -2  662.05   29.57
   4   0  -2  664.34   30.39
  -4   0  -2  641.78   29.02
  -4   0   3   -0.10    0.18
  -4   0  -3    0.14    0.13
   4   0  -3    0.10    0.14
   4   0  -3    0.05    0.18
  -4   0   4   50.56    2.53
   4   0  -4   52.23    2.49
  -4   0  -4   49.92    2.45
   4   0  -4   47.34    2.56
  -4   0   5   -0.13    0.23
  -4   0  -5    0.02    0.19
   4   0  -5    0.00    0.14
   4   0  -5   -0.06    0.26
  -4   0  -6    5.28    0.57
   4   0  -6    5.03    0.41
   4   0  -6    4.60    0.63
  -4   0   6    4.45    0.58
  -4   0  -7    0.00    0.25
  -4   0   7   -0.05    0.27
   4   0  -7    0.46    0.37
   4   0  -7    0.13    0.20
  -4   0  -8    1.66    0.46
   4   0  -8    1.34    0.50
  -4   0   8    2.24    0.53
  -4   0  -9   -0.05    0.35
  -4   0   9    0.16    0.37
   4   0  -9    0.12    0.40
   4   0   9    0.14    0.20
  -4   0 -10    0.81    0.48
   4   0 -10    0.78    0.52
  -4   0  10    0.91    0.48
  -4   0 -11    0.08    0.40
  -4   0  11    0.05    0.40
   4   0 -11    0.21    0.46
   4   0 -12   -0.46    0.40
  -4   0 -12   -0.26    0.43
  -4   0  12    0.37    0.45
  -4   0 -13   -0.48    0.39
   4   0 -13   -0.21    0.45
  -4   0  13    0.59    0.54
   4   0 -14   -1.05    0.46
  -4   0 -14   -0.37    0.40
  -4   0  14    0.84    0.59
   4   0 -15   -0.18    0.56
   4   0 -16   -0.25    0.57
   4   0 -17    0.34    0.78
  -4   0 -17   -0.65    0.60
   4   0 -18   -0.54    0.69
  -4   0 -18    0.87    0.78
  -4   0 -19    0.38    0.88
   4   0 -19   -0.90    0.74
  -4   0 -20   -0.42    0.98
   4   0 -20    0.65    1.04
   5   0   0    0.32    0.24
  -5   0   0   -0.06    0.13
  -5   0   0   -0.18    0.20
   5   0   0    0.00    0.20
  -5   0   0    0.04    0.09
  -5   0   1    0.03    0.22
   5   0   1    0.23    0.23
   5   0  -1   -0.03    0.23
  -5   0   1   -0.07    0.16
  -5   0   1    0.15    0.14
   5   0  -1    0.17    0.15
  -5   0  -1   -0.23    0.19
   5   0  -1    0.01    0.20
  -5   0  -1    0.02    0.08
  -5   0   2   35.86    1.87
   5   0  -2   39.51    1.97
   5   0  -2   35.81    2.03
   5   0  -2   40.07    1.93
  -5   0  -2   37.22    1.78
   5   0  -3    0.04    0.15
   5   0  -3   -0.09    0.24
  -5   0   3   -0.24    0.19
  -5   0  -3   -0.03    0.13
   5   0  -3   -0.03    0.20
   5   0  -4    9.91    0.76
  -5   0   4   10.65    0.75
  -5   0  -4    9.21    0.64
   5   0  -4   10.52    0.65
  -5   0   5    0.39    0.28
   5   0  -5   -0.27    0.13
   5   0  -5   -0.20    0.24
  -5   0  -5    0.01    0.19
   5   0  -6   34.87    1.80
   5   0  -6   34.86    2.00
  -5   0  -6   35.91    1.88
  -5   0   6   32.72    1.92
  -5   0  -7    0.16    0.27
  -5   0   7   -0.34    0.28
   5   0  -7   -0.29    0.16
   5   0  -7   -0.23    0.29
  -5   0  -8    1.27    0.40
   5   0  -8    0.34    0.40
   5   0  -8    0.23    0.21
  -5   0   8    0.19    0.38
  -5   0   9    0.21    0.39
  -5   0  -9    0.37    0.38
   5   0  -9    0.27    0.22
   5   0  -9   -0.04    0.40
   5   0 -10    9.29    0.75
  -5   0 -10    8.83    1.03
  -5   0  10    9.19    1.08
   5   0 -10    8.59    1.12
  -5   0  11    0.60    0.49
   5   0 -11   -0.19    0.39
  -5   0 -11    0.14    0.38
   5   0 -12    1.30    0.63
  -5   0 -12    0.27    0.47
  -5   0  12    1.82    0.63
  -5   0 -13    0.31    0.55
   5   0 -13   -0.33    0.46
  -5   0  13    0.28    0.51
   5   0 -14    1.92    0.77
  -5   0  14    1.99    0.68
  -5   0 -14    1.97    0.69
  -5   0  15   -0.59    0.53
  -5   0 -15   -0.13    0.54
   5   0 -15   -0.25    0.56
   5   0 -16    0.64    0.72
  -5   0 -17   -1.11    0.47
   5   0 -17   -0.64    0.64
   5   0 -18   -0.42    0.66
  -5   0 -18   -0.41    0.68
   5   0 -19    0.24    0.83
  -5   0 -19   -0.46    0.76
   6   0   0   39.41    2.20
  -6   0   0   39.52    1.93
  -6   0   0   42.34    2.02
  -6   0   0   39.57    2.19
   6   0   0   42.92    2.22
  -6   0  -1   -0.11    0.09
  -6   0  -1   -0.19    0.18
  -6   0   1    0.01    0.18
   6   0  -1   -0.16    0.19
  -6   0   1   -0.06    0.12
  -6   0   1   -0.25    0.21
   6   0  -1   -0.07    0.22
   6   0  -2    6.36    0.55
  -6   0  -2    6.17    0.39
   6   0  -2    5.28    0.62
   6   0  -2    6.21    0.57
  -6   0   2    5.95    0.48
  -6   0  -2    6.69    0.65
   6   0  -3    0.00    0.18
   6   0  -3   -0.53    0.17
   6   0  -3   -0.24    0.23
  -6   0   3   -0.09    0.18
  -6   0  -3   -0.19    0.12
   6   0  -4    0.21    0.27
  -6   0   4   -0.19    0.21
  -6   0  -4   -0.03    0.16
   6   0  -4   -0.03    0.17
   6   0  -5   -0.06    0.16
   6   0  -5   -0.07    0.23
  -6   0  -5    0.01    0.19
  -6   0   5   -0.22    0.21
  -6   0   6    6.76    0.75
   6   0  -6    6.29    0.54
   6   0  -6    6.05    0.74
  -6   0  -6    5.77    0.63
  -6   0   7    0.23    0.34
   6   0  -7   -0.03    0.36
   6   0  -7   -0.05    0.16
  -6   0  -7    0.05    0.28
   6   0  -8    2.58    0.35
  -6   0  -8    2.45    0.51
  -6   0   8    2.54    0.59
   6   0  -8    2.16    0.55
  -6   0   9    0.48    0.43
   6   0  -9   -0.23    0.38
   6   0  -9    0.35    0.21
  -6   0  -9   -0.15    0.34
  -6   0  10   15.52    1.41
   6   0 -10   12.72    1.37
  -6   0 -10   14.81    1.35
  -6   0  11    0.36    0.46
  -6   0 -11    0.13    0.42
   6   0 -11   -0.48    0.37
  -6   0  12   -0.11    0.44
  -6   0 -12    0.22    0.43
   6   0 -12    0.34    0.52
  -6   0  13    0.06    0.48
   6   0 -13   -0.15    0.48
  -6   0 -13   -0.32    0.48
  -6   0 -14    0.39    0.58
  -6   0  14    0.19    0.54
   6   0 -14    0.06    0.65
   6   0 -15   -0.64    0.52
  -6   0  15    0.65    0.67
  -6   0 -15    0.49    0.58
   6   0 -16   -0.15    0.73
  -6   0 -16    0.38    0.57
   6   0 -17   -0.59    0.62
   6   0 -18    0.09    0.88
  -6   0 -18    0.15    0.68
   6   0 -19   -0.18    0.77
  -6   0 -19    0.25    0.86
   7   0   0   -0.05    0.25
  -7   0   0   -0.28    0.22
  -7   0   0   -0.28    0.13
   7   0   0    0.24    0.27
  -7   0   0    0.13    0.14
  -7   0   1   -0.01    0.15
   7   0  -1   -0.35    0.22
  -7   0  -1   -0.17    0.23
   7   0  -1    0.06    0.22
  -7   0  -1   -0.12    0.10
  -7   0   1   -0.29    0.23
  -7   0  -2    3.84    0.55
   7   0  -2    4.39    0.51
   7   0  -2    4.24    0.46
  -7   0  -2    4.13    0.32
  -7   0   2    4.15    0.44
   7   0  -2    3.91    0.56
   7   0  -3    0.16    0.22
  -7   0   3   -0.13    0.18
   7   0  -3   -0.26    0.18
  -7   0  -3   -0.12    0.14
   7   0  -3    0.42    0.31
   7   0  -4   15.43    1.14
  -7   0   4   13.57    0.96
  -7   0  -4   15.51    0.88
   7   0  -4   13.77    0.92
   7   0  -4   14.73    1.00
  -7   0   5    0.50    0.32
   7   0  -5   -0.15    0.24
  -7   0  -5    0.00    0.19
   7   0  -5   -0.09    0.19
  -7   0   6    6.26    0.77
   7   0  -6    7.05    0.55
  -7   0  -6    6.26    0.67
   7   0  -6    6.33    0.77
  -7   0  -7    0.18    0.30
   7   0  -7   -0.13    0.28
  -7   0   7   -0.01    0.36
   7   0  -7   -0.04    0.19
  -7   0   8    2.19    0.61
  -7   0  -8    2.62    0.54
   7   0  -8    2.88    0.63
   7   0  -8    2.56    0.36
   7   0  -9    0.20    0.39
  -7   0   9   -0.34    0.41
  -7   0  -9    0.23    0.37
  -7   0  10    5.83    0.90
  -7   0 -10    4.45    0.74
   7   0 -10    4.81    0.88
  -7   0  11   -0.20    0.43
  -7   0 -11    0.14    0.40
   7   0 -11   -0.42    0.42
   7   0 -12    0.50    0.56
  -7   0  12    1.33    0.58
  -7   0 -12    0.54    0.50
   7   0 -13    0.04    0.51
  -7   0 -13   -0.05    0.51
  -7   0  13   -0.24    0.53
  -7   0 -14    4.15    0.90
   7   0 -14    2.75    0.87
  -7   0  14    2.92    0.86
  -7   0  15   -0.46    0.55
   7   0 -15   -0.17    0.65
  -7   0 -15   -0.05    0.54
   7   0 -16    0.70    0.77
  -7   0 -16    1.72    0.78
   7   0 -17   -0.64    0.73
   7   0 -18   -0.27    0.73
  -7   0 -18    1.47    0.90
   7   0 -19    0.22    0.96
  -7   0 -19   -0.16    0.70
  -8   0   0   12.73    0.79
  -8   0   0   15.77    0.88
   8   0   0   12.54    1.01
   8   0   0   15.31    1.12
  -8   0   0   14.81    1.05
  -8   0  -1    0.23    0.18
   8   0  -1    0.02    0.26
  -8   0  -1   -0.17    0.11
  -8   0  -1   -0.21    0.23
  -8   0   1    0.10    0.28
  -8   0   1   -0.05    0.16
   8   0  -1   -0.45    0.23
  -8   0  -2   40.05    2.03
  -8   0   2   42.40    2.15
  -8   0  -2   41.86    2.38
   8   0  -2   42.38    2.32
   8   0  -2   46.45    2.18
   8   0  -2   39.46    2.38
  -8   0   3   -0.12    0.21
   8   0  -3    0.18    0.26
  -8   0  -3    0.10    0.17
  -8   0  -3   -0.24    0.26
   8   0  -3    0.27    0.34
   8   0  -3    0.06    0.22
   8   0  -4    2.09    0.50
   8   0  -4    1.97    0.37
  -8   0  -4    2.12    0.34
   8   0  -4    1.39    0.39
  -8   0   4    2.12    0.43
   8   0  -5    0.31    0.44
  -8   0   5   -0.45    0.27
   8   0  -5    0.13    0.31
  -8   0  -5    0.14    0.24
   8   0  -5   -0.11    0.22
   8   0  -6    4.81    0.52
   8   0  -6    4.30    0.74
  -8   0   6    3.91    0.65
   8   0  -6    3.87    0.63
  -8   0  -6    3.43    0.52
   8   0  -7   -0.18    0.34
  -8   0   7   -0.16    0.36
   8   0  -7   -0.21    0.22
  -8   0  -7    0.08    0.28
  -8   0  -8   21.03    1.40
   8   0  -8   20.13    1.19
   8   0  -8   20.82    1.53
  -8   0   8   22.32    1.55
  -8   0  -9    0.36    0.35
  -8   0   9   -0.10    0.38
   8   0  -9   -0.38    0.32
  -8   0 -10   10.23    1.09
  -8   0  10   10.51    1.17
   8   0 -10   10.20    1.21
  -8   0  11   -0.28    0.40
  -8   0 -11   -0.13    0.36
   8   0 -11    0.37    0.47
  -8   0  12   -0.08    0.45
   8   0 -12    0.61    0.54
  -8   0 -12   -0.27    0.38
   8   0 -13    0.45    0.54
  -8   0 -13    0.29    0.50
  -8   0  13    1.03    0.58
  -8   0 -14    0.05    0.54
  -8   0  14    0.93    0.65
   8   0 -14    0.49    0.63
  -8   0  15    0.35    0.64
  -8   0 -15    0.30    0.59
   8   0 -15   -0.35    0.60
   8   0 -16    0.26    0.70
  -8   0  16    0.59    0.70
  -8   0 -16    0.12    0.62
   8   0 -17   -0.05    0.75
  -8   0 -17   -1.12    0.54
   8   0 -18    0.70    0.97
  -8   0 -18    0.98    0.76
  -8   0 -19    0.33    0.78
   8   0 -19   -0.20    0.88
  -9   0   0    0.48    0.31
  -9   0   0   -0.14    0.15
  -9   0   0   -0.02    0.21
  -9   0   1   -0.53    0.28
   9   0  -1   -0.01    0.33
  -9   0   1   -0.25    0.17
  -9   0  -1    0.18    0.16
  -9   0  -1    0.13    0.27
   9   0  -1    0.09    0.33
  -9   0  -1   -0.14    0.16
   9   0  -2   10.20    0.85
  -9   0  -2   11.68    1.04
  -9   0  -2   10.16    0.65
   9   0  -2   12.07    1.09
  -9   0   2    9.08    0.72
  -9   0  -3   -0.02    0.17
   9   0  -3   -0.03    0.33
  -9   0  -3   -0.18    0.29
  -9   0   3    0.08    0.27
   9   0  -3    0.16    0.23
   9   0  -3   -0.36    0.25
   9   0  -4    3.32    0.64
  -9   0   4    3.72    0.56
  -9   0  -4    3.98    0.46
   9   0  -4    3.11    0.50
   9   0  -4    4.14    0.59
   9   0  -5   -0.68    0.34
  -9   0  -5    0.23    0.26
   9   0  -5    0.09    0.27
   9   0  -5   -0.15    0.28
  -9   0   5    0.21    0.32
  -9   0   6   26.18    1.64
  -9   0  -6   24.65    1.48
   9   0  -6   23.90    1.45
   9   0  -6   23.03    1.60
   9   0  -6   27.93    1.86
   9   0  -7    0.25    0.25
   9   0  -7    0.31    0.42
  -9   0   7   -0.09    0.36
  -9   0  -7   -0.05    0.32
   9   0  -7    0.92    0.54
  -9   0  -8   28.97    1.85
   9   0  -8   29.40    2.01
  -9   0   8   36.64    2.09
  -9   0   9    0.10    0.43
  -9   0  -9    0.33    0.38
   9   0  -9   -0.47    0.34
  -9   0  10   13.61    1.39
   9   0 -10   12.01    1.35
  -9   0 -10    9.04    1.09
   9   0 -11    0.58    0.48
  -9   0  11   -0.21    0.45
  -9   0 -11   -0.33    0.34
  -9   0 -12    1.54    0.61
   9   0 -12    0.55    0.60
  -9   0  12    2.06    0.71
  -9   0 -13    0.00    0.47
   9   0 -13    0.05    0.58
  -9   0  13    0.55    0.60
   9   0 -14    3.56    0.98
  -9   0 -14    3.84    0.92
  -9   0  14    3.31    0.94
  -9   0 -15   -0.80    0.51
   9   0 -15   -0.03    0.60
  -9   0  15    0.04    0.63
   9   0 -16   -0.25    0.62
  -9   0 -16    0.71    0.65
  -9   0  16    2.52    0.87
  -9   0 -17   -0.55    0.57
   9   0 -17   -0.56    0.62
  -9   0 -18   -0.54    0.60
   9   0 -18   -0.34    0.88
 -10   0   0    1.40    0.30
 -10   0   0    2.20    0.53
 -10   0  -1    0.11    0.36
  10   0  -1    0.39    0.36
 -10   0   1   -0.67    0.30
 -10   0  -1    0.16    0.22
 -10   0  -1    0.02    0.18
 -10   0   1    0.01    0.21
  10   0  -2    0.11    0.36
 -10   0  -2   -0.03    0.33
  10   0  -2    0.75    0.40
 -10   0   2   -0.31    0.22
 -10   0  -2    0.18    0.19
 -10   0   3    0.16    0.29
  10   0  -3    0.20    0.35
  10   0  -3   -0.04    0.24
 -10   0  -3   -0.35    0.17
  10   0  -3    0.29    0.39
 -10   0  -3    0.39    0.38
  10   0  -4   12.29    0.92
 -10   0  -4   11.87    0.81
 -10   0  -4   11.72    1.17
  10   0  -4   11.88    0.96
 -10   0   4   10.37    0.99
  10   0  -4   11.29    1.19
 -10   0   5    0.58    0.39
  10   0  -5   -0.03    0.32
 -10   0  -5   -0.13    0.26
  10   0  -5    0.01    0.45
  10   0  -5    0.11    0.30
  10   0  -6   10.06    0.79
  10   0  -6    9.37    1.15
  10   0  -6    8.66    0.97
 -10   0   6    8.59    0.97
 -10   0  -6    8.01    0.81
  10   0  -7    0.88    0.54
 -10   0  -7   -0.16    0.30
  10   0  -7    0.01    0.26
 -10   0   7   -0.12    0.36
  10   0  -7    0.24    0.38
  10   0  -8   -0.54    0.53
 -10   0   8   -0.08    0.39
 -10   0  -8   -0.02    0.30
  10   0  -8    0.22    0.42
 -10   0   9    0.16    0.45
  10   0  -9   -0.28    0.49
  10   0  -9   -0.32    0.40
 -10   0  -9   -0.30    0.29
 -10   0  10   -0.35    0.41
  10   0 -10   -0.83    0.41
 -10   0 -10   -0.15    0.36
  10   0 -11    0.16    0.53
 -10   0 -11    0.35    0.44
 -10   0  11    0.80    0.56
 -10   0  12    1.01    0.62
  10   0 -12   -0.15    0.51
 -10   0 -12    0.75    0.51
 -10   0  13   -0.29    0.53
 -10   0 -13    0.90    0.62
  10   0 -13    0.12    0.56
 -10   0 -14    3.76    0.88
  10   0 -14    2.56    0.82
 -10   0  14    2.47    0.91
 -10   0 -15   -0.39    0.59
 -10   0  15    0.66    0.66
  10   0 -15   -0.37    0.57
  10   0 -16   -0.96    0.61
 -10   0  16    1.25    0.78
 -10   0 -16    0.07    0.60
 -10   0 -17   -0.42    0.61
  10   0 -17   -0.65    0.71
 -10   0 -18   -1.36    0.72
 -10   0 -18   -0.31    0.59
 -11   0   0   -0.04    0.37
 -11   0   0   -0.05    0.20
 -11   0   1   -0.07    0.24
 -11   0   1   -0.09    0.37
 -11   0  -1   -0.07    0.36
 -11   0  -1    0.08    0.22
  11   0  -1   -0.34    0.34
 -11   0   2    0.23    0.28
  11   0  -2   -0.62    0.32
 -11   0  -2    0.11    0.21
 -11   0  -2    0.06    0.35
  11   0  -3    0.39    0.37
  11   0  -3    0.09    0.42
 -11   0   3   -0.08    0.28
 -11   0  -3   -0.02    0.22
 -11   0  -3   -0.36    0.34
 -11   0   4    4.75    0.67
  11   0  -4    5.02    0.87
 -11   0  -4    4.43    0.53
  11   0  -4    5.48    0.74
  11   0  -4    5.20    0.67
 -11   0  -5    0.10    0.29
  11   0  -5    0.35    0.34
  11   0  -5   -0.21    0.32
 -11   0   5   -0.24    0.35
  11   0  -5    0.13    0.46
  11   0  -6   45.04    2.53
 -11   0   6   48.00    2.67
  11   0  -6   47.75    2.64
  11   0  -6   49.29    2.93
 -11   0  -6   42.70    2.45
 -11   0  -7   -0.33    0.28
 -11   0   7   -0.05    0.38
  11   0  -7   -0.03    0.39
  11   0  -7   -0.70    0.43
  11   0  -8    3.62    0.79
  11   0  -8    3.58    0.87
 -11   0  -8    3.47    0.61
 -11   0   8    4.68    0.85
 -11   0   9    0.21    0.45
  11   0  -9   -0.95    0.45
  11   0  -9    0.26    0.46
 -11   0  -9    0.24    0.39
 -11   0  10    1.71    0.66
 -11   0 -10    1.04    0.50
  11   0 -10    1.70    0.64
  11   0 -10    0.84    0.71
 -11   0  11   -0.49    0.45
  11   0 -11   -0.52    0.44
 -11   0 -11    0.19    0.42
  11   0 -12   -0.23    0.49
 -11   0  12    0.02    0.56
 -11   0 -12    0.21    0.47
 -11   0 -13   -0.29    0.48
  11   0 -13   -0.13    0.52
 -11   0  13   -0.60    0.54
  11   0 -14    0.25    0.67
 -11   0 -14    1.52    0.71
 -11   0  14    0.44    0.68
 -11   0 -15    0.00    0.61
 -11   0  15    0.30    0.60
 -11   0 -16    0.51    0.72
 -11   0  16    2.02    0.92
 -11   0 -17    1.38    0.81
 -11   0 -18    1.47    0.86
 -12   0   0   12.86    0.89
  12   0  -1   -0.31    0.44
 -12   0   1    0.16    0.28
 -12   0  -1   -0.10    0.23
  12   0  -2    6.03    0.92
 -12   0   2    7.42    0.76
 -12   0  -2    6.27    0.60
 -12   0   3   -0.46    0.25
  12   0  -3   -0.02    0.42
 -12   0  -3   -0.08    0.23
 -12   0  -4    0.11    0.25
  12   0  -4    0.11    0.50
 -12   0   4   -0.08    0.30
  12   0  -5    0.15    0.50
  12   0  -5   -0.13    0.29
 -12   0  -5    0.35    0.31
 -12   0   5    0.31    0.37
 -12   0  -6    9.28    0.92
  12   0  -6   11.55    1.37
 -12   0   6    9.40    1.07
  12   0  -6    9.95    1.06
  12   0  -7    0.62    0.44
 -12   0  -7   -0.34    0.28
 -12   0   7    0.79    0.47
  12   0  -7   -0.15    0.43
  12   0  -8    0.16    0.41
 -12   0  -8    1.24    0.43
  12   0  -8    1.87    0.74
 -12   0   8    1.04    0.57
 -12   0   9   -0.69    0.36
  12   0  -9   -0.24    0.45
 -12   0  -9    0.10    0.36
  12   0  -9    0.19    0.60
  12   0 -10    0.76    0.54
 -12   0 -10    1.20    0.51
  12   0 -10    1.05    0.73
 -12   0  10    1.22    0.61
 -12   0  11    0.12    0.52
 -12   0 -11   -0.44    0.40
 -12   0 -12   -0.54    0.38
 -12   0  12   -1.08    0.46
 -12   0  13   -0.14    0.55
 -12   0 -13   -1.38    0.38
 -12   0 -14    0.94    0.68
 -12   0  14    0.44    0.66
 -12   0 -15   -0.39    0.61
 -12   0  15    0.37    0.68
 -12   0  16    0.26    0.77
 -12   0 -16   -0.30    0.57
 -12   0 -17    0.35    0.70
 -12   0  17   -0.47    0.80
 -13   0   0   -0.30    0.22
 -13   0   1    0.01    0.28
 -13   0  -1    0.18    0.24
 -13   0   2    0.28    0.33
  13   0  -2    0.20    0.46
 -13   0  -2    0.51    0.27
  13   0  -3    0.01    0.42
 -13   0   3    0.19    0.32
 -13   0  -3   -0.31    0.20
 -13   0   4   -0.47    0.32
 -13   0  -4    0.12    0.26
  13   0  -4    0.49    0.48
 -13   0   5   -0.17    0.36
  13   0  -5   -0.18    0.50
 -13   0  -5    0.25    0.29
  13   0  -6    6.72    1.07
 -13   0  -6    5.40    0.71
 -13   0   6    6.16    0.89
  13   0  -7   -0.01    0.49
 -13   0  -7   -0.23    0.32
 -13   0   7   -0.24    0.38
 -13   0   8    1.07    0.60
 -13   0  -8    0.63    0.41
  13   0  -8    1.03    0.74
  13   0  -9   -0.32    0.52
 -13   0  -9    0.71    0.44
 -13   0   9    0.35    0.53
 -13   0  10    2.89    0.85
 -13   0 -10    3.53    0.73
 -13   0  11    0.66    0.66
 -13   0 -11   -0.22    0.43
 -13   0 -12    0.69    0.59
 -13   0  12    2.11    0.87
 -13   0  13    0.62    0.65
 -13   0 -13    0.50    0.59
 -13   0 -14   -0.48    0.54
 -13   0  14    1.18    0.78
 -13   0 -15   -0.16    0.55
 -13   0  15    0.68    0.75
 -13   0  16   -1.26    0.65
 -13   0 -16    0.26    0.64
 -14   0   0    5.55    0.65
 -14   0  -1   -0.01    0.26
 -14   0   1    0.14    0.29
 -14   0  -2    2.06    0.41
  14   0  -2    0.41    0.54
 -14   0   2    1.65    0.46
  14   0  -3   -0.55    0.45
 -14   0  -3    0.09    0.25
 -14   0   3   -0.10    0.31
 -14   0   4    1.14    0.45
 -14   0  -4    0.97    0.37
  14   0  -4    1.35    0.63
  14   0  -5    0.09    0.53
 -14   0   5    0.22    0.41
 -14   0  -5    0.50    0.33
  14   0  -6    1.14    0.61
 -14   0  -6   -0.10    0.33
 -14   0   6    0.11    0.41
 -14   0   7   -0.61    0.39
 -14   0  -7    0.19    0.37
  14   0  -7    0.95    0.65
 -14   0   8    3.51    0.82
 -14   0  -8    3.35    0.67
  14   0  -8    4.65    1.06
 -14   0  -9    0.38    0.44
 -14   0   9   -0.45    0.48
 -14   0  10    0.64    0.64
 -14   0 -10    0.05    0.45
 -14   0  11   -1.11    0.46
 -14   0 -11    0.32    0.52
 -14   0 -12    0.63    0.60
 -14   0  12    0.69    0.68
 -14   0 -13   -0.58    0.47
 -14   0  13    0.04    0.67
 -14   0 -14   -0.54    0.47
 -14   0  14    1.13    0.79
 -14   0  15    0.24    0.79
 -14   0 -15   -0.43    0.55
 -14   0  16   -0.34    0.74
 -14   0 -16   -0.50    0.66
 -15   0   0    0.38    0.31
 -15   0   1    0.36    0.33
 -15   0  -1    0.06    0.29
 -15   0  -2    0.16    0.30
 -15   0   2    0.02    0.34
  15   0  -3   -0.20    0.48
 -15   0   3   -0.25    0.33
 -15   0  -3   -0.29    0.26
  15   0  -4    4.02    0.92
 -15   0   4    2.82    0.65
 -15   0  -4    2.41    0.50
  15   0  -5   -0.43    0.52
 -15   0  -5   -0.01    0.30
 -15   0   5   -0.50    0.36
 -15   0  -6    0.60    0.39
 -15   0   6    0.12    0.44
  15   0  -6    0.74    0.71
 -15   0  -7   -0.31    0.33
 -15   0   7   -0.12    0.46
  15   0  -7    0.88    0.65
 -15   0  -8    0.66    0.49
 -15   0   8    0.42    0.57
 -15   0  -9   -0.08    0.37
 -15   0   9    0.65    0.61
 -15   0 -10    0.45    0.49
 -15   0  10    0.41    0.66
 -15   0 -11   -0.07    0.46
 -15   0  11    0.87    0.72
 -15   0  12    1.84    0.87
 -15   0 -12    0.59    0.55
 -15   0  13    0.76    0.77
 -15   0 -13   -0.22    0.47
 -15   0  14   -0.37    0.66
 -15   0 -14   -0.16    0.55
 -15   0  15    0.17    0.77
 -15   0 -15   -0.85    0.55
 -16   0   0    9.58    0.95
 -16   0  -1    0.18    0.30
 -16   0   1    0.32    0.35
 -16   0   2    0.16    0.35
 -16   0  -2   -0.11    0.28
  16   0  -3   -0.10    0.52
 -16   0   3    0.02    0.38
 -16   0  -3   -0.02    0.30
 -16   0   4   -0.32    0.38
  16   0  -4    0.66    0.71
 -16   0  -4    0.25    0.30
  16   0  -5   -0.39    0.63
 -16   0   5    0.05    0.43
 -16   0  -5   -0.49    0.30
 -16   0  -6    2.59    0.60
 -16   0   6    2.85    0.72
 -16   0  -7    0.02    0.39
 -16   0   7    0.24    0.52
 -16   0  -8    0.57    0.44
 -16   0   8    1.27    0.67
 -16   0   9    0.44    0.59
 -16   0  -9    0.34    0.46
 -16   0  10   -0.21    0.59
 -16   0 -10   -0.28    0.47
 -16   0 -11    0.64    0.56
 -16   0  11    0.13    0.65
 -16   0  12    0.67    0.76
 -16   0 -12    0.16    0.56
 -16   0 -13   -0.76    0.46
 -16   0  13    0.38    0.78
 -16   0  14    1.18    0.84
 -16   0 -14    0.29    0.56
 -17   0   0    0.07    0.32
 -17   0   1   -0.42    0.28
 -17   0  -1    0.73    0.37
 -17   0  -2    0.49    0.33
 -17   0   2   -0.20    0.36
 -17   0  -3   -0.21    0.31
 -17   0   3   -0.38    0.35
 -17   0  -4    0.90    0.42
 -17   0   4    0.69    0.47
 -17   0  -5    0.14    0.37
 -17   0   5   -0.02    0.42
 -17   0  -6    0.68    0.45
 -17   0   6    0.03    0.52
 -17   0  -7    0.85    0.47
 -17   0   7    0.16    0.51
 -17   0   8    1.44    0.70
 -17   0  -8    0.23    0.45
 -17   0   9   -0.61    0.52
 -17   0  -9   -0.65    0.41
 -17   0  10    0.95    0.75
 -17   0 -10    0.13    0.50
 -17   0  11   -0.75    0.60
 -17   0 -11    0.81    0.58
 -17   0 -12   -0.20    0.52
 -17   0  12    0.78    0.81
 -17   0  13    0.15    0.78
 -17   0 -13    0.10    0.54
 -17   0 -14    0.02    0.61
 -17   0  14    0.81    0.90
 -18   0   0   -0.02    0.35
 -18   0   1   -0.15    0.35
 -18   0  -1   -0.33    0.29
 -18   0   2    3.84    0.71
 -18   0  -2    5.08    0.70
 -18   0   3    0.11    0.41
 -18   0  -3   -0.34    0.31
 -18   0  -4   -0.12    0.34
 -18   0   4    0.88    0.52
 -18   0   5    0.57    0.49
 -18   0  -5    0.14    0.41
 -18   0   6   -0.75    0.39
 -18   0  -6    0.39    0.46
 -18   0  -7    0.01    0.45
 -18   0   7   -0.41    0.49
 -18   0  -8    0.98    0.53
 -18   0   8   -0.42    0.60
 -18   0  -9    0.42    0.47
 -18   0   9   -0.45    0.55
 -18   0 -10   -0.31    0.49
 -18   0  10    0.24    0.66
 -18   0  11    0.16    0.66
 -18   0 -11    0.00    0.52
 -18   0  12    0.19    0.77
 -18   0 -12    0.39    0.60
 -18   0  13   -0.01    0.79
 -18   0 -13   -0.28    0.58
 -19   0   0   -0.18    0.34
 -19   0   1    0.48    0.42
 -19   0  -1    0.06    0.37
 -19   0   2   -0.01    0.43
 -19   0  -2   -0.32    0.34
 -19   0   3   -0.02    0.44
 -19   0  -3   -0.20    0.32
 -19   0  -4    0.92    0.46
 -19   0   4    0.02    0.45
 -19   0   5   -0.31    0.46
 -19   0  -5    0.33    0.41
 -19   0  -6   -0.15    0.41
 -19   0   6   -0.28    0.50
 -19   0  -7   -0.11    0.46
 -19   0   7   -0.36    0.54
 -19   0  -8    1.40    0.62
 -19   0   8    0.31    0.60
 -19   0   9    0.00    0.59
 -19   0  -9    0.42    0.51
 -19   0  10   -0.40    0.63
 -19   0 -10   -0.58    0.47
 -19   0 -11   -0.58    0.50
 -19   0  11   -0.30    0.67
 -19   0  12    0.16    0.80
 -19   0 -12   -0.44    0.53
 -20   0   0   -0.38    0.37
 -20   0   1    0.63    0.45
 -20   0  -1    0.03    0.35
 -20   0  -2    1.82    0.54
 -20   0   2    1.55    0.57
 -20   0   3   -0.30    0.40
 -20   0  -3    0.33    0.38
 -20   0  -4    0.65    0.45
 -20   0   4    1.17    0.58
 -20   0  -5    0.60    0.46
 -20   0   5    0.32    0.58
 -20   0   6   -0.13    0.52
 -20   0  -6   -0.46    0.36
 -20   0   7    0.70    0.63
 -20   0  -7   -0.11    0.47
 -20   0   8    1.27    0.76
 -20   0  -8    0.57    0.54
 -20   0  -9    0.13    0.53
 -20   0   9   -0.54    0.55
 -20   0 -10   -0.90    0.46
 -20   0  10    1.00    0.81
 -21   0   0    0.11    0.42
 -21   0   1    0.87    0.49
 -21   0  -1    0.12    0.39
 -21   0   2   -0.29    0.42
 -21   0  -2    0.47    0.42
 -21   0   3    0.23    0.47
 -21   0  -3   -0.37    0.33
 -21   0  -4    0.15    0.39
 -21   0   4   -0.20    0.49
 -21   0   5    0.73    0.62
 -21   0  -5   -0.17    0.44
 -21   0  -6   -0.67    0.41
 -21   0   6    0.43    0.60
 -21   0   7   -0.50    0.57
 -21   0  -7    0.48    0.49
 -21   0   8    1.76    0.81
 -21   0  -8    0.23    0.54
 -21   0   9    1.07    0.77
 -21   0  -9   -0.07    0.49
 -22   0   0    1.38    0.55
 -22   0   1    0.34    0.46
 -22   0  -1   -0.30    0.37
 -22   0   2   -0.10    0.48
 -22   0  -2   -0.04    0.41
 -22   0  -3    0.26    0.41
 -22   0   3   -0.35    0.41
 -22   0   4    0.53    0.57
 -22   0  -4    0.53    0.48
 -22   0  -5    0.46    0.49
 -22   0   5    1.10    0.65
 -22   0  -6   -0.17    0.49
 -22   0   6    0.69    0.66
 -22   0  -7   -0.11    0.47
 -22   0   7   -0.64    0.62
 -23   0   0    0.35    0.44
 -23   0   1    0.25    0.49
 -23   0  -1   -0.09    0.43
 -23   0   2   -0.47    0.44
 -23   0  -2    0.03    0.43
 -23   0   3   -0.13    0.53
 -23   0  -3    0.10    0.47
 -23   0   4   -0.31    0.53
 -23   0  -4    0.05    0.49
   0  -1   0    0.00    0.01
   0   1   0    0.00    0.01
   0   1   1   -0.23    0.03
   0   1  -1   -0.17    0.03
   0   1   1   -0.19    0.03
   0   1   1   -0.16    0.04
   0  -1  -1   -0.19    0.04
   0   1  -2    0.12    0.12
   0   1   2    0.13    0.11
   0  -1  -2    0.03    0.11
   0   1  -3    0.31    0.19
   0   1   3   -0.23    0.15
   0  -1  -3    0.00    0.16
   0   1   4   -0.02    0.18
   0  -1  -4   -0.04    0.17
   0   1  -4    0.10    0.20
   0  -1  -5   -0.29    0.16
   0   1  -5    0.03    0.19
   0   1   5   -0.12    0.17
   0  -1   5    0.05    0.19
   0  -1  -6   -0.42    0.20
   0   1  -6    0.36    0.24
   0  -1   6   -0.06    0.22
   0   1   6   -0.35    0.17
   0   1   7   -0.30    0.22
   0  -1   7    0.01    0.27
   0   1  -7   -0.10    0.24
   0  -1  -7   -0.03    0.23
   0   1   8   -0.15    0.22
   0  -1  -8   -0.03    0.30
   0   1  -8   -0.04    0.32
   0  -1   8   -0.32    0.25
   0  -1   9    0.06    0.30
   0   1  -9   -0.28    0.30
   0   1   9   -0.17    0.29
   0   1  10   -0.31    0.31
   0   1 -10    0.13    0.39
   0  -1  10   -0.16    0.30
   0   1  11   -0.04    0.37
   0  -1  11    0.04    0.34
   0  -1  12   -0.15    0.36
   0   1  12    0.35    0.38
   0  -1 -12   -0.27    0.40
   0  -1 -13    0.56    0.54
   0   1 -14    0.48    0.55
   0  -1 -14    0.09    0.51
   0  -1 -15    0.19    0.62
   0   1 -15    0.23    0.55
   0  -1 -16   -0.27    0.66
   0   1 -16    0.28    0.73
   0   1 -17    1.04    0.87
   0  -1 -17    1.22    0.82
   0   1 -18    0.19    0.87
   0  -1 -18    0.06    0.83
   0   1 -19    2.17    1.06
   0  -1 -19    1.14    0.93
   0   1 -20   -0.76    0.77
   0  -1 -20   -0.18    0.77
  -1  -1   0   -0.09    0.03
  -1   1   0   -0.15    0.02
   1   1   0   -0.15    0.03
  -1   1   0   -0.15    0.02
   1  -1   0   -0.12    0.02
   1   1   0   -0.14    0.04
  -1  -1  -1   70.57    3.48
   1   1   1   87.99    3.71
  -1   1  -1   73.37    3.52
  -1  -1  -2    0.92    0.15
   1   1  -2    1.36    0.20
  -1   1   2    0.67    0.16
   1  -1  -2    1.22    0.22
  -1   1  -2    0.72    0.15
  -1   1   3  158.90    7.18
  -1  -1  -3  155.26    7.15
   1   1  -3  152.69    7.18
   1  -1  -3  163.56    7.33
  -1   1  -3  155.01    7.17
   1   1   3  153.19    7.13
  -1  -1  -4    2.57    0.36
  -1   1   4    3.41    0.39
   1   1  -4    2.66    0.37
   1   1   4    3.51    0.35
  -1   1  -4    2.57    0.35
   1  -1   5    7.28    0.62
   1   1  -5    8.31    0.70
  -1   1   5    7.61    0.66
  -1  -1  -5    6.19    0.61
  -1   1  -5    6.77    0.65
   1   1   5    6.79    0.53
  -1  -1   5    7.18    0.65
  -1  -1  -6   19.09    1.20
  -1   1   6   19.30    1.21
   1  -1   6   22.51    1.21
   1   1  -6   20.04    1.24
   1   1   6   20.70    1.17
  -1   1  -6   20.29    1.23
  -1  -1   6   19.90    1.23
  -1   1   7   14.12    0.98
  -1  -1  -7   12.86    0.97
   1  -1   7   14.13    0.97
   1   1  -7   14.35    1.01
  -1   1  -7   15.67    1.03
   1   1   7   15.10    0.96
  -1  -1   7   13.34    0.99
   1  -1   8   15.67    1.05
  -1   1   8   15.40    1.08
  -1  -1  -8   17.11    1.15
   1   1   8   15.48    1.04
  -1  -1   8   13.11    1.07
  -1   1  -8   16.26    1.13
   1  -1   9   11.52    1.05
  -1  -1  -9   12.92    1.18
  -1   1   9   11.44    1.07
  -1  -1   9   13.46    1.15
   1   1   9   11.17    0.92
  -1   1  -9   12.45    1.14
  -1   1  10    1.07    0.46
  -1  -1 -10    0.18    0.42
   1  -1  10    0.69    0.39
   1   1  10    0.33    0.36
  -1   1 -10    0.93    0.47
   1  -1 -10   -0.41    0.40
  -1  -1  10    0.41    0.42
  -1   1  11    0.50    0.42
   1  -1  11    0.52    0.37
   1   1  11    0.54    0.36
  -1   1 -11   -0.96    0.34
  -1  -1  11    0.45    0.43
   1  -1 -11    0.86    0.52
  -1   1  12    7.76    0.99
  -1  -1  12    9.74    1.10
   1  -1 -12    6.48    1.04
  -1   1 -12    7.03    1.02
   1   1 -13    0.20    0.55
  -1  -1 -13    0.91    0.59
  -1  -1  13   -0.08    0.44
   1  -1 -13   -0.51    0.43
   1   1 -14    0.77    0.64
  -1  -1 -14    1.31    0.68
   1  -1 -14    0.73    0.68
  -1  -1 -15    0.76    0.67
   1   1 -15    0.47    0.64
   1  -1 -15   -0.75    0.52
  -1   1 -15    0.30    0.61
   1   1 -16   -1.69    0.36
  -1  -1 -16    0.50    0.71
   1  -1 -16   -0.33    0.64
  -1   1 -16    0.56    0.65
  -1  -1 -17    0.13    0.72
   1   1 -17   -0.04    0.70
  -1   1 -17    0.34    0.67
   1  -1 -17   -0.56    0.62
  -1  -1 -18    0.07    0.84
   1   1 -18   -1.11    0.62
   1  -1 -18    1.16    0.89
  -1   1 -18    0.54    0.83
   1   1 -19    0.30    0.85
  -1  -1 -19    0.87    1.01
   1  -1 -19   -0.05    0.88
  -1   1 -19   -1.00    0.63
  -1  -1 -20   -0.32    0.78
   1   1 -20    0.04    0.80
  -1   1 -20    0.61    0.94
   1  -1 -20   -0.49    0.80
   2   1   0   11.61    0.64
   2  -1   0   10.63    0.61
  -2  -1   0    9.65    0.63
  -2  -1   0   11.28    0.53
  -2   1   0   10.30    0.61
  -2   1   0   10.59    0.56
  -2   1   1   99.18    4.84
   2   1  -1  106.33    5.06
  -2   1   1  104.14    4.94
   2   1  -1  108.06    4.91
   2   1  -1  102.04    5.06
  -2   1  -1  105.62    4.82
   2  -1  -1  111.17    4.94
  -2  -1   1  108.75    4.91
   2  -1  -1  107.93    5.02
   2   1   1  106.26    5.10
  -2  -1  -2   29.24    1.38
   2   1  -2   30.21    1.48
  -2   1   2   28.85    1.45
  -2  -1  -2   30.04    1.39
   2  -1  -2   29.72    1.41
  -2   1  -2   26.33    1.41
   2  -1  -2   29.89    1.50
   2   1   2   29.26    1.54
  -2   1   3    1.03    0.25
  -2  -1  -3    1.32    0.22
   2  -1  -3    1.01    0.28
  -2   1  -3    0.70    0.22
  -2  -1  -4   45.95    2.32
   2  -1   4   45.73    2.31
  -2   1   4   49.73    2.38
  -2   1  -4   48.07    2.35
   2  -1  -4   49.21    2.46
  -2  -1  -5    0.32    0.21
   2  -1   5   -0.16    0.15
  -2   1   5    0.28    0.23
   2  -1  -5    0.46    0.26
   2   1   5    0.39    0.18
  -2   1  -5    0.35    0.24
  -2  -1   5    0.44    0.25
   2  -1   6    1.34    0.32
  -2  -1  -6    1.98    0.36
  -2   1   6    1.73    0.38
   2   1   6    1.22    0.27
  -2  -1   6    1.67    0.38
  -2   1  -6    1.20    0.32
   2  -1  -6    0.78    0.36
   2  -1   7   10.13    0.78
  -2   1   7   10.98    0.97
  -2  -1  -7   10.34    0.93
  -2   1  -7   11.90    0.88
   2  -1  -7   11.16    1.03
   2   1   7   11.09    0.78
  -2  -1   7   11.46    0.87
  -2  -1  -8   -0.26    0.28
  -2   1   8   -0.01    0.29
   2  -1   8    0.22    0.26
  -2  -1   8   -0.14    0.29
   2  -1  -8    0.19    0.37
  -2   1  -8   -0.23    0.29
   2   1   8    0.04    0.23
  -2  -1  -9    3.11    0.58
   2  -1   9    2.07    0.45
  -2   1   9    2.23    0.51
  -2  -1   9    1.14    0.43
   2   1   9    1.78    0.41
   2  -1  -9    0.99    0.50
  -2   1  -9    1.23    0.48
  -2   1  10   -0.72    0.28
   2  -1  10    0.03    0.31
  -2  -1 -10    0.12    0.40
  -2   1 -10    0.26    0.41
   2   1  10   -0.19    0.29
  -2  -1  10    0.17    0.37
   2  -1 -10    0.41    0.42
  -2   1  11    0.91    0.44
  -2  -1 -11    0.27    0.43
   2  -1  11    1.40    0.46
  -2  -1  11    0.76    0.45
   2  -1 -11    0.66    0.54
  -2   1 -11    1.26    0.53
  -2  -1 -12    1.09    0.55
  -2   1  12    1.97    0.58
   2   1 -12    1.18    0.58
  -2  -1  12    1.78    0.59
   2  -1 -12    1.58    0.63
  -2   1 -12    2.02    0.60
   2   1 -13   -1.03    0.36
  -2   1  13   -0.01    0.38
   2  -1 -13   -0.43    0.49
  -2   1 -13   -0.03    0.42
  -2  -1  13    0.19    0.47
  -2  -1 -14    0.69    0.62
   2   1 -14    0.33    0.60
   2  -1 -14    1.51    0.74
  -2  -1 -15    0.86    0.62
   2   1 -15   -0.25    0.61
   2  -1 -15   -0.47    0.54
  -2  -1 -16    0.08    0.64
   2   1 -16    0.93    0.67
   2  -1 -16   -0.18    0.62
  -2   1 -16    0.61    0.69
  -2  -1 -17    0.58    0.72
   2   1 -17    0.36    0.77
   2  -1 -17   -0.38    0.68
  -2   1 -17    0.39    0.71
   2   1 -18    0.38    0.82
  -2  -1 -18   -0.59    0.67
   2  -1 -18    0.01    0.67
  -2   1 -18    0.17    0.71
  -2  -1 -19    1.02    0.82
   2   1 -19   -1.33    0.67
   2  -1 -19   -0.57    0.86
  -2   1 -19    0.11    0.81
  -2  -1 -20    1.15    1.07
   2   1 -20   -0.13    0.88
  -2   1 -20   -1.17    0.74
   2  -1 -20    0.55    0.98
  -3  -1   0    0.00    0.17
  -3  -1   0    0.08    0.08
   3   1   0   -0.01    0.18
  -3   1   0   -0.11    0.15
  -3   1   0    0.14    0.13
   3   1   0   -0.18    0.17
  -3   1   0   -0.10    0.09
   3  -1   0    0.12    0.16
  -3   1   1   10.36    0.60
   3   1  -1    9.77    0.61
   3   1  -1   10.44    0.68
   3   1  -1    9.54    0.56
  -3   1   1    9.63    0.56
   3  -1  -1   10.68    0.61
  -3  -1   1   10.35    0.67
   3  -1  -1    9.56    0.58
  -3  -1   1   10.27    0.57
  -3   1  -1    9.80    0.53
   3  -1  -1    8.99    0.62
   3   1   1    8.48    0.65
  -3   1   2  571.91   26.37
  -3  -1  -2  596.63   26.27
  -3  -1  -2  562.42   26.33
   3   1  -2  592.14   27.53
   3   1  -2  584.88   26.78
  -3   1  -2  545.53   26.32
   3  -1  -2  603.77   26.81
   3   1   2  596.55   27.62
   3  -1  -2  609.15   27.48
  -3   1   3   42.29    2.10
   3   1  -3   41.79    2.11
  -3  -1  -3   44.31    2.02
  -3  -1  -3   41.40    2.02
   3   1  -3   41.81    2.14
  -3   1  -3   40.89    2.05
   3  -1  -3   42.90    2.05
   3  -1  -3   41.87    2.15
  -3   1   4    5.85    0.56
   3   1  -4    6.21    0.59
   3   1  -4    5.69    0.44
  -3  -1  -4    5.16    0.47
  -3   1  -4    5.06    0.49
   3  -1  -4    5.91    0.36
   3  -1  -4    5.58    0.58
   3   1  -5   51.02    2.64
  -3  -1  -5   50.08    2.53
   3  -1   5   47.29    2.48
  -3   1   5   52.76    2.60
  -3  -1   5   49.22    2.58
   3  -1  -5   52.46    2.68
  -3   1  -5   54.96    2.57
  -3  -1  -6    7.01    0.68
  -3   1   6    6.90    0.72
   3  -1   6    7.76    0.67
  -3  -1   6    8.14    0.77
  -3   1  -6    8.68    0.76
   3  -1  -6    8.70    0.86
   3  -1   7    0.88    0.27
  -3  -1  -7    0.99    0.32
  -3   1   7    0.84    0.37
   3  -1  -7    0.81    0.38
  -3  -1   7    0.96    0.36
   3   1   7    0.72    0.23
  -3   1  -7    1.11    0.35
   3   1  -8    2.65    0.55
  -3   1   8    2.48    0.52
  -3  -1  -8    1.56    0.45
   3  -1   8    2.11    0.43
  -3   1  -8    2.55    0.53
   3  -1  -8    1.08    0.46
  -3  -1   8    2.06    0.50
   3   1   8    2.36    0.40
  -3  -1  -9    1.67    0.50
   3  -1   9    3.14    0.52
   3   1  -9    3.16    0.65
  -3   1   9    3.63    0.64
  -3  -1   9    3.20    0.58
  -3   1  -9    2.89    0.59
   3   1   9    3.92    0.53
   3  -1  -9    3.26    0.69
   3  -1  10    3.58    0.58
  -3   1  10    3.96    0.68
  -3  -1 -10    3.97    0.70
   3   1 -10    3.71    0.75
  -3  -1  10    4.36    0.72
   3  -1 -10    2.49    0.69
  -3   1 -10    3.47    0.70
  -3  -1 -11    1.98    0.58
   3   1 -11    1.63    0.65
  -3   1  11    3.07    0.67
  -3   1 -11    2.76    0.68
   3  -1 -11    2.79    0.70
  -3  -1  11    2.90    0.65
   3   1 -12    3.20    0.77
  -3  -1 -12    2.13    0.63
  -3   1  12    2.28    0.64
  -3  -1  12    0.87    0.51
   3  -1 -12    2.05    0.72
  -3   1 -12    3.25    0.76
   3   1 -13    0.16    0.50
  -3  -1 -13    0.12    0.47
  -3   1  13   -0.43    0.41
  -3  -1  13   -0.21    0.39
   3  -1 -13    0.18    0.51
  -3   1 -13    1.28    0.59
   3   1 -14    0.92    0.68
  -3  -1  14    1.65    0.64
  -3   1 -14    1.07    0.64
   3  -1 -14    0.10    0.68
  -3  -1 -15   -0.41    0.54
   3   1 -15   -0.60    0.49
   3  -1 -15    0.81    0.71
  -3  -1 -16    0.71    0.68
   3   1 -16   -0.10    0.75
   3  -1 -16    0.42    0.73
   3   1 -17    0.75    0.79
  -3  -1 -17   -0.60    0.57
  -3   1 -17   -0.35    0.77
   3  -1 -17   -0.10    0.68
   3   1 -18    0.09    0.73
  -3  -1 -18   -0.16    0.77
  -3   1 -18    1.52    0.83
   3  -1 -18   -1.06    0.67
  -3  -1 -19   -0.28    0.78
   3   1 -19    0.32    0.83
  -3   1 -19    0.25    0.83
   3  -1 -19   -0.88    0.74
  -3  -1 -20    0.18    0.84
   3   1 -20   -0.47    0.87
  -3   1 -20   -0.02    0.98
   3  -1 -20    0.50    1.06
  -4   1   0   84.33    3.94
  -4  -1   0   87.29    4.21
   4   1   0   88.55    4.23
   4   1   0   84.82    4.22
  -4   1   0   84.57    4.17
  -4  -1   0   85.03    3.98
   4  -1   0   83.79    4.18
  -4   1   0   86.94    4.03
  -4   1   1   29.55    1.49
  -4  -1  -1   27.86    1.63
  -4   1   1   32.69    1.62
   4   1  -1   28.94    1.60
   4   1  -1   31.69    1.49
   4   1  -1   28.52    1.64
  -4   1   1   30.90    1.55
   4   1   1   30.76    1.66
   4  -1  -1   30.65    1.53
  -4  -1   1   31.39    1.65
  -4   1  -1   29.66    1.45
   4  -1  -1   31.51    1.58
  -4  -1   1   31.60    1.51
  -4   1  -1   27.90    1.61
   4  -1  -1   29.21    1.62
  -4   1   2  393.66   18.36
  -4  -1  -2  412.84   18.22
   4   1  -2  397.38   19.13
  -4  -1  -2  422.45   18.22
   4   1  -2  407.50   19.18
   4   1  -2  401.90   18.63
  -4   1  -2  400.24   18.30
   4   1   2  397.13   19.27
   4  -1  -2  394.45   19.10
   4  -1  -2  417.21   18.68
   4  -1  -2  416.20   19.14
  -4   1   3   15.99    0.96
  -4  -1  -3   17.45    0.86
  -4  -1  -3   15.37    0.85
   4   1  -3   15.98    0.98
   4   1  -3   17.24    0.94
   4  -1  -3   17.04    0.89
   4  -1  -3   15.33    0.98
  -4   1  -3   16.65    0.91
   4   1  -4   20.44    1.12
   4   1  -4   21.74    1.22
  -4  -1  -4   18.40    1.08
  -4   1   4   20.48    1.18
   4  -1  -4   20.71    1.06
  -4   1  -4   20.87    1.13
   4  -1  -4   20.00    1.22
   4   1  -5    0.07    0.17
  -4  -1  -5    0.25    0.19
   4   1  -5   -0.14    0.21
  -4   1   5   -0.05    0.22
  -4  -1   5    0.10    0.24
  -4   1  -5   -0.10    0.18
   4  -1  -5    0.00    0.25
   4  -1  -5   -0.05    0.11
   4   1  -6    0.95    0.36
  -4  -1  -6    1.10    0.31
  -4   1   6    1.61    0.39
   4   1  -6    1.18    0.27
  -4   1  -6    1.47    0.34
  -4  -1   6    0.74    0.32
   4  -1  -6    1.70    0.43
   4  -1  -6    1.32    0.21
  -4   1   7   32.56    1.94
  -4  -1  -7   33.49    1.88
   4   1  -7   33.46    2.00
   4  -1  -7   34.24    1.75
  -4   1  -7   36.78    1.94
  -4  -1   7   34.73    1.97
   4  -1  -7   32.39    2.01
   4  -1   8    0.30    0.24
   4   1  -8    0.69    0.39
  -4  -1  -8   -0.19    0.28
  -4   1   8   -0.34    0.29
  -4   1  -8    0.08    0.34
   4  -1  -8    0.33    0.39
  -4  -1   8    0.05    0.34
  -4   1   9    2.69    0.60
   4   1  -9    1.57    0.57
   4  -1   9    1.58    0.38
  -4  -1  -9    1.95    0.54
  -4  -1   9    1.23    0.48
  -4   1  -9    1.77    0.51
   4  -1  -9    2.79    0.65
  -4  -1 -10    1.82    0.58
  -4   1  10    2.69    0.63
   4   1 -10    2.09    0.62
   4  -1 -10    3.17    0.73
  -4   1 -10    3.37    0.70
  -4  -1  10    2.29    0.61
  -4   1  11    3.97    0.77
  -4  -1 -11    3.95    0.76
   4   1 -11    4.11    0.84
   4  -1 -11    4.02    0.83
  -4   1 -11    4.74    0.77
  -4  -1  11    5.60    0.85
  -4  -1 -12    1.15    0.54
  -4   1  12    0.98    0.53
   4   1 -12    0.19    0.47
   4  -1 -12    0.01    0.52
  -4   1 -12    0.51    0.48
  -4  -1  12    0.60    0.50
   4   1 -13    3.93    0.92
  -4   1  13    3.59    0.81
  -4  -1 -13    2.36    0.73
  -4  -1  13    3.67    0.82
  -4   1 -13    3.22    0.77
   4  -1 -13    1.44    0.65
  -4   1  14    0.23    0.51
  -4  -1 -14   -0.02    0.49
   4   1 -14   -0.10    0.63
  -4   1 -14    0.17    0.52
  -4  -1  14   -0.18    0.47
   4  -1 -14   -0.34    0.49
   4   1 -15    0.85    0.72
  -4   1 -15    1.51    0.70
   4  -1 -15   -0.44    0.54
  -4  -1 -16   -0.40    0.55
   4   1 -16   -0.24    0.66
   4  -1 -16    0.56    0.75
   4   1 -17   -0.30    0.62
  -4  -1 -17   -0.33    0.57
  -4   1 -17    0.76    0.68
   4  -1 -17    1.04    0.81
  -4  -1 -18   -0.28    0.79
   4   1 -18   -0.06    0.73
  -4   1 -18    0.29    0.76
   4  -1 -18   -0.65    0.74
  -4  -1 -19   -0.10    0.75
   4   1 -19   -0.08    1.00
   4  -1 -19   -0.41    0.81
  -4   1 -19    0.88    0.88
  -4  -1 -20   -0.46    0.83
   4   1 -20   -0.82    0.83
  -4   1 -20   -1.15    0.82
   4  -1 -20    0.86    1.01
  -5   1   0    0.05    0.15
   5   1   0   -0.01    0.20
  -5   1   0   -0.21    0.18
   5  -1   0    0.13    0.22
   5   1   0    0.13    0.20
  -5   1   0   -0.11    0.11
  -5  -1   0   -0.03    0.21
  -5  -1   0   -0.10    0.11
   5   1  -1   55.45    2.76
  -5  -1  -1   55.07    2.79
   5   1  -1   53.31    2.80
  -5   1   1   55.07    2.76
  -5   1   1   52.73    2.57
   5   1  -1   56.75    2.58
  -5   1  -1   51.96    2.75
  -5  -1   1   53.59    2.60
   5   1   1   51.08    2.80
   5  -1  -1   55.40    2.63
  -5   1  -1   52.80    2.52
   5  -1  -1   54.51    2.73
   5  -1  -1   53.08    2.76
  -5  -1   1   52.34    2.78
  -5  -1  -2   31.83    1.47
   5   1  -2   32.44    1.64
   5   1  -2   31.05    1.80
  -5   1   2   31.59    1.64
   5   1  -2   32.78    1.72
  -5  -1  -2   33.21    1.47
   5  -1  -2   32.92    1.69
   5  -1  -2   31.77    1.77
   5   1   2   31.48    1.81
  -5   1  -2   31.25    1.57
   5  -1  -2   32.49    1.68
   5   1  -3   22.59    1.34
   5   1  -3   20.99    1.19
  -5   1   3   20.88    1.19
  -5  -1  -3   20.66    1.05
  -5   1  -3   19.78    1.10
   5  -1  -3   21.01    1.21
   5  -1  -3   21.41    1.14
   5   1  -4   -0.29    0.19
   5   1  -4    0.13    0.17
  -5   1   4   -0.13    0.19
  -5  -1  -4    0.16    0.16
  -5   1  -4    0.01    0.17
   5  -1  -4    0.13    0.14
   5  -1  -4   -0.04    0.21
  -5  -1   4    0.11    0.22
  -5  -1  -5   45.51    2.32
  -5   1   5   46.49    2.43
   5   1  -5   46.62    2.38
   5   1  -5   48.09    2.48
  -5  -1   5   47.31    2.43
   5  -1  -5   48.56    2.30
   5  -1  -5   43.86    2.47
  -5   1  -5   44.02    2.35
   5   1  -6    6.55    0.76
  -5   1   6    7.97    0.80
  -5  -1  -6    6.44    0.66
   5   1  -6    7.47    0.56
   5  -1  -6    7.31    0.80
  -5  -1   6    6.97    0.76
   5  -1  -6    7.27    0.48
  -5   1  -6    7.86    0.73
  -5  -1  -7    1.25    0.36
   5   1  -7    0.78    0.44
  -5   1   7    0.72    0.37
   5   1  -7    1.10    0.28
  -5  -1   7    0.82    0.40
   5  -1  -7    0.78    0.20
   5  -1  -7    0.81    0.40
  -5   1  -7    1.48    0.40
   5   1  -8   -0.04    0.34
   5   1  -8    0.03    0.22
  -5   1   8   -0.39    0.31
  -5  -1  -8   -0.19    0.28
  -5   1  -8    0.68    0.37
   5  -1  -8    0.48    0.39
   5  -1  -8    0.12    0.16
  -5  -1   8    0.35    0.37
  -5   1   9    1.69    0.54
   5   1  -9    1.35    0.33
  -5  -1  -9    1.90    0.51
   5   1  -9    0.22    0.44
   5  -1  -9    2.36    0.60
  -5  -1   9    0.87    0.47
   5  -1  -9    2.09    0.30
  -5   1  -9    1.08    0.44
  -5  -1 -10   24.36    1.66
  -5   1  10   23.93    1.68
   5   1 -10   26.06    1.82
   5   1 -10   23.17    1.41
   5  -1 -10   21.72    1.71
  -5  -1  10   25.70    1.72
  -5   1 -10   23.36    1.64
   5   1 -11   -0.11    0.47
  -5   1  11    0.07    0.41
  -5  -1 -11    0.13    0.43
  -5   1 -11   -0.56    0.36
  -5  -1  11    0.11    0.42
   5  -1 -11    0.39    0.46
   5   1 -12   -0.48    0.43
  -5  -1 -12    0.69    0.53
  -5   1  12    0.28    0.51
  -5   1 -12    0.30    0.46
  -5  -1  12    0.05    0.44
   5  -1 -12    0.15    0.48
   5   1 -13    0.69    0.56
  -5  -1 -13   -0.23    0.45
  -5   1  13    0.20    0.47
   5  -1 -13    0.51    0.58
  -5  -1  13    0.92    0.61
  -5   1 -13    0.49    0.50
  -5   1  14    1.10    0.61
   5   1 -14    1.78    0.79
  -5  -1 -14    0.12    0.57
  -5  -1  14    0.46    0.52
  -5   1 -14    2.67    0.77
   5  -1 -14    0.49    0.70
   5   1 -15   -0.27    0.54
  -5  -1 -15    1.26    0.66
  -5   1 -15    1.11    0.66
  -5  -1  15   -0.46    0.47
   5  -1 -15   -0.11    0.65
  -5  -1 -16    0.28    0.67
   5   1 -16    0.32    0.70
   5  -1 -16   -0.10    0.65
  -5   1 -16    0.48    0.64
   5   1 -17    0.06    0.81
  -5  -1 -17    0.25    0.67
   5  -1 -17   -0.79    0.61
  -5  -1 -18   -0.57    0.69
   5   1 -18    1.43    1.03
   5  -1 -18    0.48    0.77
  -5   1 -18   -0.77    0.60
  -5  -1 -19    1.72    0.94
   5   1 -19   -0.70    0.94
   5  -1 -19    1.15    1.02
  -5   1 -19   -0.55    0.64
   6   1   0   28.68    1.65
  -6   1   0   27.32    1.59
   6   1   0   26.83    1.60
   6  -1   0   25.83    1.59
  -6   1   0   28.26    1.47
  -6   1   0   27.09    1.40
  -6  -1   0   29.76    1.42
  -6  -1   0   30.83    1.65
   6   1  -1    5.56    0.57
  -6   1   1    5.62    0.57
  -6  -1  -1    6.77    0.64
   6   1  -1    5.27    0.60
  -6   1   1    5.28    0.42
  -6  -1   1    5.80    0.44
  -6   1  -1    6.00    0.59
   6  -1  -1    4.01    0.51
  -6  -1   1    4.47    0.57
   6  -1  -1    5.04    0.54
  -6   1  -1    4.93    0.38
   6   1   1    4.34    0.57
   6   1  -2    5.90    0.64
   6   1  -2    5.91    0.58
  -6  -1  -2    4.79    0.28
   6   1  -2    5.65    0.45
  -6  -1  -2    5.84    0.62
  -6   1   2    4.71    0.47
   6   1   2    5.54    0.64
   6  -1  -2    4.80    0.55
   6  -1  -2    6.26    0.55
  -6   1  -2    5.45    0.40
   6  -1  -2    5.71    0.53
  -6  -1  -3    0.20    0.12
   6   1  -3    0.10    0.28
  -6   1   3   -0.02    0.19
   6   1  -3    0.23    0.20
   6   1  -3    0.05    0.19
  -6  -1   3    0.08    0.18
  -6   1  -3   -0.06    0.14
   6  -1  -3    0.06    0.17
   6  -1  -3    0.02    0.20
   6  -1  -3   -0.08    0.24
  -6  -1  -4   73.23    3.56
  -6   1   4   75.94    3.71
   6   1  -4   75.16    3.74
   6   1  -4   74.87    3.76
   6   1  -4   76.28    3.94
   6  -1  -4   79.08    3.72
  -6  -1   4   76.32    3.69
   6  -1  -4   77.18    3.78
  -6   1  -4   71.72    3.60
   6   1  -5    3.03    0.39
  -6  -1  -5    2.80    0.39
  -6   1   5    2.56    0.46
   6   1  -5    3.37    0.51
  -6   1  -5    2.34    0.39
   6  -1  -5    3.59    0.34
  -6  -1   5    3.28    0.48
   6  -1  -5    2.73    0.50
  -6  -1  -6    6.73    0.65
   6   1  -6    6.22    0.56
   6   1  -6    5.10    0.68
  -6   1   6    4.78    0.67
   6  -1  -6    5.55    0.42
  -6  -1   6    5.45    0.69
   6  -1  -6    6.44    0.76
  -6   1  -6    4.93    0.59
  -6  -1  -7    1.35    0.39
  -6   1   7    1.48    0.47
   6   1  -7    1.80    0.49
   6   1  -7    1.32    0.29
   6  -1  -7    1.05    0.43
  -6  -1   7    1.53    0.45
   6  -1  -7    0.79    0.21
  -6   1  -7    0.47    0.34
  -6  -1  -8    3.79    0.59
   6   1  -8    3.33    0.45
  -6   1   8    2.59    0.58
   6   1  -8    3.54    0.66
  -6   1  -8    3.62    0.61
   6  -1  -8    3.00    0.66
   6  -1  -8    4.29    0.37
  -6  -1   8    4.16    0.69
  -6  -1  -9    2.36    0.54
  -6   1   9    1.99    0.59
   6   1  -9    2.85    0.65
   6   1  -9    4.03    0.47
  -6   1  -9    2.76    0.58
   6  -1  -9    3.04    0.70
  -6  -1   9    3.51    0.69
  -6  -1 -10    0.33    0.39
  -6   1  10    0.75    0.47
   6   1 -10   -0.32    0.37
   6  -1 -10   -0.59    0.34
  -6  -1  10    0.02    0.39
  -6   1 -10    0.34    0.38
  -6  -1 -11    5.59    0.86
   6   1 -11    7.29    1.04
  -6   1  11    5.51    0.92
  -6   1 -11    5.54    0.86
  -6  -1  11    6.73    0.97
   6  -1 -11    5.59    0.97
  -6   1  12    0.42    0.50
  -6  -1 -12    0.55    0.46
   6   1 -12   -0.22    0.43
  -6   1 -12    0.39    0.47
  -6  -1  12    0.64    0.50
   6  -1 -12    0.03    0.50
  -6  -1 -13    1.38    0.58
   6   1 -13    0.59    0.59
  -6   1  13    1.82    0.68
  -6  -1  13    1.28    0.66
  -6   1 -13    0.51    0.54
   6  -1 -13    0.07    0.65
  -6  -1 -14    0.87    0.61
   6   1 -14    0.51    0.60
  -6   1  14    0.53    0.55
   6  -1 -14   -0.44    0.53
  -6   1 -14    0.03    0.49
  -6  -1  14    0.33    0.58
   6   1 -15    1.04    0.71
  -6   1  15   -0.07    0.58
  -6  -1 -15    0.27    0.55
  -6  -1  15    0.32    0.60
   6  -1 -15    1.38    0.82
  -6   1 -15   -1.11    0.44
   6   1 -16   -0.59    0.71
  -6   1 -16   -0.42    0.56
   6  -1 -16    0.07    0.60
   6   1 -17   -0.95    0.67
  -6  -1 -17    0.33    0.65
   6  -1 -17   -0.10    0.82
  -6  -1 -18    0.37    0.76
   6   1 -18   -0.05    0.78
   6  -1 -18    0.09    0.75
  -6   1 -18   -0.24    0.60
   6   1 -19   -0.62    0.70
  -6  -1 -19    0.44    0.90
  -6   1 -19    1.10    0.88
   6  -1 -19   -1.01    0.81
   7   1   0    0.23    0.27
  -7   1   0    0.01    0.14
  -7   1   0   -0.39    0.20
  -7  -1   0   -0.26    0.24
   7  -1   0    0.11    0.25
  -7  -1   0    0.17    0.14
   7   1   0   -0.66    0.19
  -7  -1   0    0.30    0.12
  -7   1   0   -0.10    0.18
   7   1  -1    6.85    0.73
  -7  -1  -1    6.48    0.37
   7   1  -1    5.99    0.66
  -7  -1  -1    7.37    0.74
  -7   1   1    6.87    0.51
  -7   1   1    7.09    0.72
   7  -1  -1    5.75    0.64
   7  -1  -1    6.72    0.68
   7   1   1    7.44    0.78
  -7   1  -1    6.68    0.68
  -7   1  -1    6.31    0.46
  -7  -1   1    7.77    0.76
  -7  -1   1    7.77    0.54
  -7  -1   1    6.44    0.46
  -7  -1  -2    0.57    0.30
  -7  -1  -2    0.42    0.10
   7   1  -2    0.41    0.26
   7   1  -2    0.38    0.20
   7   1  -2   -0.17    0.25
  -7   1   2    0.18    0.21
   7   1   2    0.61    0.33
   7  -1  -2    0.30    0.24
  -7   1  -2    0.48    0.17
  -7   1  -2    0.11    0.25
   7  -1  -2    0.51    0.29
  -7  -1   2    0.62    0.22
   7  -1  -2    0.37    0.21
  -7  -1  -3    0.16    0.13
   7   1  -3    0.67    0.33
   7   1  -3    0.12    0.23
   7   1  -3   -0.11    0.19
  -7   1   3    0.32    0.23
  -7   1  -3   -0.04    0.16
   7  -1  -3    0.27    0.24
  -7  -1   3    0.16    0.21
   7  -1  -3   -0.19    0.25
   7  -1  -3    0.01    0.20
  -7   1   4   79.50    3.76
   7   1  -4   76.67    4.02
  -7  -1  -4   76.58    3.59
   7   1  -4   75.40    3.83
   7   1  -4   76.88    3.79
  -7   1  -4   74.47    3.65
   7  -1  -4   77.80    3.78
   7  -1  -4   73.17    3.81
   7  -1  -4   75.88    3.98
  -7  -1   4   73.45    3.72
   7   1  -5    2.01    0.51
   7   1  -5    2.20    0.44
   7   1  -5    3.17    0.42
  -7  -1  -5    2.45    0.36
  -7   1   5    2.02    0.45
   7  -1  -5    2.53    0.35
  -7  -1   5    3.16    0.51
   7  -1  -5    2.86    0.51
  -7   1  -5    2.38    0.40
   7   1  -6    4.08    0.47
  -7  -1  -6    3.24    0.46
   7   1  -6    3.48    0.58
  -7   1   6    4.01    0.63
  -7   1  -6    3.26    0.51
  -7  -1   6    2.41    0.52
   7  -1  -6    3.75    0.62
   7  -1  -6    4.56    0.43
   7   1  -7    0.43    0.25
  -7   1   7    0.09    0.35
   7   1  -7   -0.02    0.32
  -7  -1  -7   -0.54    0.24
  -7   1  -7   -0.19    0.30
   7  -1  -7    0.27    0.35
  -7  -1   7    0.14    0.34
   7  -1  -7    0.14    0.17
  -7  -1  -8    0.63    0.38
  -7   1   8    0.69    0.43
   7   1  -8    0.77    0.28
   7   1  -8    0.27    0.41
  -7  -1   8    0.29    0.45
   7  -1  -8    0.64    0.49
  -7   1  -8    0.77    0.39
   7   1  -9   17.78    1.09
   7   1  -9   17.72    1.41
  -7   1   9   19.14    1.43
  -7  -1  -9   18.02    1.30
  -7  -1   9   14.63    1.44
  -7   1  -9   16.24    1.29
   7  -1  -9   18.73    1.44
  -7   1  10    1.42    0.55
  -7  -1 -10    0.86    0.45
   7   1 -10    0.22    0.53
  -7   1 -10    0.40    0.42
  -7  -1  10    1.56    0.58
   7  -1 -10    0.32    0.51
  -7  -1 -11   -0.32    0.40
  -7   1  11    0.31    0.45
   7   1 -11    0.43    0.46
  -7  -1  11    0.46    0.52
   7  -1 -11    0.12    0.46
  -7   1 -11    0.03    0.41
   7   1 -12    0.18    0.50
  -7  -1 -12    0.08    0.44
  -7   1  12    0.18    0.45
  -7   1 -12    0.31    0.45
   7  -1 -12    0.89    0.60
  -7  -1  12   -0.44    0.39
   7   1 -13    1.32    0.68
  -7  -1 -13    1.21    0.60
  -7   1  13    1.12    0.65
   7  -1 -13    0.79    0.61
  -7   1 -13    2.06    0.67
  -7  -1  13    1.21    0.64
  -7  -1 -14   -0.19    0.46
   7   1 -14   -1.53    0.39
  -7   1  14    0.27    0.57
  -7   1 -14   -0.70    0.47
  -7  -1  14    0.40    0.56
   7  -1 -14    0.60    0.60
  -7   1  15    0.74    0.68
   7   1 -15   -0.80    0.50
  -7  -1 -15    0.20    0.57
   7  -1 -15   -0.56    0.56
  -7  -1  15   -0.05    0.54
  -7   1 -15    0.47    0.63
  -7  -1 -16   -0.22    0.59
   7   1 -16    0.03    0.62
   7  -1 -16   -0.23    0.63
  -7   1 -16    0.19    0.65
  -7  -1 -17    0.31    0.72
   7   1 -17    0.04    0.69
   7  -1 -17    1.25    0.82
  -7   1 -17    0.46    0.65
  -7  -1 -18   -0.31    0.75
   7   1 -18   -0.17    0.87
   7  -1 -18   -0.41    0.82
   7   1 -19    0.98    0.95
  -7  -1 -19   -0.78    0.79
   7  -1 -19    0.37    0.90
  -7   1 -19   -0.17    0.71
  -8  -1   0    6.01    0.71
  -8  -1   0    6.39    0.50
   8   1   0    6.96    0.77
  -8   1   0    6.22    0.49
   8   1   0    6.30    0.75
  -8  -1   0    6.76    0.44
  -8   1   0    6.76    0.74
  -8   1   1   13.55    1.03
  -8   1   1   14.70    0.87
  -8  -1  -1   13.62    0.73
  -8  -1  -1   12.96    1.04
  -8  -1  -1   14.21    0.81
   8   1  -1   15.72    1.04
   8   1  -1   13.77    1.07
   8  -1  -1   12.55    1.03
  -8  -1   1   14.20    0.82
   8   1   1   12.97    1.06
  -8  -1   1   14.34    0.88
  -8   1  -1   13.67    1.03
  -8  -1   1   14.88    1.08
  -8   1  -1   14.06    0.82
   8   1  -2    1.08    0.39
  -8  -1  -2    1.63    0.41
  -8  -1  -2    0.82    0.16
  -8   1   2    1.43    0.30
   8   1  -2    1.28    0.27
   8   1  -2    0.44    0.28
  -8   1  -2    0.88    0.22
  -8   1  -2    1.06    0.36
   8  -1  -2    1.00    0.34
   8  -1  -2    1.13    0.31
  -8  -1   2    0.99    0.26
   8  -1  -2    0.79    0.35
   8   1  -3    6.57    0.70
  -8   1   3    7.03    0.68
  -8  -1  -3    5.86    0.75
   8   1  -3    6.97    0.64
  -8  -1  -3    6.24    0.43
   8   1  -3    5.51    0.76
   8  -1  -3    6.22    0.65
   8  -1  -3    5.40    0.70
  -8   1  -3    5.79    0.72
   8  -1  -3    7.59    0.68
  -8   1  -3    5.66    0.53
  -8  -1   3    6.75    0.64
  -8  -1  -4   80.86    3.91
   8   1  -4   86.44    4.13
  -8   1   4   80.24    4.08
   8   1  -4   82.26    4.20
   8   1  -4   83.20    4.38
  -8  -1   4   83.66    4.07
   8  -1  -4   81.06    4.14
   8  -1  -4   83.64    4.15
  -8   1  -4   83.08    3.98
   8  -1  -4   84.82    4.36
   8   1  -5   14.99    1.09
   8   1  -5   14.97    1.02
  -8   1   5   13.97    1.09
  -8  -1  -5   15.55    0.95
   8   1  -5   15.66    1.28
   8  -1  -5   14.98    0.96
   8  -1  -5   15.92    1.14
  -8   1  -5   16.43    1.02
   8  -1  -5   16.84    1.27
  -8  -1   5   13.53    1.06
   8   1  -6    1.07    0.41
  -8   1   6    0.47    0.39
  -8  -1  -6    1.03    0.34
   8   1  -6    1.29    0.32
   8   1  -6    0.56    0.47
   8  -1  -6    0.94    0.27
  -8  -1   6    1.43    0.42
   8  -1  -6    1.01    0.50
   8  -1  -6    1.57    0.46
  -8   1  -6    1.19    0.37
   8   1  -7    5.40    0.77
  -8  -1  -7    6.38    0.72
   8   1  -7    6.98    0.65
  -8   1   7    5.56    0.81
   8  -1  -7    7.60    0.92
  -8   1  -7    6.47    0.75
   8  -1  -7    6.22    0.50
  -8  -1   7    4.51    0.73
   8   1  -8    5.00    0.78
  -8   1   8    5.20    0.80
  -8  -1  -8    3.42    0.59
   8   1  -8    5.23    0.55
  -8   1  -8    3.75    0.63
  -8  -1   8    3.21    0.67
   8  -1  -8    3.35    0.69
  -8   1   9    1.33    0.55
   8   1  -9    0.92    0.49
  -8  -1  -9    1.82    0.50
   8  -1  -9    0.70    0.48
  -8  -1   9    1.90    0.61
  -8   1  -9    1.41    0.49
  -8  -1 -10    0.89    0.43
  -8   1  10   -0.02    0.40
   8   1 -10    0.28    0.41
  -8   1 -10    0.33    0.40
  -8  -1  10    0.67    0.47
   8  -1 -10    0.11    0.41
   8   1 -11    7.78    1.15
  -8   1  11    7.94    1.11
  -8  -1 -11    6.13    0.91
  -8  -1  11    7.57    1.09
   8  -1 -11    6.45    1.01
  -8   1 -11    5.85    0.89
  -8  -1 -12   -0.05    0.46
   8   1 -12   -0.01    0.55
  -8   1  12   -0.29    0.42
   8  -1 -12   -0.13    0.45
  -8  -1  12   -0.43    0.45
  -8   1 -12   -0.16    0.41
  -8  -1 -13    0.88    0.58
   8   1 -13    1.06    0.65
  -8   1  13    1.54    0.66
   8  -1 -13    0.24    0.64
  -8   1 -13    1.95    0.70
  -8  -1  13   -0.51    0.46
   8   1 -14    0.80    0.65
  -8  -1 -14    0.19    0.54
  -8   1  14    0.14    0.64
  -8   1 -14    0.03    0.55
  -8  -1  14   -0.09    0.55
   8  -1 -14   -0.21    0.58
  -8  -1 -15    0.38    0.63
   8   1 -15    1.47    0.76
  -8   1  15    1.16    0.68
   8  -1 -15    1.08    0.75
  -8  -1  15    1.26    0.75
  -8   1 -15    0.64    0.62
   8   1 -16   -0.63    0.58
  -8  -1 -16   -0.14    0.57
  -8   1 -16   -0.86    0.48
   8  -1 -16   -0.59    0.61
  -8  -1  16   -1.02    0.56
   8   1 -17    0.30    0.75
  -8  -1 -17    0.18    0.66
  -8   1 -17   -0.14    0.68
   8  -1 -17   -0.48    0.64
  -8  -1 -18   -0.25    0.72
   8   1 -18    1.04    0.92
   8  -1 -18    0.29    0.87
  -8  -1 -19   -0.42    0.91
   8   1 -19    0.06    0.85
  -8   1 -19   -0.01    0.74
   8  -1 -19   -0.27    0.97
  -9   1   0    0.16    0.19
   9   1   0    0.30    0.34
  -9  -1   0   -0.12    0.29
  -9   1   0   -0.05    0.27
   9   1   0   -0.26    0.31
  -9  -1   0    0.01    0.14
  -9  -1   0   -0.21    0.18
  -9   1   1    1.86    0.34
  -9  -1  -1    1.39    0.41
  -9  -1  -1    1.92    0.30
   9   1  -1    1.46    0.43
   9   1  -1    2.21    0.52
  -9   1   1    2.05    0.45
  -9  -1  -1    1.47    0.22
   9   1   1    1.72    0.49
  -9  -1   1    1.68    0.30
   9  -1  -1    1.98    0.49
  -9   1  -1    1.40    0.40
  -9   1  -1    2.16    0.31
  -9  -1   1    1.98    0.49
   9   1  -2    3.20    0.54
  -9  -1  -2    3.24    0.57
  -9  -1  -2    3.21    0.31
  -9   1   2    3.13    0.45
   9   1  -2    4.08    0.66
  -9   1  -2    2.73    0.54
  -9  -1   2    3.61    0.43
   9  -1  -2    3.32    0.58
  -9   1  -2    3.12    0.38
  -9   1   3    4.55    0.59
  -9  -1  -3    5.21    0.73
   9   1  -3    4.78    0.74
   9   1  -3    4.82    0.54
  -9  -1  -3    4.41    0.40
   9   1  -3    3.77    0.58
   9  -1  -3    4.96    0.62
  -9   1  -3    4.59    0.67
   9  -1  -3    4.25    0.69
  -9   1  -3    3.83    0.45
   9  -1  -3    6.34    0.65
  -9  -1   3    4.54    0.56
  -9  -1  -4    0.29    0.21
  -9  -1  -4    0.45    0.40
   9   1  -4    0.21    0.42
   9   1  -4    0.17    0.28
  -9   1   4    0.13    0.31
   9   1  -4    0.90    0.35
   9  -1  -4    0.21    0.31
  -9   1  -4    0.38    0.27
   9  -1  -4    0.94    0.44
   9  -1  -4    0.58    0.30
  -9  -1   4    0.35    0.30
   9   1  -5    2.36    0.44
   9   1  -5    1.75    0.46
  -9   1   5    1.67    0.45
   9   1  -5    1.43    0.60
  -9  -1  -5    1.61    0.34
  -9   1  -5    1.56    0.39
   9  -1  -5    2.15    0.56
   9  -1  -5    1.29    0.35
  -9  -1   5    1.73    0.44
   9  -1  -5    1.75    0.45
   9   1  -6    1.08    0.34
   9   1  -6    1.48    0.48
  -9  -1  -6    0.87    0.34
  -9   1   6    0.69    0.41
   9   1  -6    1.08    0.54
   9  -1  -6   -0.11    0.40
  -9  -1   6    0.86    0.44
  -9   1  -6    1.35    0.40
   9  -1  -6    1.18    0.32
   9  -1  -6    0.02    0.45
   9   1  -7    2.14    0.41
   9   1  -7    1.41    0.49
  -9   1   7    1.19    0.51
  -9  -1  -7    1.44    0.41
   9   1  -7    0.97    0.56
   9  -1  -7    2.54    0.61
  -9  -1   7    1.42    0.52
   9  -1  -7    2.19    0.35
  -9   1  -7    1.21    0.44
   9  -1  -7    2.42    0.68
   9   1  -8    1.10    0.51
  -9   1   8    0.71    0.46
   9   1  -8    0.87    0.32
  -9  -1  -8    0.47    0.38
   9  -1  -8    0.69    0.49
  -9   1  -8    0.43    0.37
  -9  -1   8    1.16    0.54
  -9   1   9    6.48    0.94
  -9  -1  -9    5.42    0.77
   9   1  -9    5.84    0.86
  -9   1  -9    4.85    0.75
   9  -1  -9    6.26    0.94
  -9  -1   9    6.42    0.95
   9   1 -10    0.51    0.47
  -9  -1 -10    0.29    0.39
  -9   1  10   -0.75    0.38
  -9  -1  10    0.14    0.47
   9  -1 -10   -0.57    0.33
  -9   1 -10    0.01    0.39
  -9  -1 -11   -0.03    0.38
  -9   1  11   -0.03    0.46
   9   1 -11   -0.15    0.44
   9  -1 -11    0.20    0.49
  -9   1 -11   -0.41    0.39
  -9  -1  11   -0.37    0.41
  -9   1  12    1.97    0.72
   9   1 -12    1.38    0.70
  -9  -1 -12    0.94    0.55
   9  -1 -12    0.60    0.63
  -9  -1  12    0.91    0.64
  -9   1 -12    1.01    0.54
   9   1 -13    0.61    0.62
  -9  -1 -13    0.75    0.55
  -9   1  13   -0.50    0.53
  -9  -1  13    0.26    0.49
   9  -1 -13    0.24    0.60
  -9   1 -13   -0.51    0.43
  -9   1  14    0.75    0.63
   9   1 -14    0.84    0.67
  -9  -1 -14    0.65    0.61
  -9   1 -14    0.55    0.58
   9  -1 -14    0.34    0.63
  -9  -1  14    0.70    0.63
  -9   1  15   -0.08    0.57
   9   1 -15   -0.15    0.61
  -9  -1 -15    0.05    0.60
  -9  -1  15    0.73    0.65
   9  -1 -15    0.15    0.67
  -9   1 -15    0.48    0.65
  -9  -1 -16    0.38    0.61
  -9   1  16    0.24    0.69
   9   1 -16    0.78    0.81
  -9   1 -16    0.04    0.57
   9  -1 -16   -0.78    0.55
  -9  -1  16    0.89    0.72
  -9  -1 -17   -0.16    0.68
   9   1 -17    2.27    1.00
  -9   1 -17   -0.39    0.58
   9  -1 -17    0.47    0.77
  -9  -1 -18    0.38    0.80
   9   1 -18    0.29    0.91
  -9   1 -18    0.54    0.76
   9  -1 -18    0.15    0.82
 -10  -1   0    0.28    0.19
  10   1   0    0.00    0.39
 -10  -1   0   -0.18    0.19
 -10   1   0    0.07    0.22
 -10   1   0    0.42    0.35
 -10  -1   0    0.73    0.39
 -10  -1  -1    2.13    0.29
  10   1  -1    2.42    0.58
 -10   1   1    1.35    0.45
  10   1  -1    1.27    0.46
 -10  -1  -1    1.88    0.52
 -10   1   1    2.07    0.38
 -10  -1  -1    2.21    0.35
 -10  -1   1    2.15    0.51
 -10   1  -1    2.06    0.49
  10  -1  -1    2.23    0.53
 -10  -1   1    1.52    0.32
 -10   1  -1    2.05    0.34
 -10   1   2    1.10    0.34
 -10  -1  -2    1.08    0.23
  10   1  -2    0.36    0.40
  10   1  -2    1.10    0.42
 -10  -1  -2    1.01    0.46
  10  -1  -2    0.45    0.40
 -10  -1   2    1.14    0.33
 -10   1  -2    0.80    0.43
 -10   1  -2    1.20    0.29
 -10  -1  -3   10.05    1.09
  10   1  -3   10.04    0.97
  10   1  -3   11.11    1.15
 -10  -1  -3    9.53    0.64
 -10   1   3    9.57    0.89
  10   1  -3   10.91    0.76
  10  -1  -3    9.36    0.88
 -10  -1   3   10.00    0.87
  10  -1  -3    9.99    1.07
 -10   1  -3   10.04    1.05
 -10   1  -3    9.66    0.72
  10   1  -4    1.81    0.57
 -10  -1  -4    2.07    0.60
 -10   1   4    1.68    0.45
  10   1  -4    1.05    0.42
  10   1  -4    2.17    0.45
 -10  -1  -4    1.34    0.30
  10  -1  -4    2.90    0.62
 -10   1  -4    1.80    0.38
 -10   1  -4    3.10    0.61
 -10  -1   4    1.65    0.44
  10  -1  -4    2.56    0.49
 -10   1   5    1.61    0.47
 -10  -1  -5    1.23    0.34
  10   1  -5    1.89    0.44
  10   1  -5    2.48    0.63
  10   1  -5    2.41    0.52
 -10  -1   5    1.50    0.47
  10  -1  -5    1.77    0.42
 -10   1  -5    1.48    0.41
  10  -1  -5    2.10    0.60
  10  -1  -5    2.39    0.55
 -10  -1  -6    8.99    0.84
  10   1  -6   10.11    1.23
  10   1  -6    9.53    1.01
 -10   1   6    9.73    1.05
  10   1  -6   10.05    0.91
  10  -1  -6    9.40    1.06
 -10  -1   6   10.36    1.05
 -10   1  -6    9.53    0.90
  10  -1  -6   11.88    1.26
  10   1  -7   37.88    2.47
  10   1  -7   35.70    2.18
 -10   1   7   36.44    2.22
  10   1  -7   33.26    1.99
 -10  -1  -7   34.20    2.00
  10  -1  -7   36.86    2.41
  10  -1  -7   37.78    2.23
 -10   1  -7   33.90    2.06
 -10  -1   7   38.72    2.24
 -10  -1  -8   -0.01    0.31
  10   1  -8    0.82    0.48
  10   1  -8    0.01    0.54
 -10   1   8   -0.25    0.40
 -10  -1   8    0.78    0.48
  10  -1  -8    0.40    0.43
  10  -1  -8    0.53    0.55
 -10   1  -8    0.70    0.37
  10   1  -9    0.71    0.47
 -10   1   9    1.08    0.53
  10   1  -9    0.66    0.59
 -10  -1  -9    1.32    0.44
  10  -1  -9    0.85    0.48
 -10   1  -9    1.22    0.48
 -10  -1   9    1.40    0.58
  10  -1  -9    0.15    0.53
  10   1 -10    0.55    0.47
 -10   1  10   -0.48    0.43
 -10  -1 -10    0.21    0.39
 -10  -1  10    0.09    0.48
 -10   1 -10   -0.69    0.29
  10  -1 -10    0.83    0.54
  10   1 -11   -0.44    0.49
 -10   1  11    0.24    0.50
 -10  -1 -11    0.83    0.49
 -10  -1  11    2.14    0.74
 -10   1 -11    0.96    0.49
  10  -1 -11    0.85    0.56
 -10  -1 -12    0.47    0.52
  10   1 -12    1.00    0.66
 -10   1  12    1.35    0.65
  10  -1 -12   -0.04    0.60
 -10  -1  12    0.73    0.56
 -10   1 -12    0.89    0.55
 -10  -1 -13    0.86    0.58
 -10   1  13    1.84    0.77
  10   1 -13    0.52    0.64
 -10   1 -13    1.93    0.68
  10  -1 -13    2.53    0.83
 -10  -1  13    1.11    0.73
 -10   1  14    0.07    0.66
  10   1 -14   -0.90    0.56
 -10  -1 -14   -0.08    0.54
 -10   1 -14    0.94    0.68
  10  -1 -14   -0.72    0.44
 -10  -1  14   -0.67    0.50
  10   1 -15    0.12    0.73
 -10   1  15    0.02    0.65
 -10  -1 -15    0.57    0.56
 -10   1 -15    0.76    0.71
  10  -1 -15    1.01    0.86
 -10  -1  15   -0.40    0.60
  10   1 -16    0.95    0.82
 -10   1  16    0.92    0.75
 -10  -1 -16   -0.04    0.62
  10  -1 -16    0.18    0.82
 -10  -1  16   -0.58    0.62
 -10   1 -16    0.00    0.61
 -10  -1 -17    0.20    0.67
 -10   1 -17    0.76    0.73
  10  -1 -17   -1.20    0.73
 -10  -1 -18    0.36    0.76
 -10   1 -18    0.04    0.74
 -11  -1   0   -0.32    0.32
 -11  -1   0   -0.03    0.24
 -11   1   0   -0.22    0.37
 -11  -1   0   -0.16    0.20
 -11   1   0   -0.20    0.22
 -11   1   1    3.63    0.51
 -11  -1  -1    5.77    0.56
 -11  -1  -1    4.72    0.77
 -11   1   1    4.00    0.71
  11   1  -1    3.85    0.74
  11   1  -1    4.51    0.75
 -11  -1  -1    4.81    0.45
  11  -1  -1    4.64    0.76
 -11  -1   1    4.37    0.75
 -11   1  -1    5.60    0.77
 -11   1  -1    3.63    0.48
 -11  -1   1    4.56    0.51
  11   1  -2    1.21    0.53
 -11   1   2    0.89    0.36
  11   1  -2    1.29    0.49
 -11  -1  -2    1.86    0.56
 -11  -1  -2    1.02    0.26
 -11  -1  -2    1.73    0.36
 -11  -1   2    2.00    0.40
 -11   1  -2    1.08    0.31
  11  -1  -2    1.02    0.47
 -11   1  -2    1.56    0.48
  11   1  -3    1.81    0.58
 -11   1   3    2.02    0.47
 -11  -1  -3    2.71    0.35
  11   1  -3    1.84    0.52
 -11   1  -3    2.94    0.63
 -11  -1   3    1.30    0.40
 -11   1  -3    1.87    0.37
  11  -1  -3    2.69    0.62
  11   1  -4    0.54    0.37
  11   1  -4    0.34    0.46
  11   1  -4   -0.18    0.26
 -11  -1  -4   -0.25    0.21
 -11   1   4    0.05    0.33
  11  -1  -4   -0.26    0.28
 -11   1  -4    0.45    0.29
  11  -1  -4    0.18    0.41
 -11  -1   4   -0.54    0.30
  11   1  -5    0.95    0.41
  11   1  -5    0.48    0.50
 -11  -1  -5    0.50    0.31
 -11   1   5   -0.05    0.37
  11   1  -5    0.25    0.37
  11  -1  -5    0.41    0.47
 -11  -1   5    0.23    0.38
  11  -1  -5    0.99    0.42
 -11   1  -5    0.39    0.33
  11   1  -6    0.27    0.33
 -11   1   6    0.57    0.43
  11   1  -6   -0.11    0.47
  11   1  -6    0.70    0.40
 -11  -1  -6    0.82    0.35
 -11   1  -6    0.05    0.35
  11  -1  -6    1.07    0.47
  11  -1  -6    0.52    0.49
 -11  -1   6    0.42    0.44
  11   1  -7    1.78    0.69
 -11   1   7    1.15    0.50
  11   1  -7    1.22    0.40
 -11  -1  -7    0.82    0.36
  11   1  -7    0.17    0.43
  11  -1  -7    0.40    0.44
 -11   1  -7    0.76    0.41
  11  -1  -7    1.14    0.58
 -11  -1   7    0.07    0.41
 -11   1   8    1.16    0.52
  11   1  -8    0.81    0.51
 -11  -1  -8    0.28    0.35
  11   1  -8    0.79    0.64
 -11  -1   8    0.79    0.52
  11  -1  -8    0.08    0.53
  11  -1  -8    0.34    0.42
 -11   1  -8    1.54    0.46
 -11   1   9   -0.49    0.35
  11   1  -9   -0.43    0.39
 -11  -1  -9    0.47    0.38
  11   1  -9   -0.28    0.60
  11  -1  -9   -0.38    0.44
  11  -1  -9    0.56    0.59
 -11  -1   9    0.54    0.53
 -11   1  -9    0.13    0.40
 -11  -1 -10    0.41    0.42
 -11   1  10    0.70    0.55
  11   1 -10    0.42    0.53
  11   1 -10   -0.65    0.53
 -11  -1  10    0.10    0.45
 -11   1 -10   -0.10    0.38
  11  -1 -10    0.49    0.61
  11  -1 -10   -0.84    0.43
 -11   1  11    0.07    0.50
 -11  -1 -11   -0.01    0.42
  11   1 -11    0.03    0.55
 -11   1 -11    0.22    0.46
  11  -1 -11   -0.23    0.59
 -11  -1  11   -0.41    0.46
  11  -1 -11    0.96    0.63
  11   1 -12   -0.02    0.50
 -11   1  12    0.20    0.62
 -11  -1 -12    0.04    0.43
 -11   1 -12    0.01    0.49
  11  -1 -12   -0.19    0.55
 -11  -1  12    0.15    0.54
  11   1 -13   -0.44    0.62
 -11   1  13    0.36    0.62
 -11  -1 -13    0.13    0.51
 -11  -1  13    0.07    0.53
 -11   1 -13    1.29    0.62
  11  -1 -13   -0.01    0.66
 -11  -1 -14    0.28    0.57
 -11   1  14   -0.31    0.56
 -11   1 -14   -0.52    0.50
  11  -1 -14    0.16    0.67
 -11  -1  14   -0.81    0.51
 -11  -1 -15    0.16    0.64
 -11   1  15   -0.13    0.62
  11  -1 -15   -0.43    0.67
 -11  -1  15    0.40    0.66
 -11   1 -15    0.40    0.64
 -11  -1 -16   -0.05    0.57
 -11   1  16    0.02    0.78
 -11  -1  16    0.88    0.77
 -11   1 -16   -0.07    0.63
 -11  -1 -17    0.15    0.65
 -11   1 -17    1.32    0.78
 -11  -1  17    0.11    0.86
 -11   1 -18   -0.69    0.63
 -12  -1   0    0.11    0.25
 -12   1   0    0.41    0.30
 -12   1   0   -0.51    0.32
  12   1  -1    5.18    0.84
 -12  -1  -1    2.61    0.38
 -12   1   1    3.15    0.69
 -12   1   1    2.78    0.48
 -12  -1   1    2.40    0.43
 -12   1  -1    3.31    0.49
 -12   1   2    3.68    0.56
  12   1  -2    3.34    0.74
  12   1  -2    3.27    0.65
 -12  -1  -2    3.12    0.41
 -12   1  -2    2.74    0.44
  12  -1  -2    2.70    0.71
 -12  -1   2    5.17    0.60
  12   1  -3    4.38    0.71
 -12  -1  -3    5.72    0.55
 -12   1   3    6.82    0.79
  12   1  -3    6.04    0.93
  12  -1  -3    4.84    0.85
 -12  -1   3    4.56    0.65
 -12   1  -3    6.10    0.63
 -12  -1  -4    1.25    0.32
  12   1  -4    2.36    0.67
  12   1  -4    0.98    0.46
 -12   1   4    1.37    0.46
  12  -1  -4    0.84    0.53
 -12   1  -4    1.79    0.40
 -12  -1   4    1.23    0.42
  12   1  -5    6.05    0.76
  12   1  -5    5.29    0.76
  12   1  -5    5.62    0.95
 -12  -1  -5    6.07    0.65
 -12   1   5    5.64    0.81
  12  -1  -5    7.11    0.86
  12  -1  -5    5.06    0.89
 -12  -1   5    5.72    0.78
 -12   1  -5    6.44    0.71
  12   1  -6    5.30    0.73
  12   1  -6    5.74    1.05
 -12  -1  -6    5.87    0.67
 -12   1   6    6.23    0.87
  12   1  -6    6.23    0.82
 -12  -1   6    4.10    0.74
 -12   1  -6    6.58    0.77
  12  -1  -6    7.53    0.92
  12  -1  -6    4.35    0.89
 -12  -1  -7    4.57    0.65
 -12   1   7    4.01    0.75
  12   1  -7    6.38    1.04
  12   1  -7    7.24    0.93
  12  -1  -7    6.19    0.90
 -12   1  -7    4.16    0.68
 -12  -1   7    3.56    0.73
  12  -1  -7    5.13    0.95
 -12  -1  -8    4.06    0.64
  12   1  -8    4.75    0.84
  12   1  -8    5.25    1.04
 -12   1   8    4.65    0.85
 -12  -1   8    3.76    0.81
  12  -1  -8    4.50    0.82
  12  -1  -8    3.25    0.84
 -12   1  -8    3.28    0.66
 -12  -1  -9    0.13    0.38
  12   1  -9    0.04    0.60
 -12   1   9   -0.01    0.52
  12   1  -9    0.29    0.48
  12  -1  -9    0.62    0.53
 -12   1  -9    0.62    0.47
  12  -1  -9   -0.41    0.54
 -12  -1   9    0.04    0.48
  12   1 -10   -0.41    0.57
 -12  -1 -10   -0.08    0.38
 -12   1  10   -0.40    0.48
  12  -1 -10   -0.03    0.49
 -12  -1  10    0.24    0.55
 -12   1 -10    0.78    0.46
  12  -1 -10   -0.68    0.49
 -12   1  11   -0.49    0.47
 -12  -1 -11   -0.53    0.37
 -12   1 -11    0.20    0.47
  12  -1 -11    0.43    0.57
 -12  -1  11    0.48    0.59
 -12   1  12    1.67    0.72
 -12  -1 -12    0.68    0.54
 -12   1 -12    0.86    0.57
 -12  -1  12    1.36    0.69
 -12   1  13    1.36    0.84
 -12  -1 -13    0.84    0.55
 -12   1 -13   -0.02    0.54
 -12  -1  13    2.69    0.88
 -12  -1 -14    0.36    0.58
 -12   1  14    0.05    0.65
 -12  -1  14   -0.48    0.54
 -12   1 -14   -0.10    0.62
 -12   1  15    0.98    0.79
 -12  -1 -15   -0.27    0.60
 -12   1 -15    0.36    0.65
 -12  -1  15    0.70    0.81
 -12  -1 -16   -0.09    0.63
 -12   1  16    0.88    0.87
 -12   1 -16    0.43    0.70
 -12  -1  16   -0.27    0.64
 -12  -1 -17   -0.17    0.60
 -12  -1  17    0.81    0.85
 -12   1 -17    0.27    0.74
 -13   1   0   -0.38    0.24
 -13  -1   0   -0.01    0.22
 -13   1   1    1.51    0.41
 -13  -1  -1    1.51    0.33
 -13   1  -1    1.70    0.39
 -13  -1   1    1.59    0.39
 -13  -1  -2    1.17    0.30
  13   1  -2    1.41    0.64
 -13   1   2    1.18    0.42
  13  -1  -2    1.68    0.58
 -13   1  -2    1.67    0.37
 -13  -1   2    1.93    0.44
 -13  -1  -3    4.13    0.50
  13   1  -3    3.59    0.79
 -13   1   3    3.67    0.62
  13  -1  -3    3.29    0.78
 -13  -1   3    3.81    0.60
 -13   1  -3    3.77    0.54
  13   1  -4    1.12    0.57
  13   1  -4    0.61    0.45
 -13   1   4    1.09    0.45
 -13  -1  -4    0.63    0.27
 -13  -1   4    0.50    0.38
  13  -1  -4    1.43    0.56
 -13   1  -4   -0.08    0.26
  13   1  -5   -0.23    0.45
 -13  -1  -5   -0.50    0.21
 -13   1   5    0.10    0.37
  13   1  -5    0.57    0.40
 -13  -1   5   -0.13    0.34
 -13   1  -5    0.37    0.34
  13  -1  -5    0.17    0.43
  13   1  -6   -0.08    0.51
 -13  -1  -6    0.29    0.32
 -13   1   6    0.27    0.43
  13   1  -6    0.35    0.39
  13  -1  -6   -0.42    0.45
 -13   1  -6    0.38    0.34
 -13  -1   6    0.65    0.46
 -13   1   7    0.98    0.57
 -13  -1  -7    0.62    0.36
  13   1  -7    0.36    0.61
 -13  -1   7    0.67    0.50
 -13   1  -7    0.47    0.42
  13  -1  -7    0.88    0.65
 -13  -1  -8    0.75    0.43
 -13   1   8    1.64    0.66
  13   1  -8    3.33    0.91
 -13   1  -8    1.97    0.58
 -13  -1   8    2.26    0.67
  13  -1  -8    1.18    0.66
 -13  -1  -9   -0.24    0.33
  13   1  -9    0.01    0.55
 -13   1   9   -0.01    0.51
 -13   1  -9    0.12    0.42
 -13  -1   9    1.25    0.62
  13  -1  -9   -0.08    0.56
 -13  -1 -10    0.89    0.46
 -13   1  10    1.16    0.67
 -13  -1  10    1.07    0.68
 -13   1 -10    0.22    0.47
 -13  -1 -11   -0.44    0.40
 -13   1  11    0.41    0.62
 -13  -1  11   -0.18    0.57
 -13   1 -11    0.01    0.47
 -13  -1 -12    1.45    0.59
 -13   1  12    1.60    0.75
 -13   1 -12    1.34    0.63
 -13  -1  12    0.99    0.72
 -13   1  13    1.10    0.75
 -13  -1 -13    0.25    0.57
 -13  -1  13    0.50    0.68
 -13   1 -13    1.23    0.64
 -13  -1 -14   -0.08    0.54
 -13   1  14   -0.86    0.52
 -13   1 -14    0.41    0.60
 -13  -1  14    0.48    0.72
 -13   1  15   -1.00    0.63
 -13  -1 -15   -0.13    0.58
 -13  -1  15    0.83    0.76
 -13   1 -15   -0.45    0.54
 -13  -1 -16    0.10    0.67
 -13   1  16   -1.27    0.57
 -13  -1  16    0.12    0.79
 -13   1 -16   -0.01    0.67
 -14  -1   0    1.83    0.40
 -14   1   0    2.96    0.50
 -14  -1  -1    3.33    0.49
 -14   1   1    3.73    0.59
 -14  -1   1    5.08    0.62
 -14   1  -1    4.92    0.61
  14   1  -2   -0.48    0.44
 -14  -1  -2    0.36    0.25
 -14   1   2   -0.12    0.31
  14  -1  -2    0.55    0.55
 -14  -1   2    0.14    0.32
 -14   1  -2   -0.05    0.27
 -14  -1  -3   -0.20    0.23
 -14   1   3    0.16    0.34
  14   1  -3   -0.41    0.47
 -14   1  -3   -0.67    0.24
  14  -1  -3    0.82    0.56
 -14  -1   3    0.42    0.36
 -14   1   4    3.91    0.70
 -14  -1  -4    4.29    0.54
  14   1  -4    4.32    0.91
  14  -1  -4    5.28    0.95
 -14   1  -4    3.35    0.55
 -14  -1   4    2.70    0.60
 -14   1   5    1.64    0.55
  14   1  -5    2.14    0.80
 -14  -1  -5    2.69    0.47
 -14   1  -5    1.56    0.46
  14  -1  -5    0.31    0.52
 -14  -1   5    2.60    0.59
 -14   1   6    0.57    0.49
  14   1  -6    0.82    0.68
 -14  -1  -6    1.22    0.40
 -14  -1   6    1.02    0.51
  14  -1  -6    2.83    0.81
 -14   1  -6    1.33    0.48
 -14   1   7   -0.24    0.44
 -14  -1  -7    0.23    0.34
  14   1  -7   -0.06    0.52
  14  -1  -7    0.17    0.51
 -14   1  -7    0.08    0.39
 -14  -1   7   -0.07    0.44
  14   1  -8    0.81    0.65
 -14   1   8    0.92    0.58
 -14  -1  -8   -0.15    0.33
 -14   1  -8   -0.07    0.39
  14  -1  -8   -0.23    0.57
 -14  -1   8    0.25    0.49
 -14  -1  -9    3.08    0.65
 -14   1   9    2.38    0.76
 -14  -1   9    2.37    0.76
 -14   1  -9    2.64    0.63
 -14   1  10    1.25    0.69
 -14  -1 -10    0.61    0.45
 -14   1 -10    0.19    0.46
 -14  -1  10    0.02    0.52
 -14   1  11    0.13    0.64
 -14  -1 -11    0.69    0.56
 -14   1 -11    0.97    0.59
 -14  -1  11    0.86    0.75
 -14  -1 -12   -0.48    0.43
 -14   1  12    0.33    0.70
 -14   1 -12   -0.72    0.49
 -14  -1  12    0.41    0.66
 -14  -1 -13    1.00    0.56
 -14   1  13   -0.71    0.64
 -14   1 -13    0.67    0.61
 -14  -1  13   -0.11    0.67
 -14  -1 -14   -0.32    0.57
 -14   1  14    0.71    0.78
 -14  -1  14    0.41    0.76
 -14   1 -14   -0.19    0.57
 -14  -1 -15   -0.04    0.59
 -14   1  15    0.03    0.75
 -14  -1  15   -0.30    0.69
 -14   1 -15   -0.18    0.56
 -14  -1 -16   -0.28    0.60
 -14   1  16   -0.89    0.74
 -14   1 -16   -0.80    0.65
 -14  -1  16   -0.20    0.79
 -15  -1   0    0.19    0.28
 -15   1   0   -0.15    0.28
 -15   1   1    0.04    0.33
 -15  -1  -1    0.27    0.27
 -15   1  -1    0.10    0.29
 -15  -1   1   -0.32    0.25
 -15   1   2   -0.36    0.30
 -15  -1  -2    0.33    0.28
 -15   1  -2   -0.07    0.28
 -15  -1   2    0.13    0.31
  15   1  -3    4.64    0.97
 -15  -1  -3    6.94    0.68
 -15   1   3    5.61    0.79
 -15  -1   3    5.87    0.78
  15  -1  -3    6.12    1.06
 -15   1  -3    4.88    0.67
 -15   1   4    5.50    0.84
  15   1  -4    8.03    1.24
 -15  -1  -4    6.57    0.71
  15  -1  -4    7.75    1.16
 -15   1  -4    7.21    0.79
 -15  -1   4    6.27    0.84
 -15   1   5   -0.09    0.42
  15   1  -5   -0.46    0.49
 -15  -1  -5    0.27    0.32
 -15  -1   5    0.19    0.41
  15  -1  -5    0.66    0.58
 -15   1  -5    0.52    0.38
 -15   1   6    0.41    0.51
 -15  -1  -6    0.66    0.41
  15   1  -6    1.40    0.73
  15  -1  -6    0.62    0.63
 -15  -1   6    1.15    0.56
 -15   1  -6    1.36    0.49
 -15  -1  -7    1.33    0.49
 -15   1   7    1.78    0.65
  15  -1  -7    1.61    0.74
 -15   1  -7    1.26    0.50
 -15  -1   7    0.80    0.56
 -15   1   8    0.02    0.52
 -15  -1  -8    0.64    0.44
 -15  -1   8    0.55    0.53
 -15   1  -8    0.10    0.42
 -15  -1  -9    0.03    0.40
 -15   1   9    0.24    0.62
 -15  -1   9    0.45    0.58
 -15   1  -9    0.31    0.44
 -15   1  10    0.82    0.67
 -15  -1 -10    0.27    0.46
 -15  -1  10    0.01    0.58
 -15   1 -10    0.39    0.49
 -15  -1 -11    0.36    0.50
 -15   1  11    0.21    0.63
 -15  -1  11    0.62    0.74
 -15   1 -11    0.21    0.51
 -15   1  12   -0.63    0.58
 -15  -1 -12    0.25    0.53
 -15  -1  12    0.76    0.71
 -15   1 -12   -0.35    0.47
 -15   1  13   -1.04    0.55
 -15  -1 -13   -0.71    0.48
 -15  -1  13    0.48    0.72
 -15   1 -13   -0.43    0.52
 -15  -1 -14   -1.00    0.47
 -15   1  14    0.78    0.75
 -15  -1  14    0.58    0.80
 -15   1 -14   -0.14    0.56
 -15   1  15   -0.24    0.77
 -15  -1 -15    0.50    0.66
 -15  -1  15   -0.20    0.76
 -15   1 -15   -0.69    0.58
 -16   1   0    0.15    0.33
 -16  -1   0    0.31    0.32
 -16   1   1    1.47    0.47
 -16  -1  -1    1.65    0.42
 -16  -1   1    1.52    0.44
 -16   1  -1    1.45    0.43
 -16  -1  -2    0.26    0.30
 -16   1   2   -0.32    0.32
 -16  -1   2    0.99    0.42
 -16   1  -2    0.47    0.36
  16   1  -3    2.09    0.77
 -16  -1  -3    1.85    0.43
 -16   1   3    1.83    0.55
 -16  -1   3    1.64    0.50
 -16   1  -3    2.50    0.52
  16   1  -4    5.15    1.04
 -16   1   4    3.11    0.71
 -16  -1  -4    4.09    0.60
  16  -1  -4    5.58    1.08
 -16  -1   4    4.90    0.79
 -16   1  -4    5.66    0.73
 -16  -1  -5   -0.11    0.29
  16   1  -5   -0.35    0.64
 -16   1   5    0.12    0.44
 -16   1  -5    0.35    0.39
  16  -1  -5   -0.27    0.60
 -16  -1   5   -0.59    0.36
 -16  -1  -6    0.95    0.44
 -16   1   6    1.15    0.60
  16  -1  -6    0.69    0.70
 -16   1  -6    0.59    0.42
 -16  -1   6    0.07    0.47
 -16  -1  -7   -0.22    0.36
 -16   1   7    0.46    0.54
 -16  -1   7    0.38    0.53
 -16   1  -7    0.03    0.41
 -16  -1  -8   -0.48    0.33
 -16   1   8   -0.18    0.52
 -16   1  -8    0.36    0.48
 -16  -1   8   -0.33    0.50
 -16   1   9   -0.58    0.50
 -16  -1  -9    0.57    0.49
 -16  -1   9    1.16    0.68
 -16   1  -9    0.45    0.48
 -16   1  10   -0.23    0.59
 -16  -1 -10    0.06    0.44
 -16  -1  10   -0.09    0.58
 -16   1 -10   -0.34    0.46
 -16  -1 -11    0.38    0.54
 -16   1  11   -0.45    0.64
 -16   1 -11    0.56    0.54
 -16  -1  11   -0.71    0.56
 -16   1  12    0.21    0.71
 -16  -1 -12    0.12    0.51
 -16  -1  12   -0.36    0.67
 -16   1 -12    0.38    0.51
 -16  -1 -13   -0.66    0.49
 -16   1  13    0.67    0.77
 -16   1 -13   -0.20    0.52
 -16  -1  13    0.49    0.83
 -16  -1 -14   -0.79    0.55
 -16   1  14    0.67    0.92
 -16  -1  14   -0.72    0.68
 -16   1 -14    0.71    0.68
 -17   1   0   -0.21    0.30
 -17  -1   0   -0.35    0.28
 -17  -1  -1    0.42    0.35
 -17   1   1    0.15    0.36
 -17  -1   1    0.43    0.36
 -17   1  -1    0.29    0.35
 -17   1   2    0.09    0.38
 -17  -1  -2   -0.31    0.28
 -17   1  -2    0.42    0.36
 -17  -1   2   -0.51    0.30
 -17  -1  -3    3.64    0.58
 -17   1   3    3.68    0.73
 -17   1  -3    3.67    0.63
 -17  -1   3    4.55    0.73
 -17   1   4    0.28    0.48
 -17  -1  -4    0.48    0.38
 -17  -1   4    0.93    0.47
 -17   1  -4    0.02    0.36
 -17   1   5    1.08    0.55
 -17  -1  -5    0.69    0.39
 -17  -1   5    0.34    0.49
 -17   1  -5    0.69    0.45
 -17  -1  -6    0.84    0.44
 -17   1   6   -0.04    0.50
 -17  -1   6    0.07    0.48
 -17   1  -6    0.07    0.42
 -17   1   7    1.04    0.64
 -17  -1  -7    0.51    0.41
 -17  -1   7   -0.41    0.45
 -17   1  -7    2.11    0.61
 -17  -1  -8    0.92    0.48
 -17   1   8    0.72    0.64
 -17  -1   8    0.60    0.59
 -17   1  -8   -0.23    0.42
 -17   1   9    1.07    0.73
 -17  -1  -9    0.01    0.42
 -17   1  -9    0.36    0.48
 -17  -1   9    0.43    0.67
 -17  -1 -10    1.39    0.60
 -17   1  10    0.05    0.67
 -17   1 -10    1.27    0.61
 -17  -1  10   -0.31    0.62
 -17  -1 -11    0.11    0.52
 -17   1  11    1.93    0.90
 -17   1 -11    0.50    0.57
 -17  -1  11    0.28    0.72
 -17   1  12    0.47    0.83
 -17  -1 -12    0.55    0.58
 -17   1 -12    0.20    0.61
 -17  -1  12    0.02    0.72
 -17   1  13   -0.31    0.72
 -17  -1 -13    0.88    0.67
 -17  -1  13    0.14    0.80
 -17   1 -13    0.92    0.67
 -17  -1 -14   -0.87    0.53
 -17   1  14    0.95    0.80
 -17   1 -14    0.04    0.64
 -17  -1  14    1.50    0.87
 -18  -1   0    1.08    0.43
 -18   1   0    1.66    0.52
 -18  -1  -1    0.33    0.35
 -18   1   1    0.05    0.38
 -18   1  -1    0.09    0.36
 -18  -1   1    0.28    0.37
 -18   1   2    2.63    0.62
 -18  -1  -2    2.21    0.49
 -18   1  -2    0.96    0.46
 -18  -1   2    1.33    0.50
 -18   1   3    0.12    0.47
 -18  -1  -3    0.38    0.35
 -18   1  -3    0.47    0.38
 -18  -1   3   -0.53    0.35
 -18   1   4   -0.13    0.44
 -18  -1  -4    0.11    0.36
 -18   1  -4    0.50    0.42
 -18  -1   4   -0.04    0.41
 -18   1   5   -0.03    0.46
 -18  -1  -5    0.85    0.44
 -18  -1   5   -0.28    0.45
 -18   1  -5   -0.39    0.36
 -18  -1  -6    0.41    0.41
 -18   1   6    0.07    0.49
 -18   1  -6    0.76    0.47
 -18  -1   6   -0.34    0.45
 -18  -1  -7    0.18    0.44
 -18   1   7   -0.11    0.53
 -18   1  -7   -0.24    0.42
 -18  -1   7   -0.82    0.44
 -18  -1  -8   -0.29    0.39
 -18   1   8    0.08    0.57
 -18  -1   8   -0.64    0.48
 -18   1  -8    0.43    0.48
 -18   1   9    0.89    0.67
 -18  -1  -9   -0.12    0.47
 -18  -1   9   -0.24    0.59
 -18   1  -9   -0.42    0.42
 -18  -1 -10    0.10    0.47
 -18   1  10   -0.33    0.61
 -18  -1  10   -0.35    0.66
 -18   1 -10    0.01    0.48
 -18  -1 -11   -0.25    0.51
 -18   1  11    0.27    0.65
 -18  -1  11   -0.47    0.64
 -18   1 -11    0.60    0.62
 -18  -1 -12   -0.31    0.51
 -18   1  12   -0.66    0.60
 -18   1 -12   -0.01    0.53
 -18  -1  12    0.88    0.82
 -18   1  13    0.16    0.78
 -18  -1 -13    0.29    0.66
 -18  -1  13   -0.73    0.67
 -18   1 -13    0.15    0.61
 -19   1   0   -0.08    0.36
 -19  -1   0    0.59    0.41
 -19   1   1    0.27    0.44
 -19  -1  -1    0.07    0.37
 -19   1  -1    0.27    0.41
 -19  -1   1    0.54    0.42
 -19   1   2    1.84    0.58
 -19  -1  -2    0.54    0.37
 -19  -1   2    1.88    0.55
 -19   1  -2    1.46    0.50
 -19  -1  -3    1.03    0.44
 -19   1   3    0.11    0.47
 -19   1  -3    1.26    0.47
 -19  -1   3    1.49    0.58
 -19   1   4   -0.47    0.45
 -19  -1  -4    0.11    0.35
 -19  -1   4   -0.02    0.46
 -19   1  -4    0.13    0.40
 -19  -1  -5    0.15    0.40
 -19   1   5   -0.24    0.47
 -19   1  -5   -0.68    0.35
 -19  -1   5    0.42    0.52
 -19  -1  -6   -0.05    0.40
 -19   1   6    0.16    0.55
 -19   1  -6   -0.06    0.44
 -19  -1   6   -0.45    0.44
 -19   1   7    0.28    0.61
 -19  -1  -7    0.38    0.45
 -19   1  -7    0.07    0.48
 -19  -1   7   -0.02    0.53
 -19   1   8    0.74    0.69
 -19  -1  -8    0.63    0.47
 -19   1  -8   -0.01    0.53
 -19  -1   8   -0.07    0.58
 -19   1   9    0.91    0.74
 -19  -1  -9    0.24    0.49
 -19  -1   9   -0.61    0.53
 -19   1  -9    0.12    0.47
 -19   1  10    0.17    0.68
 -19  -1 -10    0.08    0.49
 -19   1 -10    0.94    0.63
 -19  -1  10    0.28    0.69
 -19  -1 -11    0.77    0.67
 -19   1  11    0.41    0.79
 -19  -1  11    0.23    0.64
 -19   1 -11    0.39    0.57
 -19   1  12   -0.09    0.68
 -19  -1 -12    0.04    0.55
 -19   1 -12   -0.45    0.56
 -19  -1  12   -0.16    0.75
 -20   1   0   -0.33    0.36
 -20  -1   0    0.07    0.36
 -20  -1  -1    0.25    0.38
 -20   1   1    0.42    0.45
 -20  -1   1    0.14    0.43
 -20   1  -1   -0.02    0.38
 -20   1   2    0.57    0.50
 -20  -1  -2    0.46    0.40
 -20  -1   2    0.73    0.49
 -20   1  -2    0.47    0.42
 -20   1   3   -0.10    0.43
 -20  -1  -3   -0.05    0.35
 -20   1  -3   -0.21    0.37
 -20  -1   3   -0.29    0.42
 -20   1   4    0.28    0.49
 -20  -1  -4    0.37    0.43
 -20  -1   4    0.57    0.53
 -20   1  -4   -0.05    0.41
 -20  -1  -5    0.14    0.40
 -20   1   5   -0.40    0.50
 -20   1  -5    0.32    0.49
 -20  -1   5    0.85    0.56
 -20   1   6   -0.09    0.52
 -20  -1  -6   -0.68    0.37
 -20   1  -6   -0.16    0.47
 -20  -1   6    0.08    0.53
 -20  -1  -7    0.18    0.45
 -20   1   7    0.28    0.61
 -20   1  -7   -0.78    0.43
 -20  -1   7    0.94    0.68
 -20  -1  -8    0.37    0.49
 -20   1   8    0.49    0.62
 -20   1  -8   -0.03    0.50
 -20  -1   8    0.30    0.59
 -20  -1  -9    0.05    0.42
 -20   1   9   -0.75    0.59
 -20   1  -9   -0.64    0.45
 -20  -1   9   -0.16    0.59
 -20   1  10   -0.20    0.65
 -20  -1 -10   -0.23    0.49
 -20  -1  10    0.31    0.73
 -20   1 -10    0.64    0.64
 -21   1   0    0.07    0.44
 -21  -1   0   -0.08    0.38
 -21   1   1   -0.40    0.40
 -21  -1  -1    0.29    0.37
 -21  -1   1    0.21    0.41
 -21   1  -1    0.05    0.40
 -21   1   2    0.33    0.47
 -21  -1  -2    0.08    0.40
 -21   1  -2    0.11    0.40
 -21  -1   2   -0.22    0.41
 -21   1   3    0.43    0.52
 -21  -1  -3    0.57    0.43
 -21  -1   3    0.14    0.48
 -21   1  -3    0.58    0.50
 -21  -1  -4    0.23    0.40
 -21   1   4    0.42    0.55
 -21  -1   4    0.12    0.50
 -21   1  -4   -0.01    0.44
 -21   1   5    0.07    0.57
 -21  -1  -5    0.48    0.45
 -21   1  -5    0.20    0.45
 -21  -1   5    0.61    0.55
 -21   1   6   -0.43    0.52
 -21  -1  -6    0.03    0.43
 -21   1  -6   -0.30    0.44
 -21  -1   6    0.30    0.58
 -21   1   7    0.29    0.65
 -21  -1  -7   -0.12    0.47
 -21   1  -7   -0.34    0.48
 -21  -1   7    0.84    0.65
 -21   1   8    0.86    0.75
 -21  -1  -8    0.68    0.52
 -21   1  -8    0.07    0.54
 -21  -1   8   -0.62    0.55
 -21  -1  -9    0.25    0.51
 -21   1   9   -0.11    0.70
 -21   1  -9    0.92    0.61
 -21  -1   9   -0.38    0.63
 -22   1   0    0.20    0.44
 -22  -1   0   -0.07    0.40
 -22  -1  -1    0.46    0.42
 -22   1   1   -0.58    0.43
 -22   1  -1   -0.28    0.38
 -22  -1   1    0.81    0.49
 -22  -1  -2    0.40    0.42
 -22   1   2    0.08    0.49
 -22  -1   2   -0.17    0.42
 -22   1  -2    0.31    0.43
 -22   1   3    0.34    0.51
 -22  -1  -3   -0.23    0.37
 -22  -1   3   -0.23    0.46
 -22   1  -3    0.31    0.45
 -22  -1  -4    0.16    0.45
 -22   1   4    1.29    0.63
 -22   1  -4    0.09    0.43
 -22  -1   4    0.17    0.54
 -22  -1  -5    0.06    0.43
 -22   1   5    0.17    0.58
 -22   1  -5   -0.30    0.44
 -22  -1   5   -0.88    0.45
 -22  -1  -6    0.07    0.44
 -22   1   6    0.17    0.63
 -22  -1   6    0.99    0.65
 -22   1  -6   -0.02    0.49
 -22   1   7   -0.19    0.63
 -22  -1  -7    0.09    0.48
 -22  -1   7   -0.16    0.59
 -22   1  -7    0.04    0.50
 -23   1   0   -0.61    0.39
 -23  -1   0    0.28    0.43
 -23  -1  -1   -0.29    0.40
 -23   1   1    0.05    0.47
 -23   1  -1    0.42    0.49
 -23  -1   1    0.36    0.45
 -23   1   2    0.36    0.53
 -23  -1  -2   -0.36    0.40
 -23   1  -2   -0.03    0.45
 -23  -1   2   -0.06    0.48
 -23  -1  -3   -0.21    0.41
 -23   1   3    0.75    0.55
 -23   1  -3    0.41    0.46
 -23  -1   3    0.60    0.58
 -23  -1  -4    0.07    0.44
 -23   1   4   -0.20    0.50
 -23  -1   4    0.32    0.62
 -23   1  -4   -0.28    0.46
   0   2   0   -0.19    0.02
   0  -2   0   -0.15    0.02
   0   2   0   -0.16    0.02
   0   2   1  202.91    9.69
   0   2  -1  207.46    9.29
   0   2  -2  115.14    5.36
   0   2   2  115.64    5.55
   0  -2  -2  121.03    5.46
   0   2   2  115.85    5.34
   0   2   3   57.59    2.63
   0  -2  -3   52.41    2.69
   0   2  -3   55.12    2.64
   0   2  -4    2.76    0.38
   0   2   4    2.77    0.34
   0   2   5   69.18    3.34
   0   2  -5   69.00    3.38
   0   2   6   12.01    0.81
   0   2  -6   11.76    0.85
   0  -2   7   11.24    0.85
   0   2   7   11.74    0.84
   0   2  -7   10.81    0.88
   0  -2   8   15.53    1.09
   0   2  -8   15.13    1.14
   0   2   8   16.54    1.09
   0   2  -9    5.11    0.76
   0   2   9    6.60    0.74
   0  -2   9    6.73    0.79
   0   2 -10    8.34    0.99
   0  -2 -10    6.39    0.92
   0  -2  10    7.21    0.89
   0   2  10    8.22    0.90
   0  -2 -11    9.73    1.21
   0   2 -11   10.51    1.17
   0   2  11   11.21    1.11
   0  -2  11   12.24    1.17
   0  -2  12    9.69    1.12
   0  -2 -12    8.65    1.16
   0  -2 -13   12.57    1.49
   0  -2 -14    0.04    0.53
   0   2 -15    0.91    0.71
   0  -2 -15    0.57    0.74
   0   2 -16   -0.58    0.64
   0  -2 -16   -0.16    0.59
   0  -2 -17   -0.71    0.57
   0   2 -17    0.67    0.82
   0   2 -18   -0.27    0.73
   0  -2 -18    0.06    0.76
   0   2 -19    1.39    1.01
   0  -2 -19    0.21    0.83
   0  -2 -20    0.90    0.97
   0   2 -20    1.53    1.13
  -1  -2   0   -0.08    0.06
   1   2   0    0.06    0.07
  -1   2   0   -0.03    0.06
   1   2   0   -0.01    0.06
  -1  -2  -1    8.63    0.42
  -1  -2  -1    9.10    0.42
  -1   2   1    6.26    0.49
  -1  -2  -1    8.39    0.46
  -1   2   1    8.72    0.49
   1   2   1    9.27    0.53
   1  -2  -1    8.52    0.51
  -1   2  -1    9.13    0.49
   1   2  -2   44.42    2.12
  -1  -2  -2   43.01    2.09
  -1   2   2   45.10    2.13
  -1  -2  -2   44.83    2.09
  -1   2  -2   45.80    2.13
   1  -2  -2   44.08    2.19
   1   2   2   45.47    2.22
  -1   2   3   13.57    0.80
  -1  -2  -3   12.79    0.77
   1   2  -3   14.92    0.82
  -1   2  -3   14.41    0.81
   1  -2  -3   13.90    0.86
   1   2  -4    9.93    0.68
  -1  -2  -4    9.93    0.66
  -1   2   4   10.38    0.67
   1  -2  -4   10.24    0.73
   1   2   4    9.64    0.62
  -1   2  -4   10.31    0.68
   1   2  -5   14.96    0.95
  -1   2   5   13.68    0.92
  -1  -2  -5   16.90    0.95
  -1   2  -5   15.11    0.96
   1   2   5   15.31    0.89
   1  -2  -5   15.73    1.01
  -1   2   6    7.26    0.70
   1   2  -6    5.48    0.66
  -1  -2  -6    7.71    0.70
   1  -2  -6    7.31    0.76
   1   2   6    7.78    0.59
  -1   2  -6    7.43    0.71
   1  -2   7    0.89    0.31
  -1  -2  -7    1.34    0.36
   1   2  -7    1.13    0.35
  -1   2   7    1.53    0.38
   1   2   7    1.22    0.32
  -1  -2   7    1.60    0.40
  -1   2  -7    1.67    0.41
   1  -2  -7    0.49    0.34
  -1   2   8    0.26    0.30
  -1  -2  -8   -0.25    0.28
   1  -2   8    0.17    0.30
   1   2  -8   -0.58    0.26
   1   2   8   -0.21    0.25
  -1   2  -8   -0.41    0.28
  -1  -2   8   -0.11    0.26
   1  -2  -8    0.06    0.34
   1   2  -9   -0.01    0.34
  -1   2   9   -0.53    0.28
  -1  -2  -9   -0.22    0.34
   1  -2   9   -0.06    0.32
  -1  -2   9   -0.09    0.33
   1   2   9    0.37    0.33
  -1   2  -9    0.50    0.41
   1  -2  -9    0.46    0.42
  -1   2  10    1.00    0.44
   1  -2  10    1.60    0.47
  -1   2 -10    1.65    0.54
   1   2  10    1.34    0.42
  -1  -2  10    1.09    0.47
   1  -2 -10    0.56    0.48
  -1   2  11    0.04    0.37
   1  -2  11   -0.52    0.29
  -1   2 -11    0.15    0.40
  -1  -2  11   -0.69    0.27
   1  -2 -11    0.40    0.47
   1   2  11   -0.26    0.32
  -1  -2 -12    0.29    0.47
   1  -2  12    0.66    0.46
  -1   2  12    1.32    0.52
   1  -2 -12    0.68    0.58
  -1  -2  12    0.98    0.51
  -1   2 -12    0.31    0.47
  -1  -2 -13    1.73    0.68
  -1  -2  13    1.58    0.58
   1  -2 -13    0.71    0.65
   1   2 -14    0.65    0.67
  -1  -2 -14    0.86    0.63
   1  -2 -14    0.35    0.58
  -1  -2 -15   -0.03    0.56
   1   2 -15    0.19    0.60
   1  -2 -15    0.08    0.64
   1   2 -16    1.40    0.78
  -1  -2 -16    1.58    0.88
  -1   2 -16    1.15    0.79
   1  -2 -16   -0.19    0.63
  -1  -2 -17   -0.39    0.70
   1   2 -17   -0.25    0.63
   1  -2 -17    0.79    0.82
  -1   2 -17   -0.51    0.60
   1   2 -18    0.63    0.81
  -1  -2 -18   -0.41    0.63
   1  -2 -18    0.03    0.74
  -1   2 -18    0.10    0.75
  -1  -2 -19    0.02    0.83
   1   2 -19   -0.02    0.82
   1  -2 -19    0.63    0.84
  -1   2 -19    0.41    0.85
  -1  -2 -20   -0.73    0.88
   1   2 -20   -0.23    0.91
  -1   2 -20    0.09    0.96
   1  -2 -20   -2.17    0.73
  -2   2   0   81.54    3.71
  -2   2   0   78.64    3.82
   2   2   0   82.32    3.91
  -2  -2   0   76.51    3.88
   2   2   0   83.05    3.90
   2   2  -1    1.05    0.19
  -2   2   1    1.16    0.19
  -2   2   1    1.53    0.23
   2   2  -1    0.92    0.21
  -2   2  -1    1.17    0.17
   2  -2  -1    0.95    0.20
   2   2   1    1.03    0.22
   2   2  -2  173.45    8.40
  -2  -2  -2  178.91    7.97
  -2  -2  -2  179.92    7.97
  -2   2   2  176.10    8.05
  -2   2  -2  169.02    8.03
   2   2   2  175.94    8.44
   2  -2  -2  181.11    8.22
  -2  -2  -3   11.39    0.61
  -2   2   3    9.47    0.65
  -2  -2  -3   10.15    0.60
  -2   2  -3   10.59    0.66
   2   2   3   10.48    0.70
   2  -2  -3    8.60    0.68
  -2   2   4   20.36    1.17
  -2  -2  -4   20.54    1.11
  -2   2  -4   20.45    1.15
   2  -2  -4   21.15    1.23
  -2   2   5    1.58    0.34
  -2  -2  -5    2.78    0.38
  -2   2  -5    2.27    0.38
   2  -2  -5    2.54    0.45
  -2   2   6    1.83    0.37
   2  -2   6    2.17    0.37
  -2  -2  -6    1.22    0.32
  -2   2  -6    1.35    0.35
   2   2   6    1.23    0.27
   2  -2  -6    1.17    0.39
  -2  -2  -7    1.99    0.42
   2  -2   7    1.73    0.38
  -2   2   7    2.36    0.44
   2  -2  -7    3.12    0.58
  -2   2  -7    2.33    0.45
   2   2   7    2.30    0.38
  -2  -2   7    1.92    0.44
   2  -2   8    6.99    0.73
  -2  -2  -8    5.41    0.69
  -2   2   8    4.85    0.67
  -2  -2   8    6.04    0.74
   2   2   8    7.20    0.69
  -2   2  -8    5.19    0.73
   2  -2  -8    4.71    0.77
  -2  -2  -9   11.44    1.10
  -2   2   9   10.69    1.05
   2  -2   9   11.81    0.94
  -2   2  -9   11.45    1.11
  -2  -2   9   12.25    1.14
   2  -2  -9   13.31    1.29
   2   2   9   11.52    0.90
  -2   2  10    0.12    0.36
   2  -2  10   -0.22    0.29
  -2  -2 -10   -0.31    0.37
   2   2  10    0.03    0.30
  -2  -2  10    0.08    0.37
   2  -2 -10   -0.08    0.43
  -2   2 -10   -0.07    0.40
  -2   2  11    9.33    1.05
   2  -2  11    9.45    1.00
  -2  -2 -11    9.52    1.09
  -2   2 -11    8.88    1.07
   2  -2 -11    7.84    1.10
  -2  -2  11   10.77    1.14
  -2   2  12    0.78    0.48
   2  -2 -12    0.24    0.51
  -2  -2  12    0.82    0.48
  -2   2 -12    1.53    0.57
   2   2 -13    3.92    0.86
  -2  -2 -13    1.97    0.70
  -2   2  13    1.77    0.62
  -2  -2  13    1.42    0.58
   2  -2 -13    2.68    0.79
  -2   2 -13    2.61    0.74
  -2  -2 -14    0.60    0.59
   2   2 -14    1.00    0.67
   2  -2 -14    0.43    0.64
  -2   2 -14    0.46    0.51
  -2  -2 -15    2.07    0.85
   2   2 -15    4.69    1.07
   2  -2 -15    3.47    0.98
   2   2 -16   -0.02    0.67
  -2  -2 -16    0.56    0.76
   2  -2 -16   -0.91    0.52
  -2  -2 -17    1.47    0.93
   2   2 -17    0.89    0.84
   2  -2 -17    0.23    0.73
  -2   2 -17    1.13    0.79
   2   2 -18   -0.23    0.77
  -2  -2 -18   -1.12    0.54
  -2   2 -18   -0.14    0.69
   2  -2 -18   -0.17    0.72
  -2  -2 -19   -0.21    0.72
   2   2 -19    0.62    1.00
  -2   2 -19   -1.11    0.77
   2  -2 -19   -0.59    0.86
   2   2 -20   -0.01    0.98
  -2  -2 -20    0.20    0.91
  -2   2 -20    1.11    1.04
   2  -2 -20   -1.03    0.78
  -3  -2   0   -0.05    0.18
   3   2   0   -0.04    0.20
  -3   2   0    0.03    0.13
   3  -2   0    0.22    0.16
   3   2   0   -0.23    0.16
  -3   2   0    0.14    0.13
  -3  -2   0    0.03    0.06
  -3  -2  -1   12.77    0.86
   3   2  -1   15.08    0.85
  -3   2   1   13.97    0.78
   3   2  -1   14.99    0.90
   3   2  -1   14.09    0.74
  -3  -2   1   13.83    0.88
   3  -2  -1   13.68    0.81
   3  -2  -1   13.39    0.81
   3   2   1   14.53    0.89
  -3   2  -1   14.60    0.76
   3   2  -2    3.45    0.38
   3   2  -2    4.15    0.40
  -3   2   2    5.40    0.44
   3  -2  -2    5.44    0.48
  -3   2  -2    4.65    0.37
   3   2   2    4.01    0.47
  -3  -2  -3   17.14    0.90
   3   2  -3   17.15    1.00
  -3   2   3   17.97    1.01
  -3  -2  -3   17.43    0.90
   3   2   3   19.41    1.10
  -3   2  -3   17.02    0.97
  -3   2   4  103.40    4.84
  -3  -2  -4  104.08    4.75
   3   2  -4  102.69    4.97
  -3  -2  -4  101.14    4.75
  -3   2  -4  102.19    4.81
   3  -2  -4   98.83    4.94
  -3   2   5   52.29    2.70
  -3  -2  -5   52.50    2.63
  -3   2  -5   54.48    2.68
   3  -2  -5   54.60    2.57
   3  -2  -5   53.02    2.79
   3  -2   6    2.47    0.38
  -3   2   6    2.43    0.44
  -3  -2  -6    2.02    0.37
   3  -2  -6    2.33    0.48
  -3   2  -6    2.20    0.42
   3  -2   7    0.68    0.27
  -3  -2  -7    0.28    0.29
  -3   2   7    0.80    0.34
  -3  -2   7    0.69    0.36
  -3   2  -7    0.79    0.34
   3  -2  -7    1.01    0.41
   3   2   7    0.11    0.10
  -3   2   8    5.08    0.69
   3  -2   8    7.52    0.71
  -3  -2  -8    7.59    0.81
  -3  -2   8    6.28    0.76
  -3   2  -8    5.70    0.72
   3   2   8    4.17    0.54
   3  -2  -8    7.98    0.93
   3  -2   9    0.20    0.27
  -3  -2  -9   -0.15    0.31
  -3   2   9    0.08    0.35
   3   2   9    0.30    0.27
  -3   2  -9    0.44    0.42
  -3  -2   9   -0.03    0.34
   3  -2  -9    0.15    0.40
   3  -2  10    0.41    0.33
  -3  -2 -10    0.11    0.37
  -3   2  10    0.04    0.37
  -3  -2  10   -0.22    0.37
  -3   2 -10    0.59    0.46
   3  -2 -10    0.10    0.45
  -3  -2 -11    3.51    0.71
  -3   2  11    2.87    0.63
   3   2 -11    1.91    0.65
  -3   2 -11    2.97    0.68
  -3  -2  11    2.88    0.66
   3  -2 -11    1.51    0.61
  -3   2  12    1.01    0.50
   3   2 -12    1.57    0.61
  -3  -2 -12    1.41    0.57
  -3  -2  12    1.93    0.62
   3  -2 -12    2.17    0.74
  -3   2 -12    1.92    0.60
  -3   2  13   -0.59    0.43
   3   2 -13   -0.02    0.49
   3  -2 -13   -0.52    0.47
  -3   2 -13    0.17    0.48
  -3  -2  13   -0.34    0.43
  -3  -2 -14    0.41    0.63
   3   2 -14   -0.21    0.55
   3  -2 -14   -0.88    0.44
  -3   2 -14    0.23    0.50
  -3  -2  14    0.62    0.56
   3   2 -15    0.41    0.66
  -3  -2 -15   -0.48    0.59
   3  -2 -15    0.19    0.70
  -3   2 -15    0.26    0.55
  -3  -2 -16    0.36    0.72
   3   2 -16    0.40    0.79
   3  -2 -16   -0.57    0.62
  -3  -2 -17   -0.30    0.62
   3   2 -17    0.32    0.75
   3  -2 -17   -0.13    0.69
   3   2 -18   -0.62    0.72
  -3  -2 -18   -1.08    0.63
  -3   2 -18   -0.28    0.69
   3  -2 -18   -0.77    0.65
   3   2 -19    0.58    0.86
  -3  -2 -19    0.47    0.81
   3  -2 -19    0.24    0.88
  -3   2 -19    0.37    0.75
   3   2 -20   -0.58    0.80
  -3  -2 -20    1.63    0.97
   3  -2 -20   -0.68    0.81
  -3   2 -20   -0.43    0.87
   4   2   0  162.32    8.03
  -4   2   0  166.47    7.96
   4   2   0  165.09    8.06
  -4  -2   0  171.95    8.03
  -4   2   0  162.21    7.63
  -4  -2   0  175.19    7.68
   4  -2   0  169.02    7.97
  -4   2   0  165.91    7.78
   4   2  -1    1.44    0.33
  -4   2   1    2.41    0.30
   4   2  -1    2.50    0.36
   4   2  -1    2.49    0.23
  -4  -2  -1    2.08    0.36
  -4   2   1    1.67    0.29
   4  -2  -1    2.16    0.32
   4  -2  -1    1.93    0.31
  -4   2  -1    2.21    0.27
   4   2   1    2.55    0.38
  -4  -2   1    2.39    0.35
  -4  -2   1    2.79    0.28
   4   2  -2    7.69    0.56
  -4   2   2    7.46    0.54
   4   2  -2    7.33    0.51
   4   2  -2    6.78    0.66
   4   2   2    7.99    0.64
   4  -2  -2    7.08    0.56
  -4   2  -2    7.04    0.49
   4  -2  -2    7.72    0.57
  -4  -2  -3   11.10    0.63
   4   2  -3   13.21    0.79
  -4  -2  -3   12.62    0.64
  -4   2   3   12.35    0.77
   4   2  -3   10.78    0.75
   4  -2  -3   12.43    0.65
  -4   2  -3   12.03    0.73
   4  -2  -3   11.52    0.80
   4   2   3   12.30    0.87
  -4  -2  -4   18.31    0.95
  -4  -2  -4   16.44    0.93
   4   2  -4   15.37    1.03
  -4   2   4   18.28    1.06
   4   2  -4   17.86    1.02
   4  -2  -4   17.77    0.86
   4  -2  -4   15.17    1.06
  -4   2  -4   16.72    1.00
  -4  -2  -5    8.78    0.66
  -4   2   5    8.86    0.73
   4   2  -5   10.01    0.68
  -4  -2  -5   10.89    0.68
   4   2  -5    8.93    0.74
   4  -2  -5    9.11    0.88
  -4   2  -5    9.18    0.71
   4  -2  -5    9.61    0.50
   4   2  -6    0.70    0.34
   4   2  -6    1.33    0.30
  -4   2   6   -0.02    0.26
  -4  -2  -6    0.61    0.26
   4  -2   6    0.19    0.18
   4  -2  -6    0.42    0.31
  -4   2  -6    0.74    0.30
   4  -2  -6    0.76    0.13
  -4   2   7   14.95    1.08
  -4  -2  -7   14.28    1.02
   4  -2   7   16.63    0.98
   4   2  -7   13.64    1.08
  -4  -2   7   15.47    1.10
  -4   2  -7   13.84    1.05
   4  -2  -7   15.57    0.81
   4  -2  -7   14.17    1.13
   4  -2   8   -0.10    0.22
  -4   2   8   -0.21    0.30
   4   2  -8    0.30    0.37
  -4  -2  -8   -0.13    0.29
  -4  -2   8    0.33    0.36
  -4   2  -8   -0.27    0.31
   4  -2  -8   -0.02    0.15
   4  -2  -8    0.18    0.38
  -4  -2  -9    4.79    0.72
   4   2  -9    4.91    0.78
  -4   2   9    7.09    0.88
   4  -2   9    6.26    0.69
  -4   2  -9    5.63    0.78
   4  -2  -9    6.44    0.90
  -4  -2   9    6.86    0.88
  -4  -2 -10    1.17    0.51
  -4   2  10    2.60    0.59
   4   2 -10    0.80    0.51
  -4   2 -10    0.30    0.43
  -4  -2  10    1.54    0.53
   4  -2 -10    1.87    0.64
   4   2 -11    3.23    0.75
  -4  -2 -11    3.21    0.68
  -4   2  11    4.63    0.78
   4  -2 -11    1.58    0.60
  -4   2 -11    2.17    0.67
  -4  -2  11    2.28    0.63
  -4   2  12    0.38    0.43
   4   2 -12    0.14    0.49
  -4  -2 -12    0.51    0.48
   4  -2 -12    0.45    0.51
  -4  -2  12    1.06    0.54
  -4   2 -12   -0.34    0.41
  -4   2  13   -0.10    0.47
  -4  -2 -13   -0.21    0.48
   4   2 -13    1.02    0.68
  -4  -2  13    0.78    0.50
  -4   2 -13    0.53    0.55
   4  -2 -13    0.58    0.56
   4   2 -14    0.44    0.64
  -4   2  14   -0.10    0.48
   4  -2 -14    1.35    0.74
  -4  -2  14    0.46    0.55
  -4   2 -14    1.23    0.64
   4   2 -15    2.32    0.91
  -4  -2 -15    3.13    0.87
   4  -2 -15    1.89    0.86
  -4   2 -15    1.21    0.69
  -4  -2 -16    1.91    0.77
   4   2 -16   -0.14    0.64
   4  -2 -16    0.84    0.77
  -4  -2 -17   -0.55    0.68
   4   2 -17   -0.15    0.66
   4  -2 -17   -0.62    0.73
   4   2 -18   -0.03    0.81
  -4  -2 -18    0.21    0.86
   4  -2 -18    0.44    0.92
  -4   2 -18    0.01    0.67
   4   2 -19    0.28    0.80
  -4  -2 -19    0.07    0.75
  -4   2 -19   -0.62    0.65
   4  -2 -19    0.39    0.93
   4   2 -20   -0.43    1.01
  -4  -2 -20   -0.36    0.90
  -4   2 -20    0.09    0.90
   4  -2 -20    1.71    1.17
  -5  -2   0   -0.06    0.22
   5  -2   0    0.16    0.20
  -5   2   0   -0.08    0.13
   5   2   0   -0.13    0.21
  -5  -2   0   -0.10    0.10
  -5   2   0    0.04    0.19
   5   2   0    0.21    0.25
   5   2  -1   37.83    2.02
  -5   2   1   37.61    1.87
  -5   2   1   38.07    2.00
   5   2  -1   34.32    2.04
  -5  -2  -1   38.39    2.06
  -5  -2   1   38.90    2.06
  -5   2  -1   36.67    1.84
  -5   2  -1   39.34    2.00
   5   2   1   36.11    2.05
   5  -2  -1   38.21    1.93
   5  -2  -1   37.62    2.00
  -5  -2   1   39.62    1.87
   5   2  -2   19.15    1.05
   5   2  -2   20.82    1.25
   5   2  -2   19.53    1.15
  -5   2   2   20.05    1.09
  -5  -2   2   21.94    1.16
   5  -2  -2   19.02    1.12
   5  -2  -2   18.44    1.16
   5   2   2   17.53    1.21
  -5   2  -2   18.48    1.03
   5   2  -3  133.30    6.59
  -5  -2  -3  135.82    6.08
   5   2  -3  130.84    6.49
  -5  -2  -3  135.44    6.08
  -5   2   3  133.81    6.26
   5   2  -3  136.11    6.33
   5   2   3  130.64    6.62
  -5   2  -3  132.32    6.20
   5  -2  -3  135.98    6.39
  -5  -2  -4   37.81    1.83
   5   2  -4   35.86    1.97
   5   2  -4   36.47    1.96
  -5  -2  -4   38.86    1.83
  -5   2   4   35.27    1.96
   5  -2  -4   37.56    2.04
  -5   2  -4   37.77    1.91
   5  -2  -4   36.69    1.84
  -5   2   5    0.43    0.29
  -5  -2  -5    0.33    0.20
   5   2  -5    0.24    0.22
   5   2  -5    0.09    0.25
  -5   2  -5    0.21    0.25
   5  -2  -5    0.71    0.13
   5  -2  -5    0.40    0.31
  -5  -2  -6    0.42    0.25
   5   2  -6   -0.04    0.26
   5   2  -6    0.14    0.20
  -5   2   6   -0.26    0.24
   5  -2  -6    0.97    0.38
   5  -2  -6    0.04    0.09
  -5   2  -6    0.01    0.24
  -5  -2   6    0.09    0.27
   5   2  -7    1.95    0.52
  -5   2   7    1.45    0.43
   5   2  -7    1.90    0.37
  -5  -2  -7    1.57    0.39
   5  -2  -7    2.20    0.20
  -5  -2   7    1.96    0.46
   5  -2  -7    3.11    0.61
  -5   2  -7    2.51    0.48
  -5   2   8    1.16    0.47
   5   2  -8    1.73    0.39
   5   2  -8    1.21    0.47
  -5  -2  -8    1.67    0.43
   5  -2  -8    2.01    0.21
   5  -2  -8    1.89    0.56
  -5  -2   8    1.60    0.50
  -5   2  -8    1.81    0.48
   5   2  -9    1.65    0.38
  -5   2   9    2.45    0.61
  -5  -2  -9    2.18    0.55
   5   2  -9    1.93    0.57
   5  -2  -9    1.54    0.54
  -5   2  -9    2.26    0.56
  -5  -2   9    1.16    0.51
  -5   2  10    5.90    0.87
   5   2 -10    5.92    0.66
  -5  -2 -10    6.00    0.85
   5   2 -10    4.88    0.86
  -5   2 -10    5.25    0.82
   5  -2 -10    6.28    0.95
  -5  -2  10    4.95    0.80
   5   2 -11    0.26    0.34
   5   2 -11   -0.26    0.47
  -5  -2 -11   -0.27    0.38
  -5   2  11    0.52    0.43
  -5  -2  11    0.22    0.38
   5  -2 -11   -0.61    0.39
  -5   2 -11    0.40    0.46
  -5   2  12    0.86    0.52
  -5  -2 -12    0.51    0.49
   5   2 -12    0.62    0.56
  -5   2 -12    0.36    0.50
  -5  -2  12    0.89    0.55
   5  -2 -12    1.60    0.68
  -5   2  13    1.43    0.64
  -5  -2 -13    1.19    0.57
   5   2 -13   -0.14    0.52
  -5  -2  13    0.59    0.51
  -5   2 -13    0.69    0.55
   5  -2 -13    0.20    0.67
  -5   2  14    0.72    0.55
  -5  -2 -14    1.53    0.66
   5   2 -14    0.03    0.62
  -5  -2  14    0.97    0.64
   5  -2 -14    0.97    0.71
  -5   2 -14    1.11    0.65
   5   2 -15    1.11    0.70
   5  -2 -15   -0.71    0.57
  -5   2 -15   -0.33    0.49
  -5  -2  15    0.27    0.54
   5   2 -16    0.67    0.74
  -5  -2 -16    1.94    0.82
  -5   2 -16    1.20    0.78
   5  -2 -16    0.85    0.80
   5   2 -17    0.82    0.76
  -5  -2 -17   -0.54    0.67
   5  -2 -17   -0.83    0.59
   5   2 -18   -0.89    0.61
  -5  -2 -18    0.29    0.69
  -5   2 -18   -0.59    0.62
   5  -2 -18    0.75    0.91
  -5  -2 -19    0.20    0.90
   5   2 -19   -0.50    0.85
  -5   2 -19   -0.68    0.62
   5  -2 -19   -0.01    0.83
   6   2   0   24.22    1.48
  -6   2   0   22.54    1.26
   6  -2   0   24.53    1.42
   6   2   0   22.36    1.43
  -6  -2   0   25.68    1.23
  -6  -2   0   26.10    1.48
  -6   2   0   24.24    1.41
  -6   2   1    3.48    0.46
   6   2  -1    3.78    0.50
  -6   2   1    2.93    0.36
  -6  -2  -1    3.61    0.49
   6   2  -1    3.47    0.48
  -6  -2   1    4.07    0.38
  -6   2  -1    3.27    0.43
   6   2   1    3.00    0.48
  -6   2  -1    2.92    0.34
  -6  -2   1    3.60    0.51
   6  -2  -1    2.99    0.44
   6   2  -2   10.25    0.64
  -6   2   2   10.20    0.69
   6   2  -2   10.60    0.75
   6   2  -2    9.81    0.89
  -6  -2  -2   10.91    0.82
   6   2   2    8.99    0.88
  -6   2  -2    9.31    0.63
   6  -2  -2   10.37    0.72
   6  -2  -2   10.32    0.77
  -6  -2  -3   10.43    0.54
  -6   2   3   11.20    0.76
   6   2  -3   10.28    0.75
   6   2  -3   10.86    0.72
  -6  -2  -3   10.51    0.54
   6   2  -3    9.98    0.94
   6  -2  -3   11.25    0.85
  -6   2  -3   10.07    0.68
   6  -2  -3   10.34    0.78
   6   2   3    7.71    0.87
   6   2  -4    5.78    0.56
   6   2  -4    5.54    0.59
  -6   2   4    5.08    0.58
  -6  -2  -4    4.75    0.38
   6   2  -4    4.62    0.64
  -6  -2  -4    4.72    0.41
   6  -2  -4    4.75    0.61
   6  -2  -4    5.08    0.40
  -6   2  -4    3.74    0.47
   6   2  -5    0.85    0.30
   6   2  -5    0.89    0.29
  -6  -2  -5    0.71    0.22
  -6   2   5    0.34    0.29
   6  -2  -5    0.85    0.35
  -6   2  -5    0.40    0.25
   6  -2  -5    0.41    0.16
   6   2  -6    7.58    0.67
   6   2  -6    6.03    0.73
  -6  -2  -6    4.82    0.56
  -6   2   6    7.07    0.80
   6  -2  -6    6.21    0.76
  -6  -2   6    4.97    0.67
  -6   2  -6    7.36    0.72
   6  -2  -6    6.59    0.40
  -6   2   7   11.29    1.08
   6   2  -7   10.43    0.79
  -6  -2  -7   10.94    0.85
   6   2  -7   12.09    1.10
  -6   2  -7   10.18    0.96
  -6  -2   7   12.57    1.10
   6  -2  -7   11.18    0.57
   6  -2  -7    9.87    1.04
   6   2  -8   -0.07    0.24
  -6   2   8    0.09    0.38
   6   2  -8    0.05    0.36
  -6  -2  -8    0.72    0.36
  -6  -2   8    0.38    0.41
   6  -2  -8    0.52    0.43
  -6   2  -8    0.47    0.37
  -6  -2  -9    2.27    0.53
  -6   2   9    1.59    0.55
   6   2  -9    1.37    0.58
   6   2  -9    1.73    0.39
   6  -2  -9    0.42    0.50
  -6   2  -9    2.09    0.55
  -6  -2   9    2.02    0.56
  -6  -2 -10    0.26    0.40
  -6   2  10    0.65    0.47
   6   2 -10   -0.30    0.39
   6   2 -10    0.77    0.30
  -6  -2  10    1.26    0.52
   6  -2 -10    0.35    0.44
  -6   2 -10    0.58    0.46
  -6  -2 -11    1.36    0.52
  -6   2  11    2.19    0.65
   6   2 -11    1.93    0.71
  -6  -2  11    1.68    0.61
  -6   2 -11    1.46    0.58
   6  -2 -11    2.35    0.71
   6   2 -12    0.16    0.48
  -6  -2 -12    1.38    0.59
  -6   2  12    1.12    0.57
  -6   2 -12    1.37    0.57
   6  -2 -12    1.48    0.64
  -6  -2  12    0.41    0.47
  -6   2  13    0.40    0.56
  -6  -2 -13    0.52    0.52
   6   2 -13    0.40    0.57
  -6  -2  13    0.69    0.56
  -6   2 -13    0.45    0.52
   6  -2 -13    0.26    0.58
  -6   2  14    0.40    0.55
  -6  -2 -14   -0.92    0.44
   6   2 -14   -0.02    0.48
   6  -2 -14    0.22    0.63
  -6   2 -14    0.21    0.51
  -6  -2  14   -0.25    0.47
  -6   2  15   -0.09    0.53
  -6  -2 -15    0.30    0.56
   6   2 -15   -0.46    0.50
  -6  -2  15    0.61    0.60
  -6   2 -15   -0.59    0.51
   6  -2 -15   -0.43    0.61
   6   2 -16    0.30    0.64
  -6  -2 -16   -0.66    0.52
   6  -2 -16    0.74    0.70
  -6   2 -16   -0.07    0.64
  -6  -2 -17    0.95    0.77
   6   2 -17   -0.80    0.74
  -6   2 -17   -0.11    0.62
   6  -2 -17    0.19    0.70
  -6  -2 -18   -0.31    0.69
   6   2 -18   -0.95    0.68
   6  -2 -18   -0.12    0.72
  -6  -2 -19   -0.43    0.74
   6   2 -19    0.22    0.89
   6  -2 -19    0.59    0.85
  -6   2 -19    0.89    0.92
  -7  -2   0   -0.12    0.13
  -7   2   0    0.15    0.17
   7   2   0    0.13    0.28
  -7  -2   0   -0.16    0.25
  -7   2   0    0.09    0.23
   7   2   0   -0.28    0.24
   7   2  -1   26.50    1.51
   7   2  -1   24.61    1.55
  -7   2   1   26.63    1.51
  -7  -2  -1   22.84    1.52
  -7   2   1   22.31    1.32
   7   2   1   23.53    1.53
   7  -2  -1   22.36    1.46
  -7  -2   1   27.43    1.34
  -7   2  -1   25.12    1.47
  -7   2  -1   24.87    1.31
  -7  -2   1   25.48    1.56
   7   2  -2    0.40    0.18
   7   2  -2    0.30    0.27
  -7  -2  -2   -0.06    0.27
   7   2  -2    0.24    0.31
  -7   2   2    0.43    0.23
   7  -2  -2    0.14    0.24
   7   2   2   -0.02    0.31
   7  -2  -2    0.41    0.24
  -7   2  -2    0.07    0.17
  -7   2  -2   -0.04    0.22
  -7  -2  -3   47.15    2.14
   7   2  -3   45.24    2.45
  -7  -2  -3   45.24    2.13
   7   2  -3   45.97    2.34
  -7   2   3   45.40    2.37
   7   2  -3   44.60    2.58
  -7   2  -3   48.37    2.30
   7  -2  -3   44.41    2.41
   7   2   3   44.53    2.60
   7  -2  -3   46.99    2.53
   7   2  -4    6.55    0.79
   7   2  -4    6.35    0.64
  -7  -2  -4    5.43    0.43
  -7   2   4    6.63    0.68
   7   2  -4    7.21    0.67
  -7   2  -4    5.01    0.55
   7  -2  -4    6.50    0.70
   7  -2  -4    5.44    0.71
  -7  -2  -5    3.79    0.43
   7   2  -5    3.38    0.52
  -7   2   5    3.46    0.55
   7   2  -5    4.26    0.53
   7   2  -5    4.14    0.67
  -7  -2   5    3.82    0.55
   7  -2  -5    4.16    0.61
   7  -2  -5    4.55    0.41
  -7   2  -5    3.96    0.51
  -7   2   6   20.20    1.34
   7   2  -6   18.65    1.17
   7   2  -6   19.90    1.32
  -7  -2  -6   19.13    1.15
   7  -2  -6   18.12    1.34
  -7   2  -6   19.24    1.24
  -7  -2   6   17.77    1.25
  -7  -2  -7    2.22    0.44
  -7   2   7    2.25    0.54
   7   2  -7    3.26    0.60
   7   2  -7    2.28    0.40
   7  -2  -7    3.39    0.67
  -7   2  -7    2.42    0.51
  -7  -2   7    2.99    0.61
  -7  -2  -8   10.28    0.97
   7   2  -8   11.75    0.85
  -7   2   8   11.49    1.18
   7   2  -8   12.59    1.21
   7  -2  -8   10.86    1.16
  -7   2  -8   11.60    1.07
  -7  -2   8    9.85    1.08
  -7  -2  -9    0.15    0.34
   7   2  -9    0.15    0.38
   7   2  -9    0.44    0.28
  -7   2   9   -0.32    0.37
  -7   2  -9    0.63    0.42
   7  -2  -9    0.35    0.47
  -7  -2   9   -0.44    0.38
  -7   2  10    4.50    0.79
   7   2 -10    3.17    0.76
  -7  -2 -10    2.86    0.59
  -7   2 -10    3.23    0.66
  -7  -2  10    3.35    0.71
   7  -2 -10    2.05    0.66
  -7   2  11    3.41    0.78
   7   2 -11    3.30    0.79
  -7  -2 -11    2.57    0.65
   7  -2 -11    2.32    0.73
  -7  -2  11    2.17    0.65
  -7   2 -11    2.41    0.62
  -7   2  12    0.55    0.54
   7   2 -12    0.61    0.55
  -7  -2 -12   -0.76    0.36
   7  -2 -12    0.22    0.57
  -7  -2  12   -0.09    0.47
  -7   2 -12   -0.30    0.38
  -7  -2 -13    0.08    0.44
   7   2 -13    1.47    0.72
  -7   2  13    0.84    0.61
  -7  -2  13    0.88    0.58
  -7   2 -13    0.45    0.50
   7  -2 -13    0.97    0.64
  -7  -2 -14    0.72    0.58
  -7   2  14   -0.07    0.53
   7   2 -14    0.95    0.65
  -7  -2  14    0.98    0.63
   7  -2 -14    0.41    0.73
  -7   2 -14    1.38    0.68
  -7   2  15    0.73    0.67
   7   2 -15    0.54    0.66
  -7  -2 -15   -0.37    0.50
  -7  -2  15    0.38    0.61
  -7   2 -15    0.09    0.57
   7  -2 -15    0.30    0.63
  -7  -2 -16    0.10    0.63
   7   2 -16   -0.79    0.61
  -7   2 -16    1.34    0.72
  -7  -2  16   -0.05    0.61
   7  -2 -16    0.62    0.75
  -7  -2 -17    0.62    0.71
   7   2 -17   -0.70    0.67
  -7   2 -17   -0.43    0.61
   7  -2 -17    1.19    0.88
   7   2 -18    0.04    0.77
  -7  -2 -18   -0.86    0.60
   7  -2 -18    0.46    0.76
   7   2 -19   -0.68    0.77
  -7  -2 -19    0.28    0.90
   7  -2 -19    0.15    1.00
  -7   2 -19    1.00    0.86
   8   2   0   19.00    1.31
  -8   2   0   20.55    1.29
  -8   2   0   18.53    1.10
  -8  -2   0   20.54    1.35
   8   2   0   21.25    1.39
  -8  -2   0   19.17    1.07
   8   2  -1    0.07    0.30
  -8   2   1    0.75    0.25
  -8   2   1    0.10    0.27
  -8  -2  -1    0.41    0.16
   8   2  -1    0.10    0.31
  -8  -2  -1    0.66    0.35
  -8   2  -1    0.65    0.30
   8   2   1   -0.03    0.31
  -8  -2   1   -0.23    0.26
   8  -2  -1    0.20    0.29
  -8  -2   1    0.69    0.23
  -8   2  -1    0.45    0.21
  -8  -2  -2    0.80    0.35
   8   2  -2    0.53    0.32
   8   2  -2    0.75    0.23
  -8   2   2    0.42    0.25
   8   2  -2    0.62    0.37
   8   2   2    1.06    0.44
   8  -2  -2    0.67    0.28
  -8   2  -2    0.08    0.31
   8  -2  -2    0.47    0.29
  -8   2  -2    0.56    0.23
   8   2  -3    0.34    0.34
   8   2  -3    0.51    0.25
  -8   2   3    0.42    0.26
  -8  -2  -3    0.45    0.12
  -8  -2  -3    0.95    0.39
   8   2  -3    0.77    0.32
  -8  -2   3    0.26    0.22
  -8   2  -3    0.66    0.25
   8  -2  -3    0.43    0.34
   8  -2  -3    0.90    0.32
  -8  -2  -4    3.59    0.36
   8   2  -4    4.23    0.54
   8   2  -4    3.68    0.67
  -8   2   4    3.89    0.54
   8   2  -4    3.52    0.52
  -8   2  -4    3.64    0.48
   8  -2  -4    2.88    0.59
  -8  -2   4    2.62    0.46
   8  -2  -4    4.73    0.62
  -8   2   5    4.27    0.62
   8   2  -5    3.73    0.71
   8   2  -5    5.28    0.61
  -8  -2  -5    3.58    0.44
   8   2  -5    4.74    0.63
   8  -2  -5    4.46    0.68
   8  -2  -5    5.56    0.74
  -8  -2   5    5.04    0.64
  -8   2  -5    4.58    0.57
   8   2  -6   -0.33    0.39
  -8  -2  -6   -0.41    0.22
   8   2  -6   -0.54    0.21
  -8   2   6    0.08    0.34
   8   2  -6    0.08    0.31
  -8   2  -6    0.14    0.31
   8  -2  -6   -0.04    0.35
   8  -2  -6   -0.37    0.35
  -8  -2   6    0.18    0.36
   8   2  -7    5.81    0.80
  -8   2   7    5.63    0.81
   8   2  -7    6.30    0.64
  -8  -2  -7    5.04    0.62
  -8   2  -7    3.69    0.62
   8  -2  -7    5.13    0.79
  -8  -2   7    4.26    0.71
  -8  -2  -8   -0.16    0.29
  -8   2   8    0.50    0.44
   8   2  -8    0.33    0.27
   8   2  -8   -0.15    0.34
  -8   2  -8    0.34    0.38
  -8  -2   8   -0.13    0.39
   8  -2  -8    0.42    0.49
  -8  -2  -9    0.65    0.36
   8   2  -9   -0.07    0.39
  -8   2   9   -0.23    0.35
   8   2  -9   -0.27    0.24
  -8  -2   9    0.32    0.40
  -8   2  -9    0.06    0.34
   8  -2  -9   -0.50    0.37
  -8  -2 -10   -0.31    0.33
  -8   2  10    0.02    0.43
   8   2 -10   -0.26    0.47
  -8  -2  10    0.70    0.50
  -8   2 -10   -0.35    0.38
   8  -2 -10    0.18    0.43
  -8   2  11    0.42    0.51
  -8  -2 -11    0.38    0.44
   8   2 -11    0.01    0.43
  -8  -2  11    1.35    0.59
   8  -2 -11    1.04    0.58
  -8   2 -11    0.17    0.43
  -8  -2 -12    0.13    0.44
   8   2 -12   -0.69    0.40
  -8   2  12    0.81    0.54
  -8  -2  12    0.49    0.52
  -8   2 -12    0.15    0.44
   8  -2 -12    0.13    0.50
   8   2 -13   -0.33    0.46
  -8  -2 -13   -0.08    0.49
  -8   2  13    0.03    0.44
  -8   2 -13    0.00    0.54
  -8  -2  13   -0.16    0.48
   8  -2 -13    0.08    0.55
   8   2 -14    0.26    0.60
  -8   2  14    1.33    0.70
  -8  -2 -14   -0.90    0.41
  -8   2 -14    0.58    0.61
   8  -2 -14    0.23    0.63
  -8  -2  14   -0.67    0.49
  -8  -2 -15   -0.33    0.54
  -8   2  15   -0.08    0.65
   8   2 -15    0.12    0.65
   8  -2 -15   -0.15    0.66
  -8   2 -15   -0.42    0.58
  -8  -2  15   -0.24    0.54
   8   2 -16   -1.08    0.59
  -8  -2 -16   -0.04    0.59
  -8  -2  16    0.80    0.74
  -8   2 -16   -0.06    0.61
   8  -2 -16    0.61    0.79
   8   2 -17    0.26    0.85
  -8  -2 -17    1.06    0.71
   8  -2 -17   -0.13    0.73
  -8   2 -17   -0.17    0.61
   8   2 -18    0.23    0.88
  -8  -2 -18    0.71    0.75
  -8   2 -18    0.46    0.79
   8  -2 -18    0.59    0.96
  -8  -2 -19    0.39    0.86
   8   2 -19   -0.03    0.94
  -8   2 -19    0.35    0.77
   8  -2 -19   -1.27    0.77
  -9  -2   0   -0.01    0.13
   9   2   0   -0.31    0.30
  -9   2   0   -0.03    0.21
  -9   2   0   -0.25    0.24
   9   2   0   -0.16    0.34
  -9  -2   0   -0.44    0.24
  -9  -2   0   -0.16    0.15
  -9   2   1   10.18    0.99
   9   2  -1   12.66    1.16
  -9  -2  -1   13.98    1.08
  -9  -2  -1   11.87    0.62
  -9   2   1   11.11    0.81
  -9  -2  -1   11.37    0.71
   9   2  -1   10.11    1.02
  -9   2  -1   12.34    0.80
   9   2   1   13.21    1.06
  -9  -2   1   12.27    1.12
  -9   2  -1   12.80    0.98
  -9  -2   1   11.04    0.71
  -9  -2   1   11.98    0.79
   9  -2  -1   12.45    1.00
  -9   2   2    3.44    0.49
   9   2  -2    2.52    0.58
  -9  -2  -2    2.97    0.23
  -9  -2  -2    2.44    0.56
   9   2  -2    3.03    0.55
  -9   2  -2    3.02    0.40
  -9  -2   2    2.56    0.38
   9   2   2    2.61    0.59
   9  -2  -2    3.48    0.60
  -9   2  -2    2.49    0.49
  -9  -2  -3   23.66    1.18
   9   2  -3   25.37    1.36
  -9   2   3   22.90    1.42
   9   2  -3   23.12    1.50
  -9  -2  -3   24.22    1.63
   9   2  -3   22.09    1.63
  -9  -2   3   23.19    1.37
  -9   2  -3   23.58    1.35
   9  -2  -3   24.59    1.44
  -9   2  -3   22.16    1.55
   9  -2  -3   24.94    1.61
  -9  -2  -4   -0.12    0.16
   9   2  -4   -0.28    0.27
   9   2  -4    0.19    0.27
  -9   2   4    0.31    0.35
  -9  -2  -4   -0.47    0.31
   9   2  -4    0.20    0.41
  -9  -2   4    0.60    0.30
   9  -2  -4   -0.10    0.35
  -9   2  -4    0.06    0.25
   9  -2  -4   -0.09    0.29
   9   2  -5   38.03    2.11
   9   2  -5   35.87    2.11
  -9   2   5   37.57    2.15
   9   2  -5   40.30    2.42
  -9  -2  -5   35.13    1.91
   9  -2  -5   39.26    2.19
  -9  -2   5   38.75    2.13
   9  -2  -5   37.92    2.31
  -9   2  -5   36.58    2.04
   9   2  -6   10.71    1.23
  -9  -2  -6   10.40    0.80
   9   2  -6   12.67    1.12
  -9   2   6    9.18    1.03
   9   2  -6   12.00    0.89
  -9   2  -6   11.96    1.01
  -9  -2   6   10.39    1.05
   9  -2  -6    9.75    1.11
   9  -2  -6   11.50    1.12
   9   2  -7    5.12    0.92
  -9   2   7    6.34    0.87
   9   2  -7    6.85    0.86
   9   2  -7    6.80    0.71
  -9  -2  -7    5.57    0.68
   9  -2  -7    7.04    0.91
   9  -2  -7    7.20    1.01
  -9  -2   7    5.13    0.78
  -9   2  -7    5.49    0.74
   9   2  -8    1.73    0.55
  -9   2   8    0.89    0.49
  -9  -2  -8    1.50    0.45
   9   2  -8    1.41    0.38
  -9  -2   8    2.21    0.61
   9  -2  -8    2.34    0.64
  -9   2  -8    1.03    0.45
   9   2  -9    0.85    0.52
  -9  -2  -9    1.16    0.43
  -9   2   9    1.79    0.60
  -9  -2   9    0.29    0.47
  -9   2  -9    1.16    0.47
   9  -2  -9    0.87    0.52
   9   2 -10    1.55    0.64
  -9   2  10    1.27    0.56
  -9  -2 -10    1.04    0.46
   9  -2 -10    1.91    0.68
  -9   2 -10    1.97    0.58
  -9  -2  10    1.64    0.58
   9   2 -11   -0.28    0.43
  -9  -2 -11   -0.11    0.38
  -9   2  11   -0.78    0.39
  -9  -2  11    0.58    0.47
  -9   2 -11    0.44    0.44
   9  -2 -11    0.31    0.53
  -9  -2 -12   -0.72    0.38
  -9   2  12   -0.72    0.46
   9   2 -12   -0.13    0.40
  -9  -2  12    0.10    0.53
   9  -2 -12   -0.72    0.43
  -9   2 -12   -0.70    0.35
  -9  -2 -13   -0.18    0.46
   9   2 -13    0.16    0.57
  -9   2  13   -0.05    0.54
  -9   2 -13   -0.27    0.48
  -9  -2  13   -0.34    0.54
   9  -2 -13    0.08    0.58
   9   2 -14   -0.81    0.58
  -9   2  14   -0.77    0.54
  -9  -2 -14   -0.23    0.49
   9  -2 -14   -0.40    0.58
  -9  -2  14    1.06    0.66
  -9   2 -14    0.09    0.57
   9   2 -15    0.99    0.77
  -9  -2 -15    0.25    0.61
  -9   2  15    0.71    0.75
  -9  -2  15    0.61    0.69
   9  -2 -15    1.44    0.89
  -9   2 -15    0.95    0.70
   9   2 -16   -0.25    0.63
  -9  -2 -16   -0.38    0.58
  -9   2 -16   -0.08    0.65
   9  -2 -16   -1.19    0.71
  -9  -2  16    0.16    0.65
   9   2 -17    0.66    0.72
  -9  -2 -17    1.32    0.76
   9  -2 -17    0.35    0.85
  -9   2 -17   -0.20    0.64
  -9  -2 -18   -0.08    0.77
   9   2 -18    1.04    0.94
   9  -2 -18   -1.07    0.95
  -9   2 -18    0.13    0.69
 -10   2   0    3.14    0.59
 -10  -2   0    1.82    0.28
 -10  -2   0    2.80    0.39
 -10   2   0    2.42    0.41
 -10  -2   0    3.23    0.60
  10   2   0    2.21    0.59
 -10   2   1   -0.11    0.33
 -10   2   1    0.07    0.25
 -10  -2  -1   -0.06    0.13
 -10  -2  -1    0.44    0.22
 -10  -2  -1    0.28    0.36
  10   2  -1    0.54    0.43
  10   2  -1   -0.31    0.32
 -10  -2   1    0.10    0.38
 -10   2  -1    0.24    0.33
 -10  -2   1   -0.09    0.19
  10   2   1   -0.57    0.33
 -10   2  -1    0.05    0.24
  10  -2  -1   -0.10    0.36
 -10  -2   1    0.15    0.25
  10   2  -2    1.54    0.51
 -10  -2  -2    1.78    0.22
  10   2  -2    1.67    0.49
 -10  -2  -2    1.56    0.50
 -10   2   2    1.04    0.36
  10  -2  -2    1.15    0.46
 -10   2  -2    1.10    0.32
 -10  -2   2    1.78    0.34
 -10   2  -2    1.72    0.50
  10   2  -3    1.46    0.46
 -10   2   3    0.68    0.36
  10   2  -3    1.65    0.34
 -10  -2  -3    0.90    0.20
 -10  -2  -3    1.58    0.50
  10   2  -3    0.85    0.46
 -10   2  -3    0.83    0.31
  10  -2  -3    1.70    0.43
 -10   2  -3    1.25    0.45
  10  -2  -3    1.49    0.47
 -10  -2   3    0.91    0.34
 -10  -2  -4    2.79    0.37
  10   2  -4    4.51    0.77
  10   2  -4    3.13    0.58
 -10   2   4    3.73    0.62
  10   2  -4    4.71    0.59
 -10   2  -4    3.67    0.54
  10  -2  -4    4.09    0.71
 -10  -2   4    4.23    0.59
 -10   2  -4    4.75    0.76
  10  -2  -4    4.67    0.64
 -10   2   5   20.65    1.41
  10   2  -5   22.93    1.67
  10   2  -5   21.44    1.38
  10   2  -5   20.25    1.34
 -10  -2  -5   19.54    1.18
  10  -2  -5   22.33    1.62
 -10   2  -5   20.99    1.33
  10  -2  -5   19.75    1.38
 -10  -2   5   18.27    1.34
 -10   2   6    0.21    0.43
  10   2  -6    0.54    0.35
  10   2  -6   -0.01    0.35
 -10  -2  -6   -0.19    0.26
  10   2  -6    1.17    0.56
  10  -2  -6    0.24    0.38
 -10  -2   6    0.23    0.38
  10  -2  -6   -0.39    0.45
 -10   2  -6   -0.21    0.32
  10   2  -7    2.48    0.71
 -10   2   7    2.13    0.61
 -10  -2  -7    2.33    0.44
  10   2  -7    2.57    0.48
  10   2  -7    2.50    0.60
  10  -2  -7    1.90    0.57
 -10  -2   7    2.09    0.59
 -10   2  -7    3.09    0.58
  10  -2  -7    1.29    0.59
 -10  -2  -8    0.03    0.30
  10   2  -8   -0.08    0.36
 -10   2   8    0.57    0.48
  10   2  -8    0.11    0.28
  10   2  -8   -0.45    0.48
  10  -2  -8   -0.57    0.46
 -10   2  -8    0.53    0.38
 -10  -2   8   -0.02    0.42
  10  -2  -8    0.13    0.40
  10   2  -9    0.68    0.62
 -10   2   9    0.75    0.51
  10   2  -9    0.86    0.50
 -10  -2  -9    0.68    0.40
  10  -2  -9    0.28    0.50
 -10   2  -9    0.11    0.38
  10  -2  -9    0.16    0.53
 -10  -2   9   -0.08    0.45
 -10  -2 -10    0.73    0.43
  10   2 -10    1.25    0.69
 -10   2  10    1.65    0.65
  10   2 -10    1.18    0.58
 -10   2 -10    0.89    0.47
  10  -2 -10    0.47    0.56
 -10  -2  10    0.16    0.45
 -10   2  11    0.27    0.54
  10   2 -11    0.22    0.50
 -10  -2 -11   -0.24    0.35
 -10  -2  11   -0.25    0.49
 -10   2 -11   -0.01    0.45
  10  -2 -11   -0.47    0.39
 -10  -2 -12   -0.01    0.41
  10   2 -12    0.71    0.58
 -10   2  12    0.02    0.50
 -10   2 -12   -0.14    0.40
 -10  -2  12    0.64    0.58
  10  -2 -12    1.14    0.61
 -10   2  13    0.99    0.70
  10   2 -13    0.40    0.67
 -10  -2 -13   -0.32    0.44
  10  -2 -13    0.32    0.58
 -10   2 -13    0.44    0.55
 -10  -2  13   -0.23    0.52
  10   2 -14   -0.06    0.59
 -10   2  14   -0.81    0.54
 -10  -2 -14    1.05    0.66
 -10   2 -14   -0.11    0.56
  10  -2 -14   -0.48    0.52
 -10  -2  14    0.46    0.62
  10   2 -15   -0.53    0.58
 -10  -2 -15   -0.25    0.54
 -10   2  15    0.27    0.68
  10  -2 -15   -0.48    0.60
 -10   2 -15   -0.22    0.56
 -10  -2  15    0.07    0.57
 -10  -2 -16   -0.21    0.61
 -10   2  16   -0.26    0.67
  10  -2 -16   -0.46    0.64
 -10   2 -16    1.10    0.77
 -10  -2  16   -0.10    0.65
 -10  -2 -17   -0.61    0.62
 -10  -2 -17   -0.02    0.64
  10  -2 -17   -0.14    0.72
 -10   2 -17    0.62    0.76
 -10  -2 -18   -0.20    0.63
 -10   2 -18    0.00    0.73
 -11  -2   0    0.53    0.44
 -11   2   0   -0.13    0.25
 -11   2   0    0.12    0.35
  11   2   0   -0.24    0.37
 -11  -2   0   -0.07    0.18
 -11  -2   0   -0.07    0.23
  11   2  -1   14.11    1.34
 -11   2   1   14.01    0.99
 -11  -2  -1   13.13    0.80
 -11  -2  -1   14.52    1.36
 -11   2   1   15.50    1.33
 -11  -2  -1   13.95    0.88
  11   2  -1   11.83    1.29
 -11  -2   1   15.15    1.38
 -11   2  -1   13.04    0.94
  11   2   1   14.79    1.40
  11  -2  -1   15.01    1.23
 -11   2  -1   15.23    1.19
 -11  -2   1   13.72    0.89
  11   2  -2    1.89    0.58
  11   2  -2    1.95    0.51
 -11  -2  -2    1.13    0.23
 -11   2   2    1.71    0.43
 -11  -2  -2    1.49    0.30
  11  -2  -2    0.77    0.47
 -11  -2   2    1.11    0.34
 -11   2  -2    0.80    0.33
 -11   2  -2    2.40    0.54
 -11   2   3    3.68    0.59
  11   2  -3    3.63    0.65
 -11  -2  -3    2.34    0.32
  11   2  -3    2.90    0.69
 -11   2  -3    3.34    0.64
 -11  -2   3    3.21    0.52
 -11   2  -3    3.00    0.46
  11  -2  -3    3.81    0.70
  11   2  -4    0.88    0.34
  11   2  -4    0.95    0.54
 -11  -2  -4    1.46    0.30
 -11   2   4    1.09    0.45
  11   2  -4    0.83    0.45
  11  -2  -4    1.78    0.55
 -11   2  -4    1.56    0.40
 -11  -2   4    1.56    0.44
  11  -2  -4    1.98    0.48
  11   2  -5   13.68    1.41
 -11   2   5   11.24    1.14
  11   2  -5   13.71    1.02
 -11  -2  -5   12.80    0.86
  11   2  -5   10.93    1.08
 -11   2  -5   10.54    1.01
 -11  -2   5   12.94    1.16
  11  -2  -5   13.94    1.07
  11  -2  -5   14.72    1.39
  11   2  -6   19.15    1.31
 -11   2   6   16.15    1.34
  11   2  -6   16.64    1.67
  11   2  -6   18.18    1.26
 -11  -2  -6   17.15    1.13
 -11  -2   6   17.32    1.32
  11  -2  -6   17.98    1.36
 -11   2  -6   17.60    1.27
  11  -2  -6   18.42    1.51
 -11   2   7    1.04    0.53
  11   2  -7    1.48    0.66
  11   2  -7    2.99    0.62
  11   2  -7    2.43    0.49
 -11  -2  -7    2.22    0.45
 -11  -2   7    2.75    0.64
  11  -2  -7    3.15    0.75
 -11   2  -7    1.66    0.50
  11  -2  -7    2.51    0.63
 -11  -2  -8    0.19    0.34
 -11   2   8    0.10    0.43
  11   2  -8    0.44    0.40
  11   2  -8   -0.14    0.45
 -11  -2   8    0.59    0.50
  11  -2  -8    0.24    0.47
 -11   2  -8    0.37    0.38
  11  -2  -8   -0.01    0.47
  11   2  -9    2.33    0.69
  11   2  -9    2.34    0.82
 -11   2   9    1.73    0.64
 -11  -2  -9    2.10    0.50
 -11   2  -9    1.91    0.57
  11  -2  -9    3.03    0.80
  11  -2  -9    2.43    0.71
 -11  -2   9    2.55    0.71
 -11   2  10   -0.26    0.44
  11   2 -10    0.31    0.53
 -11  -2 -10    0.32    0.41
  11   2 -10    0.06    0.65
 -11   2 -10   -0.37    0.37
 -11  -2  10    0.06    0.52
  11  -2 -10   -0.21    0.53
  11  -2 -10   -0.28    0.42
 -11   2  11    0.17    0.53
  11   2 -11    0.18    0.56
 -11  -2 -11    0.20    0.41
 -11  -2  11   -1.01    0.37
 -11   2 -11    0.17    0.46
  11  -2 -11   -0.79    0.46
  11  -2 -11   -0.53    0.66
  11   2 -12   -0.28    0.48
 -11  -2 -12    0.36    0.50
 -11   2  12    0.18    0.52
 -11   2 -12    0.95    0.55
 -11  -2  12   -0.09    0.47
  11  -2 -12   -0.74    0.49
 -11   2  13    0.96    0.72
  11   2 -13    1.20    0.78
 -11  -2 -13    1.62    0.65
 -11   2 -13    1.67    0.68
 -11  -2  13    1.30    0.74
  11  -2 -13    1.12    0.79
 -11   2  14   -0.21    0.62
 -11  -2 -14    0.40    0.54
 -11  -2  14   -0.17    0.61
 -11   2 -14    0.29    0.58
  11  -2 -14    0.62    0.66
 -11   2  15    1.60    0.81
 -11  -2 -15   -0.55    0.51
  11  -2 -15    0.07    0.63
 -11   2 -15    0.59    0.66
 -11  -2  15    0.40    0.68
 -11  -2 -16    0.00    0.59
 -11   2  16   -0.03    0.74
 -11  -2  16   -0.37    0.60
 -11   2 -16   -0.15    0.64
 -11  -2 -17   -0.94    0.57
 -11  -2 -17    0.60    0.81
 -11   2 -17    0.14    0.70
 -11  -2  17   -0.51    0.65
  12   2   0    3.93    0.76
 -12  -2   0    2.94    0.40
 -12   2   0    4.44    0.73
 -12   2   0    3.54    0.53
 -12   2   1    0.49    0.50
 -12  -2  -1    0.38    0.21
 -12   2   1    0.04    0.30
  12   2  -1    1.54    0.58
  12   2  -1    0.69    0.50
 -12  -2   1    0.15    0.26
 -12   2  -1    0.13    0.30
 -12   2  -1    0.33    0.43
  12   2  -2    0.96    0.52
  12   2  -2    0.29    0.45
 -12   2   2    0.36    0.35
 -12  -2  -2    0.22    0.21
  12  -2  -2    0.06    0.40
 -12  -2   2    0.57    0.31
 -12   2  -2    0.06    0.28
  12   2  -3   14.11    1.27
 -12   2   3   12.04    1.09
  12   2  -3   12.17    1.30
 -12  -2  -3   10.47    0.73
 -12  -2   3   12.63    0.95
  12  -2  -3   12.58    1.27
 -12   2  -3   10.87    0.88
 -12   2   4    0.61    0.41
  12   2  -4    0.34    0.53
 -12  -2  -4   -0.05    0.21
  12   2  -4    0.35    0.38
 -12   2  -4   -0.09    0.29
 -12  -2   4   -0.07    0.32
  12  -2  -4   -0.06    0.38
  12   2  -5    2.03    0.69
  12   2  -5    1.39    0.47
 -12  -2  -5    1.32    0.35
 -12   2   5    1.59    0.53
  12  -2  -5    0.40    0.47
 -12   2  -5    1.86    0.45
  12  -2  -5    1.53    0.46
 -12  -2   5    1.26    0.47
 -12   2   6   -0.07    0.41
  12   2  -6    0.83    0.62
 -12  -2  -6   -0.07    0.26
  12   2  -6    0.43    0.38
 -12   2  -6    0.54    0.36
 -12  -2   6    0.63    0.43
  12  -2  -6   -0.26    0.35
  12  -2  -6    0.56    0.54
 -12   2   7   -0.03    0.45
  12   2  -7    0.07    0.56
 -12  -2  -7    0.43    0.32
  12   2  -7   -0.06    0.31
 -12  -2   7    0.06    0.44
  12  -2  -7    0.82    0.47
  12  -2  -7    0.27    0.46
 -12   2  -7    0.14    0.35
  12   2  -8   -0.40    0.53
 -12   2   8    0.86    0.55
 -12  -2  -8    0.54    0.37
 -12   2  -8    1.00    0.47
  12  -2  -8    0.49    0.58
 -12  -2   8    0.16    0.47
  12  -2  -8    2.22    0.65
 -12  -2  -9    1.09    0.47
  12   2  -9    1.93    0.78
 -12   2   9    0.61    0.57
 -12  -2   9    0.21    0.53
 -12   2  -9    1.33    0.52
  12  -2  -9    0.60    0.60
  12  -2  -9    0.27    0.53
 -12  -2 -10    0.25    0.38
 -12   2  10    0.48    0.58
 -12  -2  10    0.57    0.57
  12  -2 -10    0.51    0.54
  12  -2 -10    0.22    0.60
 -12   2 -10    0.26    0.43
 -12   2  11   -0.13    0.53
 -12  -2 -11   -0.01    0.39
  12  -2 -11   -0.42    0.51
 -12   2 -11    0.19    0.45
 -12  -2  11    0.99    0.61
 -12  -2 -12    0.13    0.49
 -12   2  12   -0.07    0.62
 -12  -2  12    0.11    0.57
  12  -2 -12   -0.11    0.61
 -12   2 -12   -0.15    0.49
 -12  -2 -13    0.33    0.54
 -12   2  13   -0.03    0.57
 -12   2 -13    0.12    0.53
 -12  -2  13    0.14    0.61
 -12  -2 -14    1.29    0.67
 -12   2  14    0.47    0.73
 -12  -2  14    0.33    0.66
 -12   2 -14    1.46    0.73
 -12   2  15    1.21    0.83
 -12  -2 -15    0.10    0.65
 -12  -2  15   -1.01    0.64
 -12   2 -15    0.01    0.59
 -12   2  16    0.04    0.76
 -12  -2 -16    0.57    0.64
 -12  -2  16    0.22    0.72
 -12   2 -16   -0.39    0.61
 -12  -2 -17    0.52    0.76
 -12  -2 -17    0.82    0.83
 -12   2 -17   -0.51    0.60
 -12  -2  17    0.34    0.83
 -13  -2   0    0.28    0.24
 -13   2   0   -0.39    0.25
  13   2  -1    8.32    1.07
 -13  -2  -1    7.29    0.58
 -13   2   1    6.48    0.77
 -13   2  -1    7.04    0.74
 -13  -2   1    7.34    0.69
  13   2  -2    0.81    0.54
 -13  -2  -2    0.04    0.19
 -13   2   2   -0.19    0.31
  13   2  -2   -0.55    0.40
 -13  -2   2    0.22    0.29
 -13   2  -2    0.04    0.28
  13  -2  -2    0.02    0.43
  13   2  -3    0.18    0.45
 -13  -2  -3   -0.21    0.18
  13   2  -3   -0.17    0.38
 -13   2   3   -0.05    0.32
 -13  -2   3   -0.13    0.27
  13  -2  -3   -0.55    0.36
 -13   2  -3    0.13    0.29
 -13  -2  -4    1.27    0.31
 -13   2   4    2.53    0.58
  13   2  -4    2.32    0.60
  13   2  -4    2.35    0.72
 -13  -2   4    1.14    0.42
 -13   2  -4    1.36    0.41
  13  -2  -4    2.68    0.67
 -13  -2  -5    8.56    0.75
 -13   2   5    6.66    0.91
  13   2  -5    9.47    1.25
  13   2  -5    9.05    1.01
  13  -2  -5    8.24    1.11
 -13  -2   5    6.11    0.86
 -13   2  -5    5.89    0.78
 -13  -2  -6    2.22    0.45
 -13   2   6    2.82    0.69
  13   2  -6    2.75    0.84
  13   2  -6    1.70    0.54
 -13   2  -6    2.19    0.53
 -13  -2   6    1.93    0.58
  13  -2  -6    1.76    0.66
  13   2  -7    8.55    1.27
 -13  -2  -7    6.03    0.74
 -13   2   7    5.80    0.97
  13  -2  -7    8.25    1.19
 -13  -2   7    7.46    1.02
 -13   2  -7    4.96    0.76
  13   2  -8    0.72    0.66
 -13   2   8    0.06    0.49
 -13  -2  -8   -0.14    0.30
 -13  -2   8   -0.19    0.46
 -13   2  -8    0.58    0.45
  13  -2  -8    1.32    0.66
 -13   2   9   -0.02    0.51
 -13  -2  -9   -0.20    0.35
 -13  -2   9    0.42    0.51
 -13   2  -9    0.16    0.43
  13  -2  -9    0.99    0.67
 -13   2  10   -0.28    0.59
 -13  -2 -10    0.12    0.37
 -13  -2  10   -0.01    0.54
 -13   2 -10    0.74    0.53
 -13   2  11    1.15    0.69
 -13  -2 -11   -0.36    0.39
 -13   2 -11    0.52    0.51
 -13  -2  11    1.04    0.68
 -13   2  12    0.32    0.65
 -13  -2 -12    0.16    0.48
 -13  -2  12   -0.16    0.65
 -13   2 -12    0.09    0.59
 -13   2  13    0.15    0.69
 -13  -2 -13    0.09    0.48
 -13  -2  13    0.46    0.67
 -13   2 -13   -0.51    0.49
 -13  -2 -14    1.10    0.70
 -13   2  14    0.16    0.66
 -13  -2  14    1.05    0.73
 -13   2 -14    0.14    0.62
 -13  -2 -15   -1.06    0.46
 -13   2  15    0.00    0.75
 -13   2 -15    0.52    0.71
 -13  -2  15    0.58    0.76
 -13   2  16   -0.19    0.88
 -13  -2 -16   -0.27    0.61
 -13   2 -16    0.25    0.67
 -13  -2  16    1.05    0.85
 -14  -2   0    5.78    0.62
 -14   2   0    5.44    0.71
 -14   2   1   -0.13    0.32
 -14  -2  -1   -0.29    0.20
 -14   2  -1    0.58    0.33
 -14  -2   1   -0.16    0.24
 -14   2   2   -0.25    0.30
 -14  -2  -2    0.35    0.24
  14   2  -2    0.14    0.52
 -14   2  -2    0.20    0.30
 -14  -2   2    0.62    0.32
  14   2  -3   -0.60    0.45
 -14  -2  -3    0.05    0.22
 -14   2   3    0.49    0.37
  14   2  -3   -0.07    0.42
 -14   2  -3   -0.06    0.29
  14  -2  -3    0.19    0.50
 -14  -2   3   -0.04    0.30
 -14   2   4    1.86    0.56
  14   2  -4    2.87    0.69
 -14  -2  -4    2.81    0.43
  14   2  -4    1.10    0.66
  14  -2  -4    2.17    0.72
 -14  -2   4    2.03    0.53
 -14   2  -4    2.72    0.53
  14   2  -5    2.24    0.62
 -14  -2  -5    2.55    0.47
 -14   2   5    2.04    0.60
  14   2  -5    3.75    0.90
 -14   2  -5    3.11    0.60
 -14  -2   5    2.37    0.58
  14  -2  -5    2.72    0.74
 -14   2   6    0.22    0.50
  14   2  -6    0.08    0.42
  14   2  -6    0.32    0.56
 -14  -2  -6    1.39    0.41
 -14   2  -6    0.12    0.39
 -14  -2   6    0.33    0.46
  14  -2  -6    0.72    0.64
 -14   2   7    0.63    0.55
 -14  -2  -7    0.83    0.42
  14   2  -7    0.83    0.63
 -14  -2   7    0.17    0.45
 -14   2  -7    1.29    0.50
  14  -2  -7    0.85    0.67
 -14   2   8    0.47    0.58
 -14  -2  -8   -0.15    0.34
  14  -2  -8    0.14    0.57
 -14  -2   8    0.06    0.45
 -14   2  -8   -0.38    0.36
 -14  -2  -9    0.70    0.45
 -14   2   9    0.38    0.60
 -14  -2   9    1.29    0.65
 -14   2  -9    2.42    0.65
 -14   2  10    1.13    0.70
 -14  -2 -10    0.98    0.51
 -14   2 -10    1.92    0.66
 -14  -2  10    0.72    0.63
 -14   2  11    0.40    0.67
 -14  -2 -11    1.52    0.60
 -14  -2  11    0.42    0.61
 -14   2 -11    0.25    0.50
 -14  -2 -12    0.30    0.50
 -14   2  12   -0.21    0.63
 -14  -2  12   -0.41    0.57
 -14   2 -12   -0.01    0.54
 -14   2  13    0.27    0.69
 -14  -2 -13   -0.27    0.45
 -14  -2  13    0.05    0.64
 -14   2 -13    0.50    0.64
 -14   2  14   -0.21    0.62
 -14  -2 -14    0.25    0.58
 -14   2 -14   -0.24    0.56
 -14  -2  14   -0.17    0.71
 -14   2  15    0.10    0.75
 -14  -2 -15    0.64    0.70
 -14  -2  15    1.39    0.89
 -14   2 -15   -0.36    0.63
 -14  -2 -16   -0.30    0.60
 -14   2  16    1.00    0.89
 -14   2 -16    0.42    0.74
 -14  -2  16   -0.40    0.68
 -15  -2   0   -0.18    0.24
 -15   2   0    0.03    0.31
 -15  -2  -1    5.28    0.58
 -15   2   1    3.96    0.65
 -15   2  -1    5.57    0.72
 -15  -2   1    6.21    0.69
 -15   2   2    0.39    0.36
 -15  -2  -2   -0.10    0.22
 -15   2  -2    0.28    0.34
 -15  -2   2    0.15    0.32
 -15   2   3    0.77    0.44
 -15  -2  -3    1.01    0.31
  15   2  -3    0.07    0.52
 -15  -2   3    0.82    0.42
  15  -2  -3    0.53    0.52
 -15   2  -3    0.83    0.38
  15   2  -4    0.96    0.70
 -15   2   4    1.73    0.56
 -15  -2  -4    0.69    0.31
 -15   2  -4    0.23    0.36
  15  -2  -4    1.03    0.66
 -15  -2   4    0.99    0.47
  15   2  -5    0.78    0.63
 -15  -2  -5    0.18    0.31
 -15   2   5   -0.35    0.39
 -15   2  -5    0.13    0.38
  15  -2  -5    1.05    0.68
 -15  -2   5    0.19    0.40
 -15   2   6    0.46    0.50
  15   2  -6    1.69    0.84
 -15  -2  -6    0.99    0.39
 -15  -2   6    1.07    0.51
  15  -2  -6    1.46    0.68
 -15   2  -6    1.43    0.50
 -15   2   7    2.07    0.73
 -15  -2  -7    2.00    0.52
  15  -2  -7    2.82    0.91
 -15  -2   7    1.08    0.56
 -15   2  -7    2.47    0.62
 -15   2   8    1.30    0.69
 -15  -2  -8    0.33    0.37
 -15   2  -8    0.49    0.46
 -15  -2   8    0.54    0.53
 -15  -2  -9    0.05    0.39
 -15   2   9   -0.41    0.54
 -15  -2   9    0.21    0.56
 -15   2  -9    0.46    0.46
 -15   2  10   -0.87    0.51
 -15  -2 -10    0.51    0.49
 -15   2 -10    0.33    0.53
 -15  -2  10    1.40    0.69
 -15   2  11   -0.32    0.58
 -15  -2 -11    0.46    0.51
 -15   2 -11    2.28    0.74
 -15  -2  11    1.10    0.73
 -15  -2 -12   -0.09    0.48
 -15   2  12    1.00    0.74
 -15   2 -12    0.32    0.55
 -15  -2  12    0.54    0.70
 -15   2  13   -1.06    0.53
 -15  -2 -13   -0.14    0.50
 -15   2 -13   -0.06    0.53
 -15  -2  13   -0.45    0.62
 -15   2  14    0.01    0.73
 -15  -2 -14    0.51    0.66
 -15  -2  14   -0.03    0.72
 -15   2 -14   -0.17    0.60
 -15  -2 -15    0.14    0.66
 -15   2  15    0.50    0.82
 -15   2 -15    0.55    0.75
 -15  -2  15    0.55    0.80
 -16  -2   0    0.53    0.34
 -16   2   0    0.84    0.44
 -16  -2  -1   -0.09    0.25
 -16   2   1    0.22    0.36
 -16   2  -1   -0.30    0.29
 -16  -2   1   -0.06    0.27
 -16   2   2    0.03    0.38
 -16  -2  -2    0.34    0.30
 -16  -2   2    0.07    0.34
 -16   2  -2    0.54    0.36
 -16  -2  -3    1.04    0.33
 -16   2   3    1.52    0.54
  16   2  -3   -0.09    0.60
 -16   2  -3    0.94    0.42
 -16  -2   3    0.61    0.42
  16   2  -4    0.62    0.64
 -16  -2  -4    0.14    0.29
 -16   2   4    0.65    0.47
 -16  -2   4    0.06    0.38
  16  -2  -4    0.71    0.63
 -16   2  -4   -0.08    0.35
 -16   2   5    1.15    0.54
 -16  -2  -5    1.38    0.43
 -16  -2   5    2.03    0.59
 -16   2  -5    1.36    0.50
  16  -2  -5    2.36    0.83
 -16   2   6    1.99    0.64
 -16  -2  -6    1.86    0.47
 -16  -2   6    1.41    0.58
  16  -2  -6    1.11    0.78
 -16   2  -6    1.39    0.53
 -16   2   7    0.31    0.52
 -16  -2  -7    0.80    0.41
 -16   2  -7    0.64    0.47
 -16  -2   7   -0.25    0.48
 -16  -2  -8   -0.25    0.34
 -16   2   8   -0.93    0.44
 -16  -2   8    0.00    0.52
 -16   2  -8    0.28    0.48
 -16  -2  -9    0.14    0.42
 -16   2   9    0.89    0.70
 -16  -2   9    0.96    0.70
 -16   2  -9    0.10    0.46
 -16   2  10    3.41    0.94
 -16  -2 -10    1.73    0.59
 -16   2 -10    3.11    0.79
 -16  -2  10    0.00    0.59
 -16  -2 -11    0.39    0.53
 -16   2  11    0.33    0.74
 -16   2 -11    0.04    0.50
 -16  -2  11   -0.10    0.59
 -16   2  12    0.55    0.76
 -16  -2 -12    1.13    0.59
 -16  -2  12    0.28    0.75
 -16   2 -12    0.67    0.61
 -16  -2 -13   -0.13    0.52
 -16   2  13    1.14    0.85
 -16   2 -13   -0.26    0.58
 -16  -2  13    0.59    0.77
 -16   2  14    0.63    0.78
 -16  -2 -14    1.09    0.73
 -16   2 -14    0.33    0.63
 -16  -2  14    0.76    0.80
 -17   2   0    0.03    0.38
 -17  -2   0   -0.15    0.30
 -17  -2  -1   -0.29    0.27
 -17   2   1    0.45    0.41
 -17  -2   1    0.20    0.32
 -17   2  -1    0.27    0.34
 -17  -2  -2    0.43    0.31
 -17   2   2    0.27    0.40
 -17   2  -2    1.16    0.43
 -17  -2   2    0.49    0.39
 -17   2   3   -0.11    0.42
 -17  -2  -3    0.93    0.37
 -17   2  -3    1.25    0.46
 -17  -2   3    0.74    0.43
 -17   2   4    1.05    0.56
 -17  -2  -4    0.54    0.35
  17  -2  -4    1.01    0.77
 -17  -2   4    0.74    0.50
 -17   2  -4    1.11    0.45
 -17  -2  -5   -0.41    0.29
 -17   2   5    0.45    0.53
 -17  -2   5    0.00    0.44
 -17   2  -5   -0.26    0.38
 -17   2   6    0.00    0.48
 -17  -2  -6    0.54    0.40
 -17   2  -6    0.05    0.44
 -17  -2   6    0.12    0.47
 -17  -2  -7    0.02    0.38
 -17   2   7    0.94    0.60
 -17  -2   7   -0.45    0.44
 -17   2  -7    0.40    0.46
 -17   2   8   -0.47    0.49
 -17  -2  -8   -0.22    0.39
 -17   2  -8    0.12    0.50
 -17  -2   8   -0.58    0.52
 -17  -2  -9    0.44    0.48
 -17   2   9    0.47    0.61
 -17  -2   9    0.33    0.61
 -17   2  -9   -0.50    0.42
 -17   2  10    0.59    0.67
 -17  -2 -10    0.20    0.47
 -17  -2  10    0.19    0.63
 -17   2 -10   -0.29    0.50
 -17  -2 -11   -0.48    0.42
 -17   2  11   -0.45    0.63
 -17   2 -11   -0.41    0.48
 -17  -2  11    1.00    0.78
 -17  -2 -12   -0.02    0.50
 -17   2  12    0.17    0.75
 -17   2 -12    0.15    0.62
 -17  -2  12   -0.12    0.67
 -17  -2 -13    0.62    0.60
 -17   2  13    0.67    0.76
 -17  -2  13    1.22    0.81
 -17   2 -13    0.54    0.64
 -17  -2 -14   -0.67    0.57
 -17   2  14    1.29    0.93
 -17  -2  14    1.35    0.94
 -17   2 -14   -0.32    0.58
 -18   2   0    0.56    0.43
 -18  -2   0   -0.20    0.29
 -18  -2  -1   -0.10    0.29
 -18   2   1   -0.76    0.34
 -18  -2   1    0.75    0.42
 -18   2  -1    0.37    0.40
 -18  -2  -2    0.36    0.31
 -18   2   2    0.22    0.45
 -18  -2   2    0.45    0.40
 -18   2  -2    1.17    0.47
 -18  -2  -3    1.16    0.41
 -18   2   3    1.44    0.58
 -18  -2   3    0.78    0.50
 -18   2  -3    1.47    0.48
 -18  -2  -4    0.16    0.32
 -18   2   4    0.19    0.48
 -18  -2   4    0.02    0.40
 -18   2  -4   -0.20    0.34
 -18   2   5   -0.24    0.47
 -18  -2  -5    0.21    0.37
 -18  -2   5    0.91    0.53
 -18   2  -5    0.39    0.48
 -18  -2  -6    0.09    0.37
 -18   2   6    0.11    0.52
 -18   2  -6    0.08    0.45
 -18  -2   6   -0.38    0.44
 -18   2   7    1.53    0.68
 -18  -2  -7    0.19    0.40
 -18   2  -7    0.40    0.45
 -18  -2   7    0.65    0.56
 -18   2   8    0.38    0.61
 -18  -2  -8    0.14    0.41
 -18   2  -8   -0.27    0.47
 -18  -2   8   -0.55    0.50
 -18   2   9    0.28    0.69
 -18  -2  -9    0.90    0.52
 -18   2  -9    1.46    0.62
 -18  -2   9    1.44    0.74
 -18  -2 -10   -0.25    0.40
 -18   2  10    1.55    0.85
 -18  -2  10   -0.44    0.57
 -18   2 -10   -0.37    0.55
 -18   2  11    0.59    0.86
 -18  -2 -11    0.86    0.58
 -18  -2  11    0.78    0.77
 -18   2 -11    0.53    0.60
 -18   2  12   -0.56    0.71
 -18  -2 -12    0.39    0.55
 -18   2 -12    0.19    0.59
 -18  -2  12    0.13    0.74
 -18   2  13   -0.11    0.73
 -18  -2 -13    0.15    0.61
 -18  -2  13   -0.76    0.72
 -18   2 -13   -0.22    0.60
 -19   2   0   -0.56    0.34
 -19  -2   0   -0.04    0.36
 -19   2   1    0.48    0.46
 -19  -2  -1    0.01    0.32
 -19   2  -1    0.07    0.39
 -19  -2   1    0.37    0.39
 -19  -2  -2   -0.01    0.33
 -19   2   2   -0.11    0.46
 -19  -2   2    0.10    0.42
 -19   2  -2    0.83    0.43
 -19  -2  -3   -0.04    0.33
 -19   2   3    0.23    0.49
 -19  -2   3    0.25    0.43
 -19   2  -3    0.10    0.40
 -19  -2  -4   -0.36    0.30
 -19   2   4    0.29    0.47
 -19   2  -4   -0.04    0.45
 -19  -2   4    0.48    0.48
 -19   2   5    1.28    0.63
 -19  -2  -5    0.06    0.36
 -19  -2   5   -0.18    0.48
 -19   2  -5    0.18    0.48
 -19  -2  -6   -0.17    0.38
 -19   2   6    0.11    0.51
 -19   2  -6   -0.06    0.45
 -19  -2   6   -0.18    0.48
 -19   2   7    1.11    0.70
 -19  -2  -7   -0.18    0.38
 -19  -2   7   -0.13    0.49
 -19   2  -7   -0.87    0.42
 -19  -2  -8    0.00    0.42
 -19   2   8    0.37    0.64
 -19   2  -8    0.68    0.59
 -19  -2   8    0.40    0.62
 -19  -2  -9    0.32    0.48
 -19   2   9    1.56    0.83
 -19   2  -9    0.54    0.54
 -19  -2   9    0.14    0.64
 -19   2  10   -0.26    0.65
 -19  -2 -10    0.43    0.52
 -19   2 -10   -0.15    0.51
 -19  -2  10    1.11    0.78
 -19   2  11    0.08    0.77
 -19  -2 -11   -0.64    0.48
 -19   2 -11    0.33    0.56
 -19  -2  11   -0.11    0.68
 -19  -2 -12   -0.56    0.53
 -19   2  12    0.37    0.78
 -19  -2  12   -0.24    0.68
 -19   2 -12   -0.32    0.56
 -20   2   0   -0.32    0.37
 -20  -2   0    0.60    0.41
 -20  -2  -1    0.34    0.39
 -20   2   1    0.38    0.45
 -20  -2   1    0.31    0.39
 -20   2  -1    0.61    0.47
 -20  -2  -2   -0.86    0.28
 -20   2   2    0.38    0.46
 -20   2  -2    0.84    0.44
 -20  -2   2   -0.37    0.36
 -20   2   3    0.15    0.50
 -20  -2  -3    0.28    0.34
 -20  -2   3   -0.07    0.45
 -20   2  -3   -0.23    0.40
 -20  -2  -4    0.20    0.38
 -20   2   4   -0.40    0.41
 -20   2  -4    0.07    0.47
 -20  -2   4    0.01    0.48
 -20   2   5    0.08    0.51
 -20  -2  -5    0.39    0.42
 -20  -2   5   -0.09    0.47
 -20   2  -5   -0.43    0.43
 -20  -2  -6    0.42    0.46
 -20   2   6   -0.03    0.55
 -20  -2   6    0.34    0.53
 -20   2  -6    0.40    0.53
 -20   2   7    1.31    0.73
 -20  -2  -7   -0.36    0.41
 -20   2  -7    0.24    0.56
 -20  -2   7    0.54    0.59
 -20  -2  -8    0.24    0.47
 -20   2   8   -0.60    0.63
 -20  -2   8   -0.97    0.48
 -20   2  -8    0.60    0.56
 -20  -2  -9    0.48    0.51
 -20   2   9    0.33    0.71
 -20  -2   9   -1.06    0.52
 -20   2  -9    0.84    0.60
 -20   2  10   -0.28    0.68
 -20  -2 -10    0.60    0.56
 -20  -2  10   -0.37    0.72
 -20   2 -10    0.13    0.62
 -21   2   0    0.21    0.48
 -21  -2   0    0.21    0.37
 -21  -2  -1    0.15    0.38
 -21   2   1    0.24    0.49
 -21   2  -1    0.57    0.48
 -21  -2   1    0.21    0.43
 -21   2   2    0.89    0.53
 -21  -2  -2   -0.06    0.34
 -21  -2   2    0.32    0.45
 -21   2  -2    0.00    0.43
 -21  -2  -3   -0.41    0.31
 -21   2   3    0.00    0.48
 -21  -2   3   -0.14    0.45
 -21   2  -3    0.67    0.49
 -21  -2  -4   -0.07    0.38
 -21   2   4   -0.40    0.49
 -21   2  -4   -0.05    0.45
 -21  -2   4   -0.12    0.44
 -21   2   5   -0.23    0.52
 -21  -2  -5    0.01    0.37
 -21  -2   5   -0.17    0.48
 -21   2  -5   -0.23    0.48
 -21   2   6    0.37    0.58
 -21  -2  -6    0.15    0.48
 -21   2  -6    0.23    0.51
 -21  -2   6   -0.01    0.54
 -21  -2  -7   -0.39    0.41
 -21   2   7    0.62    0.67
 -21   2  -7    0.43    0.54
 -21  -2   7   -0.20    0.52
 -21   2   8    0.50    0.70
 -21  -2  -8    0.14    0.47
 -21  -2   8    0.50    0.67
 -21   2  -8   -0.29    0.53
 -21   2   9   -0.21    0.66
 -21  -2  -9    0.30    0.54
 -21   2  -9    0.55    0.60
 -21  -2   9    0.76    0.80
 -22  -2   0    0.69    0.45
 -22   2   0    0.81    0.54
 -22  -2  -1   -0.04    0.38
 -22   2   1   -0.75    0.41
 -22  -2   1   -0.27    0.37
 -22   2  -1    0.12    0.44
 -22  -2  -2   -0.77    0.33
 -22   2   2   -0.11    0.49
 -22   2  -2   -0.27    0.42
 -22  -2   2    0.04    0.45
 -22  -2  -3    0.06    0.38
 -22   2   3    0.44    0.55
 -22   2  -3   -0.39    0.43
 -22  -2   3   -0.01    0.50
 -22   2   4    0.49    0.59
 -22  -2  -4   -0.30    0.36
 -22  -2   4    0.35    0.54
 -22   2  -4   -0.20    0.46
 -22   2   5    0.46    0.60
 -22  -2  -5    0.26    0.45
 -22   2  -5    0.50    0.56
 -22  -2   5   -0.19    0.49
 -22   2   6    1.29    0.73
 -22  -2  -6    1.09    0.52
 -22  -2   6    0.81    0.68
 -22   2  -6    0.37    0.55
 -22   2   7    0.32    0.70
 -22  -2  -7   -0.20    0.43
 -22   2  -7   -0.61    0.48
 -22  -2   7    0.32    0.65
 -23   2   0    0.15    0.50
 -23  -2   0   -0.24    0.40
 -23   2   1    0.00    0.48
 -23  -2  -1   -0.23    0.36
 -23  -2   1    0.50    0.48
 -23   2  -1    0.65    0.53
 -23  -2  -2   -0.67    0.35
 -23   2   2   -0.13    0.47
 -23  -2   2    0.71    0.51
 -23   2  -2    0.36    0.46
 -23  -2  -3    0.63    0.46
 -23   2   3    0.26    0.55
 -23   2  -3    0.01    0.48
 -23  -2   3   -0.04    0.51
 -23  -2  -4    0.23    0.45
 -23   2   4   -0.24    0.53
 -23   2  -4    0.41    0.54
 -23  -2   4    0.57    0.53
   0   3   0    0.17    0.09
   0  -3   0    0.06    0.07
   0   3   0    0.02    0.07
   0   3   1   -0.13    0.11
   0   3   1   -0.16    0.10
   0  -3  -1   -0.22    0.12
   0   3  -1   -0.17    0.12
   0   3   2   -0.14    0.12
   0  -3  -2   -0.07    0.15
   0   3   2    0.19    0.13
   0   3  -2   -0.10    0.14
   0   3  -3    0.22    0.21
   0  -3  -3   -0.24    0.19
   0   3   3    0.06    0.15
   0   3   3   -0.11    0.17
   0  -3  -4    0.00    0.20
   0   3   4   -0.03    0.16
   0   3  -4    0.22    0.20
   0  -3  -5    0.22    0.25
   0   3  -5   -0.15    0.17
   0   3   5   -0.05    0.18
   0   3   6    0.15    0.20
   0   3  -6   -0.39    0.20
   0  -3  -6   -0.26    0.21
   0  -3  -7    0.68    0.35
   0   3   7    0.27    0.25
   0   3  -7    0.45    0.29
   0   3   8    0.06    0.27
   0  -3   8    0.18    0.30
   0   3  -8   -0.28    0.25
   0  -3  -8   -0.19    0.37
   0   3   9   -0.14    0.28
   0  -3  -9    0.05    0.38
   0  -3   9    0.18    0.32
   0   3  -9    0.03    0.36
   0   3  10   -0.41    0.31
   0   3 -10    0.43    0.44
   0  -3 -10    0.16    0.46
   0  -3  10   -0.42    0.34
   0   3 -11   -0.23    0.39
   0  -3 -11    0.31    0.43
   0  -3  11    0.06    0.38
   0   3  11   -0.25    0.29
   0  -3 -12    0.03    0.47
   0  -3  12    0.03    0.41
   0  -3 -13   -0.32    0.47
   0  -3 -14   -0.37    0.48
   0  -3 -15    0.51    0.62
   0  -3 -16   -0.54    0.54
   0   3 -16   -0.30    0.58
   0   3 -17   -0.29    0.62
   0  -3 -17    0.60    0.86
   0  -3 -18    0.90    0.81
   0   3 -18    0.33    0.81
   0   3 -19   -0.26    0.87
   0  -3 -19   -0.49    0.80
   0  -3 -20    0.53    0.91
   0   3 -20   -0.56    0.83
  -1  -3   0   -0.01    0.11
  -1   3   0    0.13    0.11
   1   3   0   -0.11    0.12
   1   3   0   -0.03    0.11
  -1  -3   0    0.03    0.06
  -1  -3  -1   40.33    1.88
  -1   3   1   41.06    1.94
  -1  -3  -1   39.77    1.93
   1  -3  -1   40.65    1.99
   1   3   1   41.27    2.04
  -1   3  -1   40.01    1.94
   1   3   1   41.21    1.93
   1   3  -2  560.03   25.03
  -1  -3  -2  553.41   25.00
  -1  -3  -2  544.01   25.00
  -1  -3  -2  548.01   25.42
  -1   3   2  562.89   26.08
  -1   3   2  563.02   25.04
  -1   3  -2  564.46   25.05
   1  -3  -2  533.34   25.45
   1   3   2  569.55   26.17
  -1  -3  -3    0.20    0.15
  -1   3   3    0.14    0.11
   1   3  -3   -0.28    0.15
  -1  -3  -3   -0.02    0.17
  -1   3   3   -0.02    0.17
   1   3   3    0.00    0.08
  -1   3  -3   -0.03    0.19
   1  -3  -3   -0.17    0.20
   1   3   3    0.21    0.19
  -1   3   4    2.32    0.34
  -1  -3  -4    2.18    0.32
   1   3  -4    2.66    0.36
   1   3   4    2.68    0.31
  -1   3  -4    1.71    0.32
   1  -3  -4    2.05    0.37
   1   3  -5    2.59    0.41
  -1   3   5    2.54    0.38
  -1  -3  -5    1.67    0.31
  -1   3  -5    3.10    0.43
   1  -3  -5    1.68    0.39
   1   3   5    3.21    0.36
  -1   3   6   13.82    0.93
   1   3  -6   13.19    0.96
  -1  -3  -6   15.64    0.98
   1  -3  -6   13.76    1.02
   1   3   6   14.37    0.89
  -1   3  -6   14.65    0.98
  -1  -3  -7   22.85    1.42
   1   3  -7   22.74    1.43
  -1   3   7   23.94    1.41
  -1   3  -7   22.11    1.44
   1  -3  -7   24.74    1.53
   1   3   7   24.48    1.36
   1  -3   8   27.17    1.63
  -1   3   8   27.17    1.62
   1   3  -8   26.40    1.66
  -1  -3   8   26.61    1.65
  -1   3  -8   27.65    1.68
   1  -3  -8   28.81    1.80
   1   3   8   27.83    1.58
   1  -3   9    7.25    0.82
  -1   3   9    7.87    0.84
   1   3  -9    5.85    0.82
  -1  -3   9    9.07    0.94
  -1   3  -9    6.37    0.83
   1   3   9    7.28    0.77
   1  -3  -9    4.71    0.81
  -1   3  10   21.28    1.48
   1  -3  10   20.78    1.47
  -1  -3 -10   22.23    1.61
   1   3 -10   20.76    1.53
   1  -3 -10   24.24    1.70
  -1  -3  10   21.78    1.54
  -1   3 -10   22.92    1.59
   1   3  10   23.33    1.45
   1  -3  11    0.04    0.33
  -1  -3 -11   -0.16    0.39
  -1   3  11    0.03    0.38
   1  -3 -11    0.16    0.44
  -1   3 -11    0.85    0.47
  -1  -3  11    0.03    0.39
   1  -3  12    7.48    0.94
  -1   3  12    7.98    1.02
  -1  -3 -12    9.64    1.22
  -1  -3  12    7.63    1.02
   1  -3 -12    6.26    1.04
  -1   3 -12    5.34    0.93
  -1  -3 -13    0.70    0.63
  -1   3 -13    1.20    0.58
   1  -3 -13    0.09    0.52
  -1  -3  13    0.58    0.48
  -1  -3 -14    0.07    0.57
   1  -3 -14    0.91    0.67
  -1  -3 -15    1.24    0.73
   1   3 -15    0.58    0.70
   1  -3 -15    0.22    0.63
  -1  -3 -16    0.84    0.76
   1   3 -16    0.98    0.74
   1  -3 -16    0.83    0.77
   1   3 -17    0.97    0.77
  -1  -3 -17   -0.83    0.71
   1  -3 -17   -0.68    0.60
  -1   3 -17    0.67    0.74
   1   3 -18   -0.85    0.74
  -1  -3 -18    0.66    0.80
  -1   3 -18    0.24    0.70
   1  -3 -18    0.05    0.71
   1   3 -19    0.05    0.82
  -1  -3 -19    0.47    0.82
   1  -3 -19    0.28    0.92
  -1   3 -19    0.29    0.97
   1   3 -20    0.26    0.88
  -1  -3 -20   -0.80    0.88
   1  -3 -20    0.06    0.92
  -1   3 -20    0.16    0.92
   2   3   0  261.15   12.47
  -2   3   0  256.23   12.38
  -2   3   0  263.29   11.99
   2   3   0  276.57   12.09
   2   3   0  272.14   12.57
  -2  -3   0  258.93   12.47
   2   3  -1   84.83    4.19
   2   3  -1   81.71    4.17
  -2  -3  -1   85.33    3.97
  -2   3   1   84.60    3.99
   2  -3  -1   84.68    4.07
  -2   3  -1   86.95    3.98
  -2  -3   1   87.74    3.94
   2   3   1   92.47    4.21
  -2   3   2    7.01    0.51
  -2  -3  -2    7.57    0.41
   2   3  -2    8.66    0.58
  -2  -3  -2    7.41    0.41
   2   3   2    7.11    0.56
  -2   3  -2    6.66    0.51
   2  -3  -2    7.46    0.56
  -2   3   3    0.01    0.20
  -2  -3  -3    0.26    0.15
  -2  -3  -3    0.01    0.13
   2   3  -3   -0.26    0.14
  -2   3  -3    0.25    0.19
   2   3   3    0.30    0.22
   2  -3  -3   -0.08    0.21
  -2   3   4   56.71    2.76
  -2  -3  -4   52.52    2.69
   2   3  -4   56.40    2.75
  -2   3  -4   58.53    2.77
   2   3   4   56.17    2.87
   2  -3  -4   56.93    2.86
  -2   3   5    0.28    0.23
   2   3  -5    0.60    0.24
  -2  -3  -5    0.12    0.19
   2   3   5   -0.08    0.06
  -2   3  -5    0.54    0.24
   2  -3  -5    0.22    0.27
  -2  -3  -6   13.11    0.87
   2   3  -6   13.38    0.91
  -2   3   6   11.69    0.88
   2   3   6   10.72    0.76
  -2   3  -6   14.21    0.92
   2  -3  -6   13.00    0.97
  -2   3   7    7.96    0.80
  -2  -3  -7    8.91    0.84
   2  -3  -7    8.70    0.93
  -2   3  -7   10.50    0.93
   2   3   7    8.61    0.66
  -2  -3  -8    9.83    0.93
   2  -3   8    8.74    0.85
  -2   3   8    7.18    0.82
  -2  -3   8    7.80    0.86
   2   3   8    8.87    0.79
  -2   3  -8   10.88    1.00
   2  -3  -8    9.62    1.02
  -2   3   9    0.30    0.35
   2  -3   9    1.09    0.39
  -2  -3  -9    0.52    0.40
   2   3   9    0.51    0.30
   2  -3  -9    0.25    0.40
  -2   3  -9    0.07    0.35
  -2  -3   9    0.10    0.37
   2  -3  10   -0.14    0.32
  -2   3  10   -0.06    0.34
  -2  -3 -10   -0.26    0.39
  -2   3 -10    0.21    0.40
  -2  -3  10   -0.12    0.39
   2  -3 -10   -0.03    0.44
   2   3  10    0.30    0.31
   2  -3  11    3.83    0.66
  -2   3  11    2.73    0.63
  -2  -3  11    2.73    0.65
   2  -3 -11    1.91    0.66
  -2   3 -11    2.65    0.68
  -2   3  12   -0.76    0.36
  -2  -3 -12   -0.14    0.41
  -2  -3  12    0.21    0.44
  -2   3 -12   -0.18    0.40
   2  -3 -12    0.38    0.60
  -2  -3 -13    0.37    0.51
   2  -3 -13    0.50    0.56
  -2   3 -13    0.46    0.52
  -2  -3  13    1.45    0.60
  -2  -3 -14   -0.30    0.41
   2   3 -14    0.63    0.63
   2  -3 -14    0.08    0.63
  -2   3 -14    0.64    0.58
  -2  -3  14    0.27    0.46
   2   3 -15    0.22    0.67
  -2  -3 -15    1.28    0.76
   2  -3 -15    0.04    0.61
   2   3 -16   -0.44    0.60
  -2  -3 -16    0.17    0.64
   2  -3 -16   -0.29    0.68
  -2  -3 -17    0.33    0.69
   2   3 -17    0.73    0.80
   2  -3 -17   -0.21    0.64
   2   3 -18   -0.34    0.71
  -2  -3 -18   -0.34    0.78
  -2   3 -18   -0.99    0.57
   2  -3 -18    0.51    0.88
   2   3 -19   -0.43    0.77
  -2  -3 -19    0.31    0.86
  -2   3 -19   -0.36    0.76
   2  -3 -19   -0.46    0.91
   2   3 -20   -0.32    0.86
  -2  -3 -20   -1.00    0.82
  -2   3 -20   -0.74    0.81
   2  -3 -20    0.71    1.03
   3   3   0    0.21    0.21
  -3   3   0   -0.13    0.13
   3   3   0   -0.13    0.20
  -3  -3   0   -0.18    0.20
  -3   3   0    0.19    0.18
  -3   3   1  408.20   17.83
   3   3  -1  393.88   18.03
  -3  -3  -1  386.72   18.54
   3   3  -1  386.27   18.55
   3   3  -1  404.27   18.65
   3  -3  -1  395.17   18.45
   3   3   1  395.64   18.68
   3  -3  -1  398.03   18.12
  -3  -3   1  392.56   18.55
  -3   3  -1  379.61   17.80
  -3   3   2    4.87    0.46
   3   3  -2    5.12    0.48
   3  -3  -2    4.92    0.51
   3   3   2    4.51    0.50
  -3   3  -2    5.12    0.44
  -3  -3  -3   29.12    1.38
  -3  -3  -3   28.89    1.38
  -3   3   3   27.30    1.49
   3   3  -3   29.66    1.55
   3  -3  -3   26.94    1.55
  -3   3  -3   28.75    1.48
   3   3   3   27.62    1.59
  -3  -3  -4    1.18    0.23
  -3  -3  -4    1.35    0.24
  -3   3   4    1.39    0.31
   3   3   4    1.02    0.31
   3  -3  -4    0.76    0.29
  -3   3  -4    0.41    0.24
  -3  -3  -5    0.48    0.21
  -3   3   5    0.73    0.29
   3  -3  -5    0.64    0.33
  -3   3  -5    0.68    0.27
  -3   3   6    9.62    0.76
  -3  -3  -6    8.20    0.68
  -3   3  -6    9.75    0.85
   3  -3  -6    9.26    0.92
  -3   3   7    1.37    0.38
   3  -3   7    1.39    0.35
  -3  -3  -7    1.23    0.36
   3  -3  -7    0.77    0.39
  -3   3  -7    1.15    0.38
   3  -3   8   16.68    1.10
  -3  -3  -8   14.95    1.14
  -3   3   8   16.78    1.18
   3  -3  -8   17.34    1.29
  -3   3  -8   14.86    1.15
  -3  -3   8   16.63    1.19
  -3   3   9    0.27    0.39
   3  -3   9    0.57    0.36
  -3  -3  -9    0.52    0.40
   3   3   9    0.09    0.18
  -3   3  -9    1.27    0.46
  -3  -3   9    1.39    0.48
   3  -3  -9    0.21    0.45
  -3   3  10    0.47    0.44
   3  -3  10    0.39    0.36
  -3  -3 -10    0.52    0.45
   3  -3 -10    1.28    0.56
  -3   3 -10    0.67    0.48
  -3  -3  10    0.07    0.43
  -3  -3 -11    2.54    0.65
  -3   3  11    1.16    0.51
  -3  -3  11    1.43    0.53
   3  -3 -11    2.28    0.66
  -3   3 -11    2.05    0.60
   3   3 -12   -0.02    0.47
  -3   3  12   -0.14    0.44
   3  -3 -12    0.04    0.49
  -3   3 -12   -0.39    0.38
  -3  -3  12    0.29    0.42
  -3  -3 -13    0.24    0.51
  -3   3  13    0.71    0.53
   3   3 -13   -0.59    0.49
   3  -3 -13    0.12    0.56
  -3  -3  13    0.34    0.51
  -3   3 -13   -0.75    0.40
  -3  -3 -14    6.07    1.07
   3   3 -14    5.40    1.09
  -3   3 -14    4.52    0.98
   3  -3 -14    4.48    1.03
  -3  -3  14    6.21    1.01
  -3  -3 -15    1.58    0.78
   3   3 -15    2.58    0.88
   3  -3 -15    1.45    0.81
  -3   3 -15    3.03    0.90
   3   3 -16    0.72    0.79
  -3  -3 -16    1.53    0.83
   3  -3 -16    0.34    0.66
   3   3 -17    0.18    0.73
  -3  -3 -17   -0.29    0.61
   3  -3 -17   -0.44    0.67
   3   3 -18   -0.57    0.71
  -3  -3 -18   -0.18    0.71
   3  -3 -18    1.53    0.97
  -3   3 -18    0.94    0.88
   3   3 -19   -0.13    0.78
  -3  -3 -19   -0.42    0.75
   3  -3 -19   -0.27    0.74
  -3   3 -19    0.38    0.73
  -3  -3 -20    0.65    0.95
   3   3 -20   -1.01    0.81
  -3   3 -20   -0.86    0.77
   3  -3 -20   -0.22    0.91
   4   3   0   22.26    1.31
  -4  -3   0   21.69    1.32
  -4   3   0   22.04    1.22
  -4  -3   0   24.09    1.09
  -4   3   0   22.76    1.19
   4   3   0   22.24    1.32
  -4  -3  -1   27.76    1.60
   4   3  -1   27.80    1.62
  -4   3   1   29.87    1.52
  -4   3   1   29.61    1.48
   4   3  -1   30.89    1.59
  -4   3  -1   27.68    1.46
   4   3   1   30.44    1.63
   4  -3  -1   28.79    1.52
   4  -3  -1   28.60    1.52
  -4  -3   1   27.76    1.61
  -4   3   2    1.77    0.31
   4   3  -2    2.27    0.39
   4   3  -2    1.65    0.26
   4   3  -2    1.63    0.32
   4  -3  -2    1.75    0.29
  -4   3  -2    1.72    0.28
   4   3   2    1.94    0.38
   4  -3  -2    2.25    0.36
  -4  -3  -3    2.87    0.22
   4   3  -3    3.89    0.42
  -4  -3  -3    3.11    0.23
  -4   3   3    2.65    0.39
   4   3  -3    2.89    0.39
   4   3   3    2.81    0.46
   4  -3  -3    2.69    0.41
  -4   3  -3    2.31    0.35
   4   3  -4   94.09    4.69
  -4  -3  -4   96.97    4.41
  -4  -3  -4   90.96    4.40
  -4   3   4   91.33    4.53
   4  -3  -4   99.64    4.68
  -4   3  -4   94.49    4.51
   4   3   4   98.03    4.80
  -4  -3  -5   60.72    3.12
  -4  -3  -5   67.54    3.13
   4   3  -5   65.36    3.30
  -4   3   5   67.04    3.25
  -4   3  -5   66.72    3.22
   4  -3  -5   61.15    3.31
  -4  -3  -6    1.46    0.32
   4   3  -6    1.55    0.33
  -4   3   6    0.41    0.32
  -4   3  -6    1.13    0.35
   4  -3  -6    1.16    0.40
   4  -3   7    5.54    0.57
  -4  -3  -7    3.74    0.53
  -4   3   7    4.56    0.65
   4  -3  -7    4.14    0.68
  -4   3  -7    4.92    0.64
  -4   3   8    0.26    0.35
  -4  -3  -8    0.12    0.33
   4  -3   8   -0.14    0.24
  -4   3  -8   -0.34    0.32
   4  -3  -8   -0.22    0.36
  -4  -3   8    0.37    0.36
   4  -3  -8    0.19    0.10
  -4   3   9    0.67    0.43
  -4  -3  -9    0.20    0.36
   4  -3   9    0.22    0.30
   4  -3  -9    0.30    0.15
  -4  -3   9    0.18    0.36
   4  -3  -9   -0.36    0.40
  -4   3  -9    0.07    0.39
  -4   3  10    5.95    0.86
   4   3 -10    6.70    0.95
  -4  -3 -10    7.15    0.90
  -4   3 -10    5.05    0.82
   4  -3 -10    4.67    0.85
  -4  -3  10    4.63    0.82
  -4   3  11    0.41    0.48
  -4  -3 -11   -0.22    0.38
   4   3 -11    0.71    0.50
  -4   3 -11    0.30    0.41
   4  -3 -11    0.39    0.49
  -4  -3  11    0.16    0.41
  -4  -3 -12    0.71    0.49
   4   3 -12    0.07    0.44
  -4   3  12    0.76    0.51
  -4  -3  12    0.55    0.46
   4  -3 -12    0.14    0.51
  -4   3 -12    0.73    0.53
  -4   3  13   -0.28    0.41
   4   3 -13    0.33    0.54
  -4   3 -13    0.47    0.51
   4  -3 -13    0.08    0.55
  -4  -3  13    0.48    0.49
  -4  -3 -14   -0.03    0.50
   4   3 -14   -0.20    0.56
  -4  -3  14    0.82    0.56
   4  -3 -14   -0.20    0.56
  -4   3 -14    0.25    0.51
   4   3 -15   -0.25    0.63
  -4  -3 -15    0.46    0.58
  -4  -3  15    0.58    0.61
   4  -3 -15    0.47    0.68
  -4   3 -15   -0.20    0.50
   4   3 -16   -1.36    0.51
  -4  -3 -16   -0.74    0.51
   4  -3 -16    0.29    0.82
  -4   3 -16    0.02    0.63
   4   3 -17    0.66    0.91
  -4  -3 -17   -0.37    0.67
   4  -3 -17    0.90    0.88
  -4  -3 -18   -1.00    0.63
   4   3 -18   -0.20    0.72
   4  -3 -18   -0.62    0.83
   4   3 -19    0.16    0.88
  -4  -3 -19   -0.20    0.86
  -4   3 -19    0.77    0.85
   4  -3 -19   -0.21    0.81
   5   3   0   -0.09    0.18
  -5  -3   0    0.07    0.09
  -5   3   0    0.08    0.17
   5   3   0   -0.21    0.21
  -5  -3   0   -0.07    0.22
  -5   3   0   -0.12    0.15
   5   3  -1    5.17    0.55
   5   3  -1    4.68    0.56
  -5   3   1    5.18    0.48
  -5  -3  -1    5.08    0.55
  -5   3   1    4.99    0.46
   5   3   1    4.54    0.56
  -5  -3   1    5.33    0.38
  -5   3  -1    4.73    0.43
   5  -3  -1    4.66    0.47
  -5   3  -1    3.90    0.44
  -5  -3   1    5.71    0.59
   5   3  -2    2.12    0.37
   5   3  -2    1.93    0.40
  -5  -3  -2    1.58    0.37
   5   3  -2    2.32    0.29
  -5   3   2    2.24    0.35
   5  -3  -2    2.15    0.35
   5  -3  -2    2.96    0.40
  -5   3  -2    1.81    0.28
   5   3   2    2.25    0.42
   5   3  -3    4.46    0.58
  -5   3   3    5.06    0.54
   5   3  -3    4.98    0.54
  -5  -3  -3    4.89    0.27
   5   3  -3    4.75    0.47
  -5  -3  -3    4.67    0.26
   5  -3  -3    5.84    0.62
   5   3   3    4.54    0.60
  -5   3  -3    4.01    0.46
   5   3  -4    0.65    0.25
  -5   3   4    0.27    0.24
   5   3  -4    0.58    0.28
  -5  -3  -4    0.22    0.15
  -5  -3  -4    0.30    0.15
   5   3   4   -0.07    0.30
  -5   3  -4    1.58    0.31
   5  -3  -4    0.66    0.31
   5   3  -5    1.36    0.37
   5   3  -5    1.88    0.34
  -5   3   5    1.43    0.36
  -5  -3  -5    1.42    0.28
  -5  -3  -5    1.76    0.29
   5  -3  -5    1.39    0.39
  -5   3  -5    0.97    0.31
   5   3  -6   15.70    0.97
  -5  -3  -6   15.06    0.94
  -5   3   6   13.63    1.02
   5   3  -6   14.03    1.03
  -5  -3  -6   15.37    0.94
  -5   3  -6   12.27    0.97
   5  -3  -6   13.96    1.07
  -5  -3  -7    0.10    0.26
   5  -3   7    0.12    0.13
   5   3  -7    0.23    0.32
  -5   3   7    0.26    0.32
   5   3  -7   -0.04    0.24
   5  -3  -7    0.04    0.34
  -5   3  -7    0.65    0.36
  -5  -3  -8    2.06    0.46
  -5   3   8    1.48    0.52
   5   3  -8    2.67    0.46
   5   3  -8    2.25    0.54
   5  -3   8    0.67    0.27
  -5   3  -8    1.78    0.49
   5  -3  -8    2.53    0.59
  -5  -3   8    3.22    0.61
  -5  -3  -9   19.33    1.34
   5   3  -9   17.49    1.23
   5   3  -9   20.71    1.47
  -5   3   9   20.50    1.41
  -5  -3   9   18.10    1.39
   5  -3  -9   15.73    1.55
  -5   3  -9   18.06    1.37
   5   3 -10    9.18    0.90
   5   3 -10    9.45    1.14
  -5   3  10    8.49    1.03
  -5  -3 -10   10.25    1.06
  -5   3 -10    9.29    1.05
  -5  -3  10    9.87    1.11
   5  -3 -10    9.08    1.17
  -5  -3 -11    0.79    0.49
  -5   3  11    0.73    0.49
   5   3 -11    0.22    0.33
   5   3 -11    0.97    0.52
   5  -3 -11    0.51    0.51
  -5   3 -11    0.85    0.50
  -5  -3  11    0.33    0.44
  -5   3  12    0.03    0.43
   5   3 -12   -0.44    0.40
  -5  -3 -12   -0.72    0.35
  -5  -3  12    1.15    0.56
   5  -3 -12   -0.68    0.53
  -5   3 -12    0.28    0.50
  -5   3  13    0.27    0.51
  -5  -3 -13    0.94    0.54
   5   3 -13    0.80    0.65
  -5  -3  13    0.24    0.56
  -5   3 -13    0.62    0.53
   5  -3 -13    1.85    0.76
  -5   3  14    0.89    0.64
   5   3 -14    0.62    0.75
  -5   3 -14    1.25    0.65
  -5  -3  14    0.48    0.57
   5  -3 -14    0.54    0.68
   5   3 -15    1.14    0.71
  -5  -3 -15    0.61    0.66
  -5   3 -15    1.45    0.72
   5  -3 -15    0.56    0.72
  -5  -3  15    2.20    0.79
  -5  -3 -16    0.81    0.67
   5   3 -16   -0.70    0.55
  -5   3 -16    0.79    0.67
   5  -3 -16   -0.25    0.61
   5   3 -17    0.24    0.77
  -5  -3 -17    0.08    0.70
   5  -3 -17    0.43    0.79
   5   3 -18    0.53    0.90
  -5  -3 -18    0.23    0.81
   5  -3 -18    0.13    0.77
  -5  -3 -19    0.14    0.87
   5   3 -19   -0.03    0.81
  -5   3 -19    0.50    0.85
   5  -3 -19    0.60    0.91
  -6  -3   0    5.71    0.36
  -6  -3   0    5.65    0.63
   6   3   0    4.96    0.61
  -6   3   0    5.94    0.55
   6   3   0    5.31    0.61
  -6   3   0    4.89    0.48
  -6   3   1    5.74    0.54
  -6  -3  -1    7.55    0.72
   6   3  -1    6.51    0.38
  -6   3   1    6.79    0.62
   6   3  -1    5.88    0.68
   6   3  -1    6.39    0.65
  -6  -3   1    6.49    0.68
   6   3   1    6.71    0.71
  -6   3  -1    5.85    0.52
   6  -3  -1    6.46    0.61
  -6  -3   1    7.36    0.48
  -6   3  -1    5.53    0.57
   6   3  -2   17.01    1.19
   6   3  -2   18.20    0.97
  -6  -3  -2   18.27    1.19
   6   3  -2   17.06    1.10
  -6   3   2   17.42    1.05
   6  -3  -2   18.25    1.09
   6  -3  -2   17.92    1.11
   6   3   2   17.55    1.19
  -6   3  -2   16.45    1.00
   6   3  -3   91.99    4.53
  -6   3   3   85.80    4.24
   6   3  -3   89.46    4.24
   6   3  -3   87.18    4.41
   6  -3  -3   83.07    4.39
   6   3   3   87.52    4.54
   6  -3  -3   92.12    4.35
  -6   3  -3   87.23    4.19
  -6  -3  -4    8.77    0.52
  -6  -3  -4    8.60    0.52
   6   3  -4    9.37    0.70
   6   3  -4    8.26    0.69
   6   3  -4    7.37    0.84
  -6   3   4    7.23    0.74
  -6   3  -4    8.92    0.68
   6  -3  -4    9.88    0.87
   6   3   4    6.60    0.82
   6   3  -5    0.09    0.22
   6   3  -5   -0.20    0.20
  -6   3   5    0.15    0.29
  -6  -3  -5   -0.13    0.15
  -6  -3  -5    0.05    0.16
  -6   3  -5    0.21    0.24
   6  -3  -5   -0.27    0.26
   6   3  -6    2.37    0.49
  -6   3   6    2.13    0.46
   6   3  -6    1.98    0.38
  -6  -3  -6    1.79    0.34
  -6   3  -6    2.06    0.45
   6  -3  -6    1.83    0.47
  -6   3   7    0.20    0.35
   6   3  -7   -0.05    0.28
  -6  -3  -7    0.24    0.28
   6   3  -7   -0.29    0.24
  -6   3  -7   -0.23    0.30
  -6  -3   7   -0.07    0.31
   6  -3  -7    0.26    0.35
  -6   3   8    5.21    0.77
   6   3  -8    5.27    0.79
  -6  -3  -8    3.74    0.57
   6   3  -8    5.46    0.62
  -6   3  -8    4.61    0.69
  -6  -3   8    3.69    0.66
   6  -3  -8    5.08    0.80
  -6  -3  -9   13.92    1.16
  -6   3   9   16.73    1.46
   6   3  -9   14.85    1.45
   6   3  -9   15.24    1.09
  -6   3  -9   14.29    1.32
   6  -3  -9   18.44    1.40
  -6  -3   9   17.01    1.33
   6   3 -10    4.68    0.86
   6   3 -10    6.89    0.72
  -6  -3 -10    5.36    0.81
  -6   3  10    6.78    0.95
  -6   3 -10    6.35    0.88
  -6  -3  10    5.58    0.89
   6  -3 -10    5.36    0.90
  -6  -3 -11    0.68    0.47
   6   3 -11   -0.36    0.36
  -6   3  11   -0.09    0.41
  -6  -3  11    0.18    0.45
  -6   3 -11    0.13    0.42
   6  -3 -11    0.07    0.47
  -6  -3 -12   -0.17    0.46
   6   3 -12    0.34    0.55
  -6   3  12   -0.02    0.45
  -6  -3  12    0.22    0.50
   6  -3 -12   -0.18    0.49
  -6   3 -12    1.11    0.56
   6   3 -13    0.14    0.53
  -6   3  13   -0.09    0.48
  -6  -3 -13    0.70    0.53
  -6  -3  13   -0.32    0.44
  -6   3 -13    0.43    0.51
   6  -3 -13    0.18    0.49
   6   3 -14   -0.29    0.52
  -6  -3 -14    1.04    0.58
  -6   3  14   -0.85    0.49
  -6  -3  14   -0.20    0.49
   6  -3 -14    0.04    0.66
  -6   3 -14   -0.56    0.44
  -6  -3 -15    1.52    0.77
   6   3 -15   -0.03    0.64
   6  -3 -15   -0.06    0.60
  -6  -3  15    0.46    0.61
  -6   3 -15   -0.36    0.54
  -6  -3 -16   -0.09    0.56
   6   3 -16    1.51    0.78
   6  -3 -16   -0.08    0.64
  -6   3 -16   -0.32    0.52
   6   3 -17    0.61    0.80
  -6  -3 -17    0.97    0.80
   6  -3 -17    0.98    0.83
  -6   3 -17    1.21    0.83
   6   3 -18    0.29    0.81
  -6  -3 -18   -0.81    0.60
   6  -3 -18    0.70    0.92
   6   3 -19   -0.13    0.85
  -6  -3 -19    0.40    0.92
  -6   3 -19   -0.27    0.87
   6  -3 -19    0.17    0.89
   7   3   0    0.42    0.29
  -7  -3   0    0.10    0.13
   7   3   0   -0.01    0.29
  -7   3   0    0.14    0.25
  -7  -3   0   -0.16    0.24
  -7   3   0    0.14    0.18
   7   3  -1    0.46    0.32
   7   3  -1    1.15    0.36
  -7   3   1    0.73    0.26
  -7   3   1    0.88    0.30
  -7  -3  -1    1.51    0.39
  -7   3  -1    2.03    0.31
  -7  -3   1    0.85    0.35
  -7  -3   1    1.39    0.26
   7  -3  -1    1.21    0.33
   7   3   1    1.06    0.38
  -7   3  -1    1.29    0.32
   7   3  -2    6.03    0.74
  -7   3   2    4.91    0.56
  -7  -3  -2    6.17    0.72
   7   3  -2    6.71    0.47
   7   3  -2    6.65    0.69
   7  -3  -2    7.91    0.69
   7   3   2    7.20    0.80
   7  -3  -2    6.64    0.67
  -7   3  -2    6.31    0.67
  -7   3  -2    6.28    0.57
  -7  -3  -3   36.92    2.21
   7   3  -3   40.36    2.27
   7   3  -3   39.39    1.98
  -7   3   3   38.36    2.04
   7   3  -3   37.86    2.12
  -7   3  -3   37.83    1.97
   7  -3  -3   37.16    2.14
   7  -3  -3   38.06    2.08
   7   3   3   37.26    2.24
  -7  -3  -4    3.42    0.31
   7   3  -4    3.38    0.48
   7   3  -4    3.84    0.50
  -7   3   4    2.67    0.48
  -7  -3  -4    3.58    0.32
   7   3  -4    2.24    0.55
   7  -3  -4    3.95    0.59
  -7   3  -4    3.56    0.48
   7  -3  -4    3.72    0.56
   7   3  -5    3.14    0.51
   7   3  -5    4.97    0.75
  -7   3   5    3.11    0.53
  -7  -3  -5    4.27    0.42
  -7  -3  -5    3.26    0.39
   7   3  -5    2.76    0.46
  -7   3  -5    3.38    0.51
   7  -3  -5    3.31    0.58
  -7  -3  -6    0.92    0.30
   7   3  -6    1.01    0.34
   7   3  -6    1.93    0.48
  -7   3   6    1.24    0.44
  -7  -3   6    1.74    0.43
   7  -3  -6    1.73    0.48
  -7   3  -6    1.09    0.39
   7   3  -7    0.62    0.35
  -7   3   7    0.07    0.37
   7   3  -7    0.05    0.24
  -7  -3  -7   -0.22    0.26
  -7  -3   7    0.15    0.38
  -7   3  -7   -0.31    0.31
   7  -3  -7    0.34    0.44
   7   3  -8   24.64    1.51
   7   3  -8   27.40    1.71
  -7   3   8   27.39    1.72
  -7  -3  -8   21.60    1.49
  -7  -3   8   23.66    1.63
   7  -3  -8   25.39    1.74
  -7   3  -8   23.97    1.60
   7   3  -9   -0.03    0.27
  -7  -3  -9    0.21    0.34
   7   3  -9    0.05    0.36
  -7   3   9    0.12    0.42
  -7   3  -9    0.65    0.44
   7  -3  -9    0.19    0.41
  -7  -3   9   -0.57    0.35
  -7   3  10    1.92    0.62
  -7  -3 -10    1.25    0.48
   7   3 -10    2.96    0.48
   7   3 -10    0.95    0.58
  -7  -3  10    1.76    0.59
   7  -3 -10    2.59    0.69
  -7   3 -10    2.55    0.62
  -7   3  11   -0.28    0.44
  -7  -3 -11    0.78    0.47
   7   3 -11    0.28    0.45
  -7   3 -11   -0.32    0.36
  -7  -3  11    0.66    0.51
   7  -3 -11   -0.34    0.40
  -7  -3 -12    0.49    0.46
  -7   3  12   -0.30    0.43
   7   3 -12    0.14    0.48
   7  -3 -12    0.35    0.54
  -7   3 -12    0.00    0.45
  -7  -3  12   -0.68    0.38
  -7  -3 -13   -0.28    0.40
   7   3 -13    0.48    0.53
  -7   3  13   -0.01    0.49
  -7  -3  13   -0.05    0.44
  -7   3 -13    0.14    0.52
   7  -3 -13   -0.15    0.48
  -7   3  14    0.05    0.57
   7   3 -14    0.49    0.59
  -7  -3 -14    0.25    0.55
   7  -3 -14    0.09    0.59
  -7   3 -14    0.53    0.59
  -7  -3  14    0.60    0.61
  -7  -3 -15    0.82    0.65
  -7  -3 -15    0.15    0.55
  -7   3  15   -0.45    0.57
   7   3 -15   -0.44    0.51
  -7  -3  15    0.31    0.62
   7  -3 -15    0.60    0.68
  -7   3 -15   -0.46    0.53
   7   3 -16    0.77    0.83
  -7  -3 -16    0.12    0.68
  -7   3 -16    0.06    0.59
   7  -3 -16    1.37    0.85
  -7  -3  16    1.28    0.74
   7   3 -17    0.28    0.78
  -7  -3 -17    0.58    0.70
   7  -3 -17   -0.12    0.72
  -7   3 -17    0.15    0.64
  -7  -3 -18    1.03    0.92
   7   3 -18   -0.16    0.70
   7  -3 -18    0.44    0.82
  -7   3 -18    1.03    0.86
   7   3 -19   -0.20    0.85
  -7  -3 -19   -1.65    0.73
   7  -3 -19    0.10    0.85
   8   3   0   -0.38    0.28
   8   3   0    0.02    0.28
  -8  -3   0   -0.20    0.13
  -8  -3   0    0.00    0.29
  -8   3   0   -0.22    0.18
  -8   3   0   -0.19    0.22
   8   3  -1   18.96    1.26
  -8  -3  -1   18.75    0.95
  -8   3   1   16.01    1.08
  -8   3   1   21.53    1.27
   8   3  -1   17.73    1.30
  -8  -3  -1   20.76    1.33
  -8   3  -1   17.79    1.21
  -8  -3   1   21.23    1.35
   8   3   1   15.12    1.24
  -8   3  -1   16.70    1.07
  -8  -3   1   19.43    1.05
   8  -3  -1   17.76    1.23
   8   3  -2  123.03    5.96
  -8   3   2  110.60    5.53
   8   3  -2  115.30    5.84
  -8  -3  -2  121.92    5.90
   8  -3  -2  119.97    5.82
   8   3   2  109.90    5.92
  -8   3  -2  112.58    5.47
  -8   3  -2  119.47    5.82
   8   3  -3    0.17    0.20
  -8   3   3    0.24    0.28
   8   3  -3   -0.01    0.26
  -8  -3  -3   -0.44    0.26
   8   3  -3   -0.37    0.29
   8  -3  -3   -0.08    0.26
  -8   3  -3    0.00    0.22
   8  -3  -3    0.00    0.24
   8   3   3    0.29    0.38
  -8  -3  -4    9.22    0.55
   8   3  -4   10.32    0.74
  -8   3   4    9.41    0.90
   8   3  -4    8.82    0.86
  -8  -3  -4    9.36    0.55
   8   3  -4    6.50    0.91
   8  -3  -4    7.94    0.88
   8  -3  -4    9.97    0.92
  -8   3  -4    9.35    0.74
   8   3  -5    6.94    0.90
  -8   3   5    7.14    0.80
  -8  -3  -5    6.45    0.51
   8   3  -5    6.37    0.71
   8   3  -5    6.22    0.71
   8  -3  -5    6.72    0.81
  -8   3  -5    6.18    0.70
   8  -3  -5    7.45    0.85
  -8   3   6    0.43    0.40
   8   3  -6    1.28    0.54
  -8  -3  -6    0.38    0.27
   8   3  -6    0.88    0.40
   8   3  -6    0.48    0.32
  -8  -3   6    0.47    0.37
   8  -3  -6    1.10    0.46
  -8   3  -6    1.12    0.40
  -8  -3  -7    0.32    0.30
  -8   3   7    1.42    0.51
   8   3  -7    0.94    0.36
   8   3  -7    0.79    0.45
   8  -3  -7    0.92    0.46
  -8  -3   7    0.74    0.45
  -8   3  -7    2.27    0.49
   8   3  -8    8.22    1.02
  -8  -3  -8    7.54    0.80
   8   3  -8    8.85    0.85
  -8   3   8    9.14    1.05
   8  -3  -8    7.63    0.99
  -8   3  -8    6.84    0.87
  -8  -3   8    7.04    0.95
   8   3  -9    6.77    0.97
   8   3  -9    7.14    0.73
  -8   3   9    6.51    0.96
  -8  -3  -9    5.96    0.76
   8  -3  -9    6.66    0.99
  -8   3  -9    5.57    0.80
  -8  -3   9    5.18    0.84
  -8  -3 -10    0.86    0.41
  -8   3  10    0.14    0.44
   8   3 -10    0.77    0.46
  -8   3 -10   -0.28    0.36
  -8  -3  10   -0.34    0.38
   8  -3 -10    1.75    0.63
  -8  -3 -11    2.33    0.62
   8   3 -11    2.12    0.69
  -8   3  11    0.54    0.52
  -8  -3  11    3.06    0.74
   8  -3 -11    2.08    0.71
  -8   3 -11    1.51    0.60
  -8  -3 -12    0.60    0.50
   8   3 -12    1.26    0.62
  -8   3  12    0.87    0.61
   8  -3 -12    0.92    0.60
  -8  -3  12    0.26    0.55
  -8   3 -12    1.18    0.58
   8   3 -13   -0.05    0.49
  -8   3  13    0.05    0.48
  -8  -3 -13   -0.19    0.43
  -8  -3  13   -0.34    0.42
  -8   3 -13    0.20    0.53
   8  -3 -13    1.19    0.71
  -8   3  14    0.27    0.62
  -8  -3 -14    0.21    0.55
   8   3 -14   -1.05    0.43
  -8  -3  14    0.57    0.61
  -8   3 -14    0.31    0.57
   8  -3 -14   -0.73    0.45
  -8   3  15    0.69    0.70
   8   3 -15    1.28    0.76
  -8  -3 -15    1.11    0.69
  -8   3 -15    1.38    0.78
   8  -3 -15   -0.27    0.63
  -8  -3  15    1.34    0.67
   8   3 -16   -0.14    0.62
  -8  -3 -16   -0.94    0.51
  -8  -3  16   -0.16    0.61
   8  -3 -16    0.26    0.73
  -8   3 -16    0.58    0.65
  -8  -3 -17    1.18    0.81
   8   3 -17    0.67    0.75
   8  -3 -17   -0.46    0.83
  -8   3 -17   -1.06    0.52
  -8  -3 -18   -0.84    0.74
   8   3 -18    0.08    0.83
   8  -3 -18    0.23    0.92
  -8   3 -18   -0.74    0.67
  -8  -3 -19   -0.94    0.86
   8   3 -19    0.06    0.97
   8  -3 -19    0.27    1.09
   9   3   0    0.16    0.35
  -9   3   0    0.14    0.26
  -9   3   0   -0.28    0.21
  -9  -3   0   -0.45    0.27
  -9  -3   0   -0.05    0.17
   9   3   0   -0.10    0.32
  -9   3   1    1.40    0.43
  -9  -3  -1    1.98    0.50
   9   3  -1    1.27    0.44
  -9   3   1    1.04    0.32
  -9  -3  -1    1.87    0.25
   9   3  -1    0.51    0.40
  -9  -3   1    1.33    0.45
   9  -3  -1    1.27    0.43
  -9   3  -1    1.46    0.34
   9   3   1    1.45    0.49
  -9   3  -1    1.68    0.42
  -9  -3   1    2.10    0.32
  -9  -3  -2    3.43    0.64
   9   3  -2    4.37    0.64
  -9   3   2    4.44    0.55
   9   3  -2    4.15    0.69
  -9   3  -2    4.50    0.51
   9   3   2    3.58    0.68
   9  -3  -2    4.03    0.61
  -9   3  -2    4.05    0.58
   9   3  -3    2.69    0.59
  -9  -3  -3    2.22    0.17
   9   3  -3    2.21    0.35
  -9   3   3    2.05    0.44
   9   3  -3    2.54    0.50
  -9  -3  -3    2.05    0.17
  -9  -3  -3    3.23    0.59
   9   3   3    1.67    0.59
   9  -3  -3    2.39    0.48
  -9   3  -3    2.07    0.38
  -9   3  -3    1.07    0.40
   9  -3  -3    2.05    0.46
   9   3  -4    2.07    0.40
   9   3  -4    1.89    0.45
   9   3  -4    2.30    0.59
  -9  -3  -4    1.52    0.23
  -9   3   4    2.53    0.52
  -9  -3  -4    1.76    0.52
   9  -3  -4    0.45    0.40
   9  -3  -4    2.39    0.49
  -9  -3   4    1.95    0.41
  -9   3  -4    1.13    0.37
  -9   3   5    0.12    0.37
   9   3  -5   -0.01    0.29
   9   3  -5    0.74    0.46
  -9  -3  -5   -0.07    0.20
   9   3  -5    0.79    0.34
   9  -3  -5   -0.08    0.34
  -9  -3   5    0.05    0.31
   9  -3  -5    0.40    0.42
  -9   3  -5    0.17    0.32
  -9   3   6   -0.25    0.37
  -9  -3  -6    0.69    0.29
   9   3  -6    0.61    0.37
   9   3  -6   -0.45    0.40
   9   3  -6    0.38    0.32
   9  -3  -6    0.53    0.42
  -9   3  -6    0.68    0.36
  -9  -3   6   -0.21    0.32
   9  -3  -6    0.11    0.35
  -9   3   7   28.68    1.86
   9   3  -7   30.10    2.11
  -9  -3  -7   26.75    1.60
   9   3  -7   27.02    1.77
   9   3  -7   26.56    1.67
   9  -3  -7   32.69    2.06
   9  -3  -7   28.58    1.87
  -9   3  -7   26.41    1.74
  -9  -3   7   27.62    1.81
   9   3  -8    2.98    0.64
  -9   3   8    1.75    0.61
   9   3  -8    3.33    0.79
  -9  -3  -8    1.90    0.46
   9   3  -8    4.32    0.56
   9  -3  -8    4.14    0.79
  -9  -3   8    4.00    0.71
  -9   3  -8    3.48    0.62
  -9   3   9    4.97    0.87
  -9  -3  -9    4.45    0.68
   9   3  -9    5.92    0.89
  -9   3  -9    3.80    0.72
   9  -3  -9    6.17    0.97
  -9  -3   9    3.51    0.72
   9   3 -10    1.07    0.53
  -9   3  10    1.77    0.61
  -9  -3 -10    0.65    0.41
  -9   3 -10    1.44    0.55
  -9  -3  10    1.70    0.63
   9  -3 -10    0.47    0.56
   9   3 -11    0.23    0.47
  -9  -3 -11    0.96    0.48
  -9   3  11    0.82    0.60
  -9   3 -11    1.10    0.54
   9  -3 -11    0.60    0.57
  -9  -3  11    0.41    0.55
   9   3 -12    0.45    0.51
  -9   3  12    0.76    0.57
  -9  -3 -12   -0.03    0.43
  -9   3 -12    0.56    0.50
   9  -3 -12   -0.31    0.55
  -9  -3  12    0.40    0.51
  -9   3  13   -0.18    0.52
  -9  -3 -13   -0.18    0.46
   9   3 -13   -0.08    0.49
   9  -3 -13   -0.22    0.53
  -9   3 -13   -0.29    0.44
  -9  -3  13    0.30    0.55
  -9  -3 -14    0.24    0.54
  -9   3  14   -0.28    0.56
   9   3 -14   -0.46    0.62
  -9  -3  14   -0.36    0.56
   9  -3 -14   -0.69    0.55
  -9   3 -14    0.17    0.62
   9   3 -15   -0.65    0.52
  -9   3  15   -0.86    0.61
  -9  -3 -15   -0.21    0.50
   9  -3 -15   -0.95    0.57
  -9  -3  15    0.74    0.64
  -9   3 -15    1.14    0.70
  -9  -3 -16   -0.59    0.60
   9   3 -16    0.52    0.77
  -9  -3 -16   -0.16    0.60
  -9   3 -16    1.95    0.81
  -9  -3  16   -0.82    0.57
   9  -3 -16   -0.14    0.74
  -9  -3 -17    1.10    0.87
   9   3 -17    0.88    0.89
  -9   3 -17    0.98    0.77
   9  -3 -17    2.08    1.13
  -9  -3 -18   -0.43    0.84
   9  -3 -18   -0.67    0.73
  -9   3 -18   -0.68    0.64
 -10  -3   0   18.32    1.03
 -10  -3   0   16.54    1.35
 -10   3   0   17.53    1.13
  10   3   0   18.69    1.40
 -10   3   0   18.16    1.29
  10   3  -1   -0.43    0.36
  10   3  -1    0.09    0.39
 -10   3   1    0.37    0.30
 -10   3   1    0.01    0.33
 -10  -3  -1   -0.45    0.32
 -10  -3  -1    0.30    0.18
 -10  -3   1    0.06    0.22
  10  -3  -1    0.10    0.35
 -10   3  -1    0.20    0.31
  10   3   1   -0.06    0.40
 -10   3  -1    0.21    0.26
 -10  -3   1   -0.16    0.34
  10   3  -2   14.97    1.20
 -10  -3  -2   18.03    1.34
 -10   3   2   12.50    1.04
  10   3  -2   18.49    1.37
 -10  -3  -2   15.47    0.75
 -10  -3   2   15.37    0.96
  10  -3  -2   15.71    1.22
 -10   3  -2   14.97    1.02
  10   3   2   15.07    1.44
 -10   3  -2   16.51    1.21
  10   3  -3    0.59    0.46
 -10  -3  -3    0.48    0.14
 -10   3   3    0.15    0.32
  10   3  -3    0.61    0.25
 -10  -3  -3   -0.02    0.40
  10   3  -3   -0.43    0.29
 -10  -3   3    0.30    0.27
 -10   3  -3    0.42    0.29
 -10   3  -3    0.88    0.42
  10  -3  -3    0.55    0.42
  10   3  -4   37.81    2.02
 -10   3   4   36.35    2.14
 -10  -3  -4   35.62    1.82
  10   3  -4   40.73    2.44
  10   3  -4   36.61    2.18
  10  -3  -4   38.89    2.15
 -10  -3   4   34.93    2.04
 -10   3  -4   38.22    2.30
  10  -3  -4   37.45    2.28
 -10   3  -4   36.51    2.04
 -10   3   5    6.69    0.87
  10   3  -5    8.97    0.87
 -10  -3  -5    7.27    0.58
  10   3  -5    7.18    0.83
  10   3  -5    8.11    1.08
  10  -3  -5    6.06    0.89
 -10   3  -5    7.44    0.81
 -10  -3   5    7.39    0.84
  10  -3  -5    9.27    0.99
 -10   3   6   13.48    1.26
  10   3  -6   11.41    1.35
  10   3  -6   13.40    1.02
 -10  -3  -6   11.41    0.85
  10   3  -6   11.26    1.06
  10  -3  -6   13.53    1.30
  10  -3  -6   13.12    1.24
 -10  -3   6   10.42    1.08
 -10   3  -6   12.76    1.13
 -10   3   7   -0.25    0.43
 -10  -3  -7    0.10    0.26
  10   3  -7    0.48    0.33
  10   3  -7   -0.66    0.32
  10   3  -7    0.24    0.52
 -10   3  -7   -0.33    0.33
  10  -3  -7   -0.57    0.35
  10  -3  -7    0.01    0.44
 -10  -3   7   -0.66    0.36
  10   3  -8    0.17    0.29
  10   3  -8    0.21    0.51
 -10   3   8   -0.21    0.39
 -10  -3  -8    0.48    0.34
  10   3  -8   -0.22    0.36
  10  -3  -8   -0.76    0.37
 -10  -3   8   -0.25    0.35
 -10   3  -8    0.27    0.37
  10  -3  -8   -0.47    0.43
  10   3  -9    1.13    0.52
  10   3  -9    1.39    0.68
 -10   3   9    1.37    0.60
 -10  -3  -9    0.70    0.38
 -10   3  -9    1.49    0.51
  10  -3  -9    1.85    0.63
 -10  -3   9    1.26    0.54
  10  -3  -9    1.54    0.67
  10   3 -10   -0.01    0.44
 -10  -3 -10    0.59    0.40
  10   3 -10    0.06    0.56
 -10   3  10    0.73    0.54
  10  -3 -10    0.00    0.44
 -10   3 -10    0.31    0.44
 -10  -3  10    0.47    0.51
  10   3 -11    0.07    0.45
 -10  -3 -11   -0.24    0.37
 -10   3  11    0.20    0.53
 -10   3 -11    0.82    0.52
 -10  -3  11    0.52    0.57
  10  -3 -11   -0.09    0.56
  10   3 -12   -0.12    0.52
 -10   3  12    1.04    0.66
 -10  -3 -12   -0.27    0.44
  10  -3 -12    0.59    0.55
 -10   3 -12    0.12    0.49
 -10  -3  12    0.01    0.54
 -10   3  13   -0.38    0.51
 -10  -3 -13   -0.06    0.46
  10   3 -13    0.48    0.57
 -10   3 -13    0.31    0.59
 -10  -3  13    0.10    0.57
  10  -3 -13    0.15    0.58
  10   3 -14    0.74    0.66
 -10  -3 -14    0.30    0.52
 -10   3  14   -0.61    0.54
 -10   3 -14    0.46    0.66
  10  -3 -14    0.13    0.61
 -10  -3  14    0.41    0.63
 -10  -3 -15   -0.24    0.55
  10   3 -15    0.60    0.73
 -10   3  15   -0.92    0.60
 -10   3 -15    0.48    0.64
  10  -3 -15    0.21    0.70
 -10  -3  15    0.31    0.62
 -10  -3 -16    0.29    0.65
 -10  -3 -16   -0.25    0.62
 -10   3  16    0.73    0.90
  10  -3 -16   -0.58    0.70
 -10   3 -16    0.19    0.66
 -10  -3  16    1.31    0.85
 -10  -3 -17   -0.15    0.65
 -10   3 -17   -0.17    0.69
 -10  -3  17   -0.92    0.65
  10  -3 -17   -0.53    0.84
 -10  -3 -18    0.29    0.78
 -10   3 -18   -0.54    0.68
  10  -3 -18   -0.05    0.85
  11   3   0    0.57    0.46
 -11  -3   0   -0.65    0.35
 -11  -3   0    0.26    0.17
 -11   3   0   -0.11    0.26
 -11   3   0   -0.15    0.36
 -11  -3   0   -0.22    0.20
 -11  -3  -1    0.59    0.17
 -11   3   1    0.84    0.36
  11   3  -1    1.03    0.53
  11   3  -1    0.90    0.49
 -11  -3  -1    0.69    0.25
 -11   3   1    0.95    0.49
  11   3   1    0.60    0.49
 -11   3  -1    0.01    0.36
 -11  -3   1    0.95    0.27
 -11   3  -1    0.73    0.33
 -11  -3  -2    5.63    0.40
 -11   3   2    6.35    0.73
  11   3  -2    7.35    0.97
  11   3  -2    6.99    0.88
 -11  -3  -2    5.96    0.48
 -11  -3   2    6.43    0.63
  11   3   2    6.46    0.98
 -11   3  -2    5.62    0.66
  11  -3  -2    5.59    0.80
 -11   3  -2    7.40    0.89
 -11   3   3    0.13    0.35
  11   3  -3   -0.09    0.42
  11   3  -3    0.03    0.36
 -11  -3  -3   -0.09    0.13
 -11  -3   3   -0.08    0.26
 -11   3  -3    0.61    0.34
 -11   3  -3   -0.45    0.31
  11  -3  -3    0.01    0.38
  11   3  -4   -0.15    0.43
  11   3  -4   -0.23    0.22
 -11  -3  -4   -0.10    0.18
  11   3  -4    0.38    0.38
 -11   3   4   -0.32    0.34
 -11  -3   4    0.23    0.34
  11  -3  -4    0.47    0.46
 -11   3  -4   -0.36    0.28
 -11   3  -4    0.85    0.49
  11  -3  -4   -0.21    0.32
  11   3  -5    1.68    0.65
 -11   3   5    2.27    0.58
  11   3  -5    2.62    0.56
  11   3  -5    2.37    0.49
 -11  -3  -5    1.60    0.34
  11  -3  -5    2.44    0.62
  11  -3  -5    2.69    0.57
 -11   3  -5    2.21    0.51
 -11  -3   5    2.35    0.54
  11   3  -6    0.34    0.36
 -11  -3  -6    0.18    0.25
 -11   3   6    0.38    0.42
  11   3  -6   -0.14    0.34
  11   3  -6    0.32    0.55
  11  -3  -6    0.61    0.42
 -11   3  -6    0.38    0.38
 -11  -3   6   -0.13    0.36
  11  -3  -6    0.59    0.45
 -11  -3  -7    1.85    0.41
  11   3  -7    2.61    0.54
  11   3  -7    2.29    0.59
  11   3  -7    4.06    0.87
 -11   3   7    1.95    0.62
  11  -3  -7    1.81    0.59
 -11   3  -7    1.46    0.51
  11  -3  -7    3.03    0.75
 -11  -3   7    3.34    0.66
 -11   3   8   -0.05    0.46
  11   3  -8   -0.44    0.50
 -11  -3  -8    0.44    0.32
  11   3  -8    1.04    0.47
 -11  -3   8    0.69    0.48
  11  -3  -8   -0.51    0.42
  11  -3  -8   -0.30    0.43
 -11   3  -8    0.58    0.42
  11   3  -9    0.47    0.51
  11   3  -9    0.16    0.60
 -11   3   9   -0.70    0.40
 -11  -3  -9    0.16    0.33
 -11  -3   9   -0.05    0.42
 -11   3  -9    0.66    0.46
  11  -3  -9   -0.56    0.47
  11  -3  -9   -0.08    0.46
  11   3 -10    0.66    0.60
  11   3 -10    1.53    0.82
 -11  -3 -10    1.95    0.54
 -11   3  10    0.60    0.58
  11  -3 -10    0.59    0.63
 -11   3 -10    0.53    0.50
 -11  -3  10    0.79    0.59
  11  -3 -10    1.24    0.62
  11   3 -11    0.17    0.52
 -11  -3 -11   -0.30    0.36
 -11   3  11   -0.41    0.43
 -11  -3  11    0.43    0.49
 -11   3 -11    0.44    0.51
  11  -3 -11   -0.24    0.64
  11  -3 -11   -0.53    0.55
 -11  -3 -12   -0.19    0.48
 -11   3  12    0.10    0.59
  11   3 -12   -0.06    0.56
  11  -3 -12   -0.66    0.58
 -11   3 -12    0.00    0.46
 -11  -3  12    0.05    0.56
 -11   3  13   -0.19    0.57
 -11  -3 -13    0.45    0.53
  11  -3 -13   -0.76    0.63
 -11   3 -13   -0.15    0.54
 -11  -3  13   -0.24    0.58
 -11  -3 -14   -0.16    0.52
 -11   3  14   -0.19    0.62
  11  -3 -14   -0.25    0.64
 -11   3 -14    0.61    0.60
 -11  -3  14    0.33    0.59
 -11   3  15    0.18    0.68
 -11  -3 -15    0.25    0.58
 -11   3 -15    0.01    0.59
 -11  -3  15    0.53    0.73
  11  -3 -15   -1.25    0.70
 -11   3  16   -0.45    0.72
 -11  -3 -16    0.49    0.69
 -11  -3 -16    0.29    0.65
  11  -3 -16   -0.48    0.75
 -11   3 -16    0.35    0.74
 -11  -3  16   -0.10    0.72
 -11  -3 -17    0.62    0.76
 -11  -3 -17   -0.13    0.68
 -11   3 -17   -0.28    0.65
 -11  -3  17    0.07    0.77
  12   3   0   24.66    1.75
 -12   3   0   25.40    1.68
 -12   3   0   21.80    1.45
 -12  -3   0   23.30    1.28
 -12   3   1    3.80    0.60
 -12   3   1    4.78    0.74
  12   3  -1    4.23    0.82
  12   3  -1    4.38    0.78
 -12  -3  -1    3.84    0.39
 -12   3  -1    5.37    0.79
  12   3   1    3.19    0.76
 -12  -3   1    4.68    0.50
 -12   3  -1    4.73    0.61
 -12  -3  -2    0.75    0.20
  12   3  -2    0.99    0.53
 -12   3   2    1.07    0.41
  12   3  -2    0.91    0.47
  12  -3  -2    0.87    0.46
 -12   3  -2    0.94    0.34
 -12  -3   2    0.83    0.32
 -12   3  -2    0.99    0.49
 -12   3   3   -0.49    0.28
  12   3  -3   -0.26    0.39
 -12  -3  -3   -0.21    0.14
  12   3  -3    0.14    0.40
 -12  -3   3    0.27    0.29
 -12   3  -3    0.03    0.30
  12  -3  -3    0.92    0.48
  12   3  -4   11.85    1.20
 -12   3   4   13.14    1.22
  12   3  -4   12.68    1.41
 -12  -3  -4   13.49    0.80
 -12   3  -4   10.97    1.05
 -12  -3   4   12.88    1.02
  12  -3  -4   14.45    1.37
 -12   3   5    6.94    0.91
  12   3  -5    7.72    0.90
  12   3  -5    7.94    1.10
 -12  -3  -5    7.35    0.65
 -12  -3   5    6.23    0.81
  12  -3  -5    7.96    1.02
 -12   3  -5    5.35    0.75
  12  -3  -5    6.75    0.89
  12   3  -6    3.58    0.65
 -12  -3  -6    3.61    0.50
  12   3  -6    4.73    0.94
 -12   3   6    4.60    0.82
 -12   3  -6    3.76    0.65
  12  -3  -6    3.37    0.75
 -12  -3   6    3.62    0.69
  12  -3  -6    4.44    0.74
  12   3  -7    0.75    0.38
 -12   3   7    1.53    0.57
  12   3  -7    0.60    0.60
 -12  -3  -7    0.22    0.31
 -12  -3   7    0.35    0.45
 -12   3  -7    0.65    0.41
  12  -3  -7   -0.07    0.42
  12  -3  -7    0.09    0.46
  12   3  -8    0.30    0.62
 -12   3   8    1.00    0.62
 -12  -3  -8    0.66    0.35
  12  -3  -8    0.73    0.59
 -12   3  -8    0.38    0.45
  12  -3  -8    0.30    0.49
 -12  -3   8    0.84    0.54
 -12   3   9   -0.17    0.47
 -12  -3  -9    0.95    0.41
  12   3  -9    0.21    0.64
 -12  -3   9    0.12    0.49
  12  -3  -9   -0.15    0.56
  12  -3  -9    0.22    0.50
 -12   3  -9    0.18    0.40
 -12  -3 -10    0.45    0.40
 -12   3  10    0.04    0.51
  12  -3 -10    0.17    0.58
  12  -3 -10    0.08    0.55
 -12   3 -10    0.62    0.48
 -12  -3  10    0.00    0.50
 -12  -3 -11    0.64    0.45
 -12   3  11    0.88    0.62
 -12  -3  11   -0.06    0.55
  12  -3 -11    0.11    0.57
 -12   3 -11    1.41    0.60
 -12   3  12    0.15    0.60
 -12  -3 -12   -0.25    0.40
 -12  -3  12   -0.51    0.49
  12  -3 -12    0.03    0.59
 -12   3 -12    0.20    0.51
 -12  -3 -13   -0.04    0.49
 -12   3  13    0.92    0.72
 -12   3 -13   -0.03    0.50
  12  -3 -13    0.48    0.64
 -12  -3  13   -0.02    0.59
 -12   3  14    0.65    0.76
 -12  -3 -14    0.49    0.57
 -12   3 -14   -0.16    0.53
 -12  -3  14   -0.26    0.55
 -12  -3 -15   -0.85    0.46
 -12   3  15    0.06    0.74
 -12  -3  15   -0.07    0.64
 -12   3 -15   -0.09    0.67
 -12  -3 -16    0.40    0.71
 -12   3  16   -0.65    0.73
 -12  -3 -16    1.43    0.73
 -12  -3  16   -0.95    0.63
 -12   3 -16   -0.49    0.63
 -12  -3 -17    0.47    0.79
 -12  -3 -17   -0.66    0.56
 -12   3 -17   -0.46    0.61
 -12  -3  17    0.02    0.69
 -13  -3   0   -0.06    0.19
  13   3   0    0.52    0.51
 -13   3   0    0.18    0.32
  13   3  -1   -0.13    0.44
 -13  -3  -1    0.19    0.20
  13   3  -1    0.17    0.48
 -13   3   1    0.26    0.34
 -13  -3   1    0.27    0.25
 -13   3  -1    0.34    0.32
 -13   3   2    0.81    0.41
 -13  -3  -2    0.32    0.19
  13   3  -2    0.57    0.55
  13   3  -2    0.51    0.45
 -13   3  -2    0.75    0.36
  13  -3  -2    0.19    0.46
 -13  -3   2    0.34    0.29
 -13  -3  -3    3.24    0.38
  13   3  -3    2.59    0.65
  13   3  -3    2.83    0.77
 -13   3   3    3.54    0.63
  13  -3  -3    3.98    0.78
 -13  -3   3    4.69    0.62
 -13   3  -3    2.90    0.53
 -13  -3  -4    1.05    0.27
 -13   3   4    0.92    0.45
  13   3  -4    1.98    0.56
  13   3  -4    0.71    0.61
 -13   3  -4    0.60    0.37
  13  -3  -4    1.52    0.60
 -13  -3   4    0.49    0.40
 -13   3   5    1.09    0.46
  13   3  -5    1.19    0.59
  13   3  -5    0.20    0.40
 -13  -3  -5    0.20    0.23
  13  -3  -5    0.29    0.53
 -13   3  -5    0.17    0.35
 -13  -3   5    0.14    0.39
  13   3  -6    0.70    0.43
 -13  -3  -6    0.44    0.30
  13   3  -6   -0.50    0.50
 -13   3   6    0.73    0.49
 -13  -3   6    0.71    0.44
  13  -3  -6    0.98    0.52
 -13   3  -6    0.59    0.42
 -13  -3  -7    2.72    0.50
  13   3  -7    3.29    0.92
  13   3  -7    2.05    0.60
 -13   3   7    2.87    0.73
 -13   3  -7    3.62    0.68
 -13  -3   7    2.22    0.64
  13  -3  -7    2.52    0.75
 -13   3   8    5.42    0.95
  13   3  -8    7.46    1.22
 -13  -3  -8    4.27    0.66
 -13   3  -8    4.94    0.84
  13  -3  -8    4.69    0.98
 -13  -3   8    5.79    0.94
 -13   3   9    0.62    0.59
 -13  -3  -9    0.21    0.37
 -13   3  -9   -0.25    0.39
  13  -3  -9    0.65    0.66
 -13  -3   9    1.16    0.62
 -13   3  10    1.18    0.71
 -13  -3 -10    0.83    0.45
 -13  -3  10    0.39    0.57
  13  -3 -10    0.42    0.64
 -13   3 -10    0.33    0.49
 -13   3  11    0.53    0.67
 -13  -3 -11    0.71    0.52
 -13  -3  11    0.72    0.67
 -13   3 -11    0.67    0.54
 -13  -3 -12    0.09    0.47
 -13   3  12   -0.27    0.61
 -13  -3  12    0.47    0.64
 -13   3 -12    0.26    0.58
 -13  -3 -13    0.23    0.55
 -13   3  13   -0.23    0.55
 -13   3 -13   -1.01    0.48
 -13  -3  13    0.53    0.65
 -13  -3 -14    0.30    0.62
 -13   3  14    0.21    0.73
 -13  -3  14   -0.40    0.56
 -13   3 -14   -0.55    0.53
 -13  -3 -15    0.17    0.62
 -13   3  15   -0.19    0.72
 -13  -3  15   -0.43    0.65
 -13   3 -15   -0.52    0.60
 -13  -3 -16    0.68    0.68
 -13  -3 -16    0.34    0.71
 -13   3  16    1.50    0.92
 -13   3 -16    0.11    0.68
 -13  -3  16   -0.33    0.75
 -14  -3   0    6.93    0.65
 -14   3   0    7.13    0.83
 -14  -3  -1    0.08    0.21
  14   3  -1    0.32    0.50
 -14   3   1   -0.09    0.34
 -14  -3   1   -0.08    0.26
 -14   3  -1    0.41    0.34
 -14   3   2    5.10    0.75
  14   3  -2    4.28    0.84
  14   3  -2    6.23    1.04
 -14  -3  -2    5.32    0.51
 -14  -3   2    4.86    0.63
 -14   3  -2    4.33    0.64
  14   3  -3    0.79    0.50
 -14   3   3   -0.07    0.35
 -14  -3  -3    0.03    0.19
  14   3  -3    0.91    0.65
 -14   3  -3    0.36    0.34
  14  -3  -3    0.72    0.55
 -14  -3   3    0.12    0.30
  14   3  -4    0.90    0.60
 -14  -3  -4    0.24    0.25
 -14   3   4   -0.08    0.36
  14   3  -4    0.80    0.50
 -14   3  -4    0.00    0.31
  14  -3  -4    1.05    0.53
 -14  -3   4    0.38    0.38
 -14  -3  -5    0.33    0.26
  14   3  -5    1.27    0.58
 -14   3   5    0.95    0.53
  14   3  -5    0.20    0.61
 -14   3  -5    0.87    0.43
  14  -3  -5   -0.09    0.45
 -14  -3   5   -0.15    0.36
  14   3  -6   -0.14    0.54
  14   3  -6    0.75    0.48
 -14  -3  -6    0.23    0.28
 -14   3   6    0.05    0.43
  14  -3  -6    0.25    0.58
 -14  -3   6   -0.44    0.34
 -14   3  -6    0.80    0.45
  14   3  -7    3.63    0.93
 -14   3   7    1.96    0.67
 -14  -3  -7    3.39    0.57
  14  -3  -7    2.36    0.84
 -14  -3   7    3.53    0.73
 -14   3  -7    3.01    0.66
 -14  -3  -8    3.19    0.59
 -14   3   8    4.26    0.90
  14  -3  -8    4.74    1.06
 -14   3  -8    3.33    0.73
 -14  -3   8    2.94    0.77
 -14  -3  -9   -0.74    0.32
 -14   3   9    0.48    0.63
 -14  -3   9    0.49    0.57
  14  -3  -9    1.33    0.75
 -14   3  -9    0.11    0.43
 -14   3  10   -0.02    0.58
 -14  -3 -10    0.41    0.44
 -14   3 -10    0.29    0.50
 -14  -3  10    0.49    0.62
 -14  -3 -11    0.33    0.49
 -14   3  11    0.45    0.67
 -14   3 -11    0.16    0.52
 -14  -3  11   -1.10    0.46
 -14  -3 -12    0.30    0.53
 -14   3  12    1.63    0.75
 -14   3 -12    0.25    0.56
 -14  -3  12    0.69    0.67
 -14   3  13   -0.33    0.68
 -14  -3 -13   -0.71    0.47
 -14  -3  13   -0.87    0.53
 -14   3 -13    0.20    0.60
 -14  -3 -14    0.16    0.59
 -14   3  14   -0.02    0.63
 -14  -3  14    0.24    0.75
 -14   3 -14    0.99    0.67
 -14  -3 -15   -0.71    0.48
 -14   3  15   -0.56    0.63
 -14  -3  15    1.39    0.88
 -14   3 -15    0.35    0.74
 -14  -3 -16    0.33    0.78
 -14  -3 -16    0.02    0.60
 -14   3  16    0.50    0.86
 -14   3 -16   -0.28    0.67
 -14  -3  16    0.53    0.82
 -15  -3   0   -0.14    0.21
 -15   3   0    0.16    0.36
 -15  -3  -1    2.07    0.36
 -15   3   1    1.67    0.50
 -15  -3   1    1.47    0.39
 -15   3  -1    1.21    0.43
 -15   3   2   -0.86    0.28
 -15  -3  -2    0.07    0.21
  15   3  -2   -0.03    0.54
 -15   3  -2   -0.46    0.28
 -15  -3   2   -0.09    0.29
  15   3  -3   -0.13    0.40
  15   3  -3    0.63    0.61
 -15   3   3   -0.07    0.38
 -15  -3  -3    0.08    0.23
 -15   3  -3   -0.49    0.28
 -15  -3   3   -0.03    0.30
  15  -3  -3    0.12    0.50
 -15  -3  -4   -0.09    0.22
  15   3  -4   -0.21    0.56
 -15   3   4   -0.32    0.35
  15   3  -4    0.09    0.47
  15  -3  -4    0.46    0.53
 -15  -3   4    0.44    0.38
 -15   3  -4    0.31    0.35
 -15   3   5    0.43    0.46
  15   3  -5    0.02    0.56
  15   3  -5    0.76    0.52
 -15  -3  -5    0.71    0.33
 -15   3  -5    0.62    0.44
 -15  -3   5    0.61    0.45
  15  -3  -5    0.08    0.53
 -15   3   6   -0.07    0.39
 -15  -3  -6    0.06    0.30
  15   3  -6    0.04    0.44
  15   3  -6   -0.16    0.58
  15  -3  -6   -0.52    0.48
 -15  -3   6   -0.11    0.38
 -15   3  -6    0.28    0.42
 -15  -3  -7    0.48    0.36
 -15   3   7   -0.32    0.44
 -15  -3   7   -0.80    0.36
 -15   3  -7    0.41    0.42
  15  -3  -7   -0.35    0.58
 -15  -3  -8    0.07    0.34
 -15   3   8   -0.15    0.49
 -15  -3   8    0.71    0.58
 -15   3  -8    0.90    0.52
  15  -3  -8    0.09    0.58
 -15   3   9    0.20    0.64
 -15  -3  -9    0.20    0.44
 -15   3  -9    0.20    0.48
 -15  -3   9    0.94    0.62
 -15  -3 -10   -0.51    0.39
 -15   3  10    0.32    0.67
 -15  -3  10    0.01    0.57
 -15   3 -10   -0.52    0.43
 -15   3  11   -0.17    0.59
 -15  -3 -11    0.44    0.50
 -15   3 -11   -0.69    0.45
 -15  -3  11    0.51    0.67
 -15  -3 -12   -0.27    0.45
 -15   3  12   -0.86    0.63
 -15   3 -12    0.07    0.61
 -15  -3  12    0.04    0.69
 -15   3  13   -0.16    0.64
 -15  -3 -13   -0.22    0.51
 -15   3 -13   -0.61    0.51
 -15  -3  13   -0.49    0.59
 -15   3  14   -0.43    0.65
 -15  -3 -14    0.32    0.66
 -15   3 -14   -0.40    0.55
 -15  -3  14    0.50    0.75
 -15  -3 -15   -0.41    0.55
 -15   3  15    0.54    0.82
 -15  -3  15    0.66    0.79
 -15   3 -15   -0.58    0.57
 -16  -3   0    0.09    0.25
 -16   3   0    0.63    0.40
 -16   3   1    0.14    0.39
 -16  -3  -1   -0.18    0.21
 -16  -3   1    0.27    0.32
 -16   3  -1    0.23    0.35
 -16   3   2   -0.06    0.37
 -16  -3  -2   -0.23    0.22
 -16   3  -2   -0.21    0.30
 -16  -3   2    0.34    0.33
 -16   3   3    0.20    0.43
 -16  -3  -3    0.54    0.27
  16   3  -3    0.38    0.64
 -16  -3   3    0.67    0.42
 -16   3  -3   -0.22    0.29
 -16  -3  -4    0.33    0.26
 -16   3   4   -0.09    0.40
 -16  -3   4    0.15    0.37
 -16   3  -4   -0.05    0.34
  16  -3  -4   -0.01    0.57
 -16  -3  -5    0.10    0.28
 -16   3   5    0.22    0.46
  16  -3  -5    0.87    0.67
 -16  -3   5   -0.16    0.39
 -16   3  -5    0.41    0.45
 -16   3   6    0.91    0.62
 -16  -3  -6    0.64    0.37
 -16  -3   6    1.90    0.58
  16  -3  -6    1.43    0.75
 -16   3  -6    0.80    0.49
 -16   3   7    1.08    0.62
 -16  -3  -7    0.29    0.35
 -16   3  -7    0.52    0.45
 -16  -3   7    0.51    0.55
 -16   3   8    0.45    0.57
 -16  -3  -8    0.43    0.39
 -16  -3   8   -0.17    0.51
 -16   3  -8    1.25    0.60
 -16  -3  -9    0.62    0.44
 -16   3   9   -0.02    0.62
 -16  -3   9    0.54    0.60
 -16   3  -9    0.23    0.49
 -16   3  10   -0.01    0.64
 -16  -3 -10    0.26    0.43
 -16  -3  10   -0.56    0.55
 -16   3 -10   -0.20    0.49
 -16  -3 -11   -0.30    0.44
 -16   3  11    0.07    0.57
 -16  -3  11   -0.14    0.64
 -16   3 -11   -0.14    0.53
 -16  -3 -12    0.01    0.49
 -16   3  12    0.44    0.72
 -16   3 -12    1.07    0.68
 -16  -3  12   -0.11    0.69
 -16  -3 -13   -0.38    0.49
 -16   3  13    0.33    0.79
 -16   3 -13   -0.48    0.53
 -16  -3  13    0.06    0.68
 -16  -3 -14    0.98    0.64
 -16   3  14   -0.24    0.76
 -16  -3  14    0.82    0.78
 -16   3 -14    0.25    0.64
 -17   3   0    0.02    0.39
 -17  -3   0   -0.10    0.28
 -17   3   1    0.25    0.40
 -17  -3  -1    0.11    0.27
 -17   3  -1   -0.21    0.34
 -17  -3   1   -0.24    0.28
 -17   3   2    0.15    0.39
 -17  -3  -2    0.09    0.26
 -17  -3   2    0.21    0.34
 -17   3  -2    0.87    0.41
 -17   3   3    0.64    0.49
 -17  -3  -3    0.31    0.28
 -17  -3   3    0.58    0.41
 -17   3  -3    0.50    0.39
 -17  -3  -4    0.17    0.30
 -17   3   4   -0.03    0.48
 -17   3  -4   -0.12    0.37
 -17  -3   4   -0.77    0.33
 -17   3   5    0.34    0.54
 -17  -3  -5    0.35    0.33
 -17  -3   5    0.19    0.41
 -17   3  -5    0.51    0.46
 -17   3   6   -0.40    0.50
 -17  -3  -6    0.79    0.39
 -17   3  -6    0.07    0.47
 -17  -3   6    0.20    0.50
 -17   3   7    0.78    0.61
 -17  -3  -7   -0.04    0.35
 -17  -3   7   -0.46    0.48
 -17   3  -7   -0.32    0.44
 -17  -3  -8    0.96    0.47
 -17   3   8    2.29    0.84
 -17  -3   8    0.52    0.59
 -17   3  -8    1.27    0.57
 -17   3   9    2.60    0.95
 -17  -3  -9    1.67    0.58
 -17   3  -9    2.43    0.73
 -17  -3   9    3.26    0.94
 -17   3  10    0.85    0.73
 -17  -3 -10    0.48    0.49
 -17  -3  10    0.65    0.66
 -17   3 -10   -0.57    0.52
 -17  -3 -11    1.00    0.61
 -17   3  11    1.37    0.81
 -17   3 -11    0.15    0.61
 -17  -3  11    1.31    0.78
 -17   3  12    1.49    0.96
 -17  -3 -12    1.17    0.66
 -17  -3  12    0.98    0.81
 -17   3 -12    0.89    0.64
 -17  -3 -13    0.19    0.57
 -17   3  13    0.20    0.75
 -17  -3  13   -1.21    0.62
 -17   3 -13    0.62    0.65
 -17   3  14    0.42    0.94
 -17  -3 -14    1.27    0.72
 -17  -3  14   -0.29    0.74
 -17   3 -14    0.30    0.73
 -18   3   0   -0.27    0.37
 -18  -3   0    0.10    0.32
 -18   3   1    0.09    0.43
 -18  -3  -1   -0.21    0.26
 -18  -3   1    0.47    0.36
 -18   3  -1   -0.34    0.34
 -18   3   2    0.28    0.44
 -18  -3  -2    0.49    0.33
 -18  -3   2    0.49    0.40
 -18   3  -2    0.81    0.45
 -18   3   3    0.65    0.53
 -18  -3  -3    0.11    0.29
 -18  -3   3    0.55    0.44
 -18   3  -3    0.47    0.41
 -18  -3  -4   -0.22    0.29
 -18   3   4    0.27    0.50
 -18   3  -4    0.22    0.42
 -18  -3   4   -0.08    0.42
 -18   3   5   -0.26    0.51
 -18  -3  -5   -0.14    0.32
 -18   3  -5    0.28    0.47
 -18  -3   5    0.23    0.48
 -18  -3  -6    0.12    0.40
 -18   3   6    0.00    0.58
 -18   3  -6   -0.11    0.45
 -18  -3   6    0.35    0.53
 -18   3   7    0.05    0.56
 -18  -3  -7    0.28    0.40
 -18   3  -7   -0.32    0.45
 -18  -3   7    0.24    0.53
 -18  -3  -8   -0.27    0.38
 -18   3   8    0.49    0.62
 -18   3  -8    0.16    0.54
 -18  -3   8   -0.33    0.50
 -18  -3  -9    0.09    0.42
 -18   3   9   -0.26    0.58
 -18  -3   9   -0.19    0.53
 -18   3  -9   -0.46    0.42
 -18  -3 -10    0.51    0.48
 -18   3  10    0.98    0.77
 -18  -3  10   -0.15    0.68
 -18   3 -10    1.03    0.61
 -18  -3 -11   -0.24    0.51
 -18   3  11    0.28    0.74
 -18  -3  11   -0.84    0.59
 -18   3 -11    0.00    0.58
 -18   3  12    0.92    0.88
 -18  -3 -12   -0.37    0.52
 -18  -3  12   -0.87    0.63
 -18   3 -12    0.91    0.65
 -18  -3 -13   -0.21    0.51
 -18   3  13    0.49    0.88
 -18   3 -13   -0.43    0.59
 -18  -3  13   -0.25    0.72
 -19   3   0    0.25    0.44
 -19  -3   0    0.23    0.34
 -19  -3  -1    0.43    0.35
 -19   3   1   -0.26    0.42
 -19   3  -1    0.31    0.40
 -19  -3   1    0.48    0.41
 -19  -3  -2   -0.04    0.31
 -19   3   2    0.40    0.50
 -19  -3   2   -0.01    0.35
 -19   3  -2   -0.20    0.39
 -19   3   3    0.12    0.47
 -19  -3  -3    0.00    0.31
 -19   3  -3   -0.16    0.38
 -19  -3   3   -0.03    0.39
 -19   3   4    1.34    0.67
 -19  -3  -4    0.26    0.36
 -19   3  -4    0.83    0.54
 -19  -3   4    0.64    0.48
 -19   3   5    0.74    0.61
 -19  -3  -5    0.23    0.36
 -19   3  -5    0.02    0.46
 -19  -3   5    1.28    0.53
 -19   3   6    0.37    0.58
 -19  -3  -6   -0.06    0.36
 -19  -3   6    0.25    0.54
 -19   3  -6   -0.35    0.49
 -19  -3  -7   -0.49    0.35
 -19   3   7   -0.17    0.60
 -19  -3   7    0.17    0.58
 -19   3  -7    0.93    0.56
 -19   3   8    0.17    0.66
 -19  -3  -8    0.24    0.44
 -19   3  -8    0.23    0.56
 -19  -3   8   -0.45    0.56
 -19   3   9   -0.65    0.60
 -19  -3  -9    0.49    0.46
 -19   3  -9   -0.19    0.47
 -19  -3   9   -0.20    0.65
 -19   3  10    0.00    0.66
 -19  -3 -10   -0.16    0.48
 -19   3 -10    0.69    0.64
 -19  -3  10   -0.58    0.58
 -19   3  11   -0.42    0.69
 -19  -3 -11   -0.82    0.46
 -19   3 -11    0.09    0.55
 -19  -3  11    0.30    0.71
 -19   3  12    0.66    0.88
 -19  -3 -12   -0.33    0.59
 -19   3 -12    0.78    0.66
 -19  -3  12   -0.14    0.76
 -20   3   0   -0.02    0.42
 -20  -3   0   -0.15    0.36
 -20  -3  -1    0.35    0.35
 -20   3   1    0.59    0.50
 -20  -3   1    0.27    0.40
 -20   3  -1    0.14    0.41
 -20  -3  -2    0.58    0.34
 -20   3   2    0.29    0.46
 -20   3  -2   -0.06    0.39
 -20  -3   2    0.24    0.44
 -20   3   3    0.11    0.48
 -20  -3  -3   -0.28    0.31
 -20  -3   3    0.37    0.46
 -20   3  -3    0.00    0.44
 -20  -3  -4   -0.01    0.36
 -20   3   4    0.32    0.57
 -20   3  -4    0.11    0.47
 -20  -3   4   -0.06    0.42
 -20   3   5    1.06    0.66
 -20  -3  -5    0.28    0.39
 -20   3  -5    0.09    0.49
 -20  -3   5   -0.15    0.49
 -20   3   6    0.14    0.56
 -20  -3  -6   -0.52    0.33
 -20  -3   6   -0.56    0.44
 -20   3  -6    0.28    0.52
 -20   3   7    0.35    0.64
 -20  -3  -7    0.07    0.40
 -20   3  -7   -0.60    0.50
 -20  -3   7   -0.41    0.53
 -20  -3  -8   -0.04    0.41
 -20   3   8   -0.63    0.57
 -20  -3   8    0.72    0.63
 -20   3  -8    0.71    0.57
 -20  -3  -9   -0.40    0.43
 -20   3   9   -0.09    0.66
 -20  -3   9    0.10    0.69
 -20   3  -9   -0.02    0.53
 -20   3  10    1.47    0.81
 -20  -3 -10    0.64    0.58
 -20   3 -10    0.84    0.63
 -20  -3  10   -0.06    0.73
 -21  -3   0   -0.16    0.34
 -21   3   0    0.38    0.47
 -21   3   1    0.59    0.49
 -21  -3  -1   -0.31    0.30
 -21  -3   1   -0.18    0.38
 -21   3  -1   -0.15    0.44
 -21  -3  -2    0.01    0.37
 -21   3   2    0.71    0.57
 -21   3  -2    0.37    0.47
 -21  -3   2   -0.30    0.40
 -21   3   3    0.51    0.56
 -21  -3  -3    0.67    0.39
 -21  -3   3   -0.35    0.39
 -21   3  -3    0.16    0.48
 -21   3   4    0.13    0.54
 -21  -3  -4    0.45    0.39
 -21   3  -4   -0.07    0.45
 -21  -3   4   -0.46    0.41
 -21  -3  -5   -0.27    0.40
 -21   3   5   -0.33    0.54
 -21   3  -5   -0.12    0.45
 -21  -3   5   -0.05    0.50
 -21   3   6    1.13    0.72
 -21  -3  -6    0.21    0.43
 -21   3  -6   -0.42    0.44
 -21  -3   6   -0.31    0.51
 -21  -3  -7   -0.01    0.45
 -21   3   7    1.04    0.74
 -21   3  -7   -0.26    0.51
 -21  -3   7   -0.47    0.53
 -21  -3  -8   -0.32    0.41
 -21   3   8   -0.39    0.58
 -21   3  -8    0.04    0.53
 -21  -3   8    0.22    0.56
 -21   3   9    0.20    0.70
 -21  -3  -9   -0.06    0.48
 -21   3  -9    0.58    0.57
 -21  -3   9   -0.69    0.52
 -22   3   0    0.07    0.47
 -22  -3   0   -0.20    0.38
 -22   3   1    0.29    0.50
 -22  -3  -1    0.04    0.38
 -22  -3   1    0.35    0.43
 -22   3  -1   -0.47    0.39
 -22  -3  -2    0.40    0.40
 -22   3   2   -0.44    0.47
 -22   3  -2   -0.62    0.39
 -22  -3   2   -0.15    0.44
 -22  -3  -3    0.19    0.41
 -22   3   3    0.62    0.59
 -22  -3   3   -0.36    0.42
 -22   3  -3    0.23    0.51
 -22   3   4   -0.41    0.49
 -22  -3  -4    0.75    0.43
 -22  -3   4    0.92    0.58
 -22   3  -4   -0.27    0.44
 -22  -3  -5    0.23    0.45
 -22   3   5    0.26    0.62
 -22   3  -5   -0.25    0.47
 -22  -3   5    0.27    0.54
 -22  -3  -6    0.43    0.47
 -22   3   6    0.53    0.74
 -22  -3   6    0.10    0.56
 -22   3  -6   -0.20    0.54
 -22   3   7    0.06    0.70
 -22  -3  -7   -0.23    0.43
 -22   3  -7   -0.33    0.49
 -22  -3   7   -0.03    0.58
 -23   3   0   -0.23    0.47
 -23  -3   0   -0.32    0.36
 -23  -3  -1    0.27    0.43
 -23   3   1    0.17    0.49
 -23   3  -1   -0.53    0.45
 -23  -3   1   -0.39    0.41
 -23   3   2   -0.45    0.49
 -23  -3  -2   -0.19    0.35
 -23   3  -2   -0.61    0.46
 -23  -3   2    0.48    0.50
 -23   3   3    0.07    0.52
 -23  -3  -3   -0.58    0.35
 -23   3  -3    0.01    0.53
 -23  -3   3   -0.72    0.44
 -23  -3  -4    0.05    0.45
 -23   3   4    2.01    0.78
 -23   3  -4   -0.31    0.52
 -23  -3   4    0.20    0.54
   0   4   0  103.58    4.83
   0   4   0  104.40    4.69
   0  -4   0   99.01    4.82
   0   4   1   30.00    1.57
   0   4  -1   32.66    1.51
   0   4   1   29.65    1.48
   0   4  -2  241.94   10.87
   0   4   2  250.04   11.32
   0   4   2  231.89   10.84
   0  -4  -2  232.04   11.05
   0  -4  -3   17.20    1.08
   0   4  -3   19.90    1.08
   0   4   3   19.81    1.04
   0   4   3   19.61    1.05
   0   4   4    4.35    0.42
   0   4  -4    3.80    0.45
   0   4   4    3.38    0.35
   0  -4  -4    2.66    0.42
   0  -4  -5    1.82    0.38
   0   4   5    2.07    0.35
   0   4  -5    1.48    0.34
   0   4   6   33.14    1.75
   0   4  -6   32.60    1.81
   0  -4  -6   32.23    1.88
   0   4  -7   19.09    1.17
   0  -4  -7   15.57    1.17
   0   4   7   15.75    1.06
   0   4   8    0.35    0.29
   0   4  -8    0.19    0.32
   0  -4  -8   -0.26    0.32
   0  -4  -9   23.01    1.77
   0  -4   9   27.27    1.72
   0   4  -9   29.46    1.79
   0   4   9   30.67    1.70
   0   4 -10    1.47    0.53
   0  -4 -10    1.57    0.57
   0  -4  10    1.08    0.47
   0   4  10    1.12    0.42
   0   4  11    4.71    0.71
   0   4 -11    4.71    0.81
   0  -4  11    4.03    0.78
   0  -4 -11    4.13    0.81
   0  -4  12    3.48    0.70
   0  -4 -12    0.67    0.57
   0   4 -12    5.22    0.89
   0  -4  13    0.96    0.49
   0  -4 -13    1.14    0.67
   0  -4 -14    0.83    0.71
   0  -4 -15    1.32    0.73
   0  -4 -16    0.18    0.64
   0   4 -17    0.28    0.71
   0  -4 -17   -0.61    0.65
   0  -4 -18   -0.35    0.67
   0   4 -18    0.56    0.88
   0  -4 -19   -0.49    0.91
   0   4 -19   -0.60    0.73
   0  -4 -20    0.60    0.96
   0   4 -20   -0.41    0.97
  -1  -4   0    0.06    0.12
   1   4   0    0.01    0.16
   1   4   0   -0.06    0.13
  -1   4   0   -0.02    0.13
  -1  -4   0   -0.06    0.09
  -1  -4  -1  178.56    8.00
  -1  -4  -1  170.01    8.14
  -1   4   1  170.69    8.04
  -1   4  -1  183.43    8.06
   1  -4  -1  179.61    8.20
   1   4   1  177.31    8.42
  -1  -4  -2   34.55    1.82
   1   4  -2   37.93    1.80
  -1   4   2   35.65    1.81
  -1   4   2   36.99    1.81
  -1  -4  -2   37.05    1.77
  -1   4  -2   37.01    1.83
   1   4   2   37.80    1.89
   1  -4  -2   37.18    1.87
  -1   4   3    1.93    0.20
   1   4  -3    2.27    0.32
  -1   4   3    1.51    0.29
  -1  -4  -3    1.08    0.27
   1  -4  -3    1.23    0.30
   1   4   3    1.75    0.30
  -1   4  -3    1.72    0.30
  -1  -4  -4   24.37    1.39
   1   4  -4   26.03    1.38
  -1   4   4   27.08    1.38
   1   4   4   23.76    1.30
  -1   4  -4   24.19    1.38
   1   4   4   25.92    1.39
   1  -4  -4   26.17    1.45
   1   4  -5    6.03    0.60
  -1   4   5    7.41    0.63
  -1  -4  -5    5.63    0.61
   1   4   5    5.93    0.52
   1  -4  -5    7.07    0.69
  -1   4  -5    5.01    0.58
   1   4  -6    7.06    0.71
  -1  -4  -6    6.04    0.68
  -1   4   6    7.21    0.69
  -1   4  -6    8.34    0.77
   1   4   6    7.25    0.63
   1  -4  -6    6.43    0.74
   1   4  -7    4.40    0.62
  -1  -4  -7    6.06    0.72
  -1   4   7    7.07    0.70
   1   4   7    5.72    0.60
   1  -4  -7    4.94    0.71
  -1   4  -7    6.39    0.72
  -1  -4  -8    0.51    0.35
   1   4  -8   -0.19    0.30
  -1   4   8   -0.29    0.25
   1  -4  -8   -0.09    0.35
   1   4   8   -0.40    0.23
  -1   4  -8   -0.28    0.28
  -1  -4  -9    0.24    0.38
   1  -4   9   -0.01    0.30
   1   4  -9   -0.01    0.34
  -1   4   9   -0.48    0.29
   1   4   9    0.17    0.31
  -1   4  -9    0.76    0.40
   1  -4  -9    0.83    0.48
  -1  -4   9    0.19    0.32
   1  -4  10    0.85    0.40
  -1  -4 -10    0.48    0.44
   1   4 -10   -0.31    0.41
  -1   4  10   -0.04    0.34
  -1   4 -10   -0.41    0.36
   1  -4 -10   -0.11    0.42
   1   4  10   -0.45    0.28
  -1  -4  10    0.12    0.37
   1  -4  11    8.02    0.97
  -1   4  11    8.49    0.95
  -1  -4 -11    5.73    0.92
  -1  -4  11    7.16    0.96
   1  -4 -11    5.74    0.95
  -1   4 -11    6.93    0.96
  -1  -4 -12   -0.14    0.51
   1  -4  12    0.60    0.43
  -1   4  12    0.15    0.38
  -1   4 -12    0.46    0.45
   1  -4 -12   -0.10    0.46
  -1  -4  12    0.68    0.43
  -1  -4 -13    0.32    0.55
  -1   4 -13   -0.87    0.42
   1  -4 -13   -0.26    0.47
  -1  -4  13   -0.42    0.39
  -1  -4 -14    2.32    0.80
   1  -4 -14    1.69    0.76
  -1  -4 -15   -0.56    0.51
   1  -4 -15   -0.52    0.52
   1   4 -16    0.23    0.60
  -1  -4 -16   -0.15    0.62
   1  -4 -16   -0.11    0.61
   1   4 -17    0.01    0.61
  -1  -4 -17   -0.37    0.58
   1  -4 -17   -0.31    0.69
   1   4 -18   -0.01    0.78
  -1  -4 -18   -0.66    0.76
  -1   4 -18   -0.24    0.68
   1  -4 -18   -0.02    0.72
   1   4 -19   -0.41    0.76
  -1  -4 -19    0.26    0.76
   1  -4 -19   -1.04    0.65
  -1   4 -19   -0.54    0.73
  -1  -4 -20   -1.02    0.89
   1   4 -20   -0.52    0.99
  -1   4 -20    0.26    0.87
   1  -4 -20    0.93    1.12
  -2   4   0   20.54    1.02
  -2  -4   0   19.55    1.14
  -2   4   0   20.24    1.09
   2   4   0   20.76    1.17
  -2  -4   0   21.17    0.98
   2   4   0   22.09    1.04
  -2   4   1    0.32    0.19
  -2  -4  -1    0.39    0.06
  -2  -4  -1    0.27    0.19
   2   4  -1    0.24    0.24
  -2  -4  -1    0.34    0.12
   2   4  -1    0.18    0.22
   2  -4  -1    0.35    0.20
   2   4   1    0.11    0.21
  -2  -4   1   -0.02    0.12
   2   4   1    0.31    0.11
  -2   4  -1    0.13    0.19
  -2  -4  -2   51.11    2.40
   2   4  -2   49.20    2.63
  -2   4   2   52.04    2.51
  -2  -4  -2   51.83    2.48
  -2  -4  -2   52.58    2.40
   2  -4  -2   51.49    2.58
   2   4   2   53.70    2.64
  -2   4  -2   52.80    2.51
  -2   4   3   -0.21    0.17
  -2  -4  -3   -0.19    0.12
  -2  -4  -3    0.14    0.14
   2   4  -3   -0.06    0.15
  -2  -4  -3    0.23    0.19
  -2   4   3    0.03    0.07
  -2   4  -3   -0.60    0.17
   2   4   3   -0.12    0.21
   2  -4  -3    0.14    0.19
  -2  -4  -4    7.66    0.53
   2   4  -4    6.76    0.55
  -2   4   4    7.43    0.65
  -2   4  -4    7.93    0.68
   2   4   4    7.72    0.63
   2  -4  -4    8.22    0.73
   2   4  -5   23.88    1.35
  -2  -4  -5   23.50    1.30
  -2   4   5   21.88    1.33
   2  -4  -5   23.71    1.43
  -2   4  -5   24.72    1.36
  -2   4   6   34.33    1.82
   2   4  -6   31.59    1.80
  -2  -4  -6   33.26    1.78
  -2   4  -6   31.21    1.81
   2  -4  -6   33.20    1.91
  -2  -4  -7    5.93    0.68
   2   4  -7    5.54    0.72
  -2   4   7    6.70    0.72
   2   4   7    6.55    0.60
   2  -4  -7    7.25    0.83
  -2   4  -7    6.33    0.74
  -2  -4  -8    4.23    0.63
   2   4  -8    6.11    0.75
  -2   4   8    4.31    0.64
   2   4   8    5.29    0.59
   2  -4  -8    4.39    0.73
  -2   4  -8    5.09    0.70
  -2   4   9    2.69    0.57
   2  -4   9    2.05    0.49
   2   4   9    3.13    0.50
   2  -4  -9    2.43    0.64
  -2  -4   9    3.22    0.58
  -2   4  -9    2.63    0.62
  -2   4  10    1.61    0.49
  -2  -4 -10    0.67    0.46
   2  -4  10    1.69    0.48
  -2  -4  10    1.28    0.51
   2  -4 -10    2.35    0.64
  -2   4 -10    0.55    0.44
   2  -4  11    0.38    0.38
  -2  -4 -11   -0.25    0.37
  -2   4  11    0.43    0.40
   2  -4 -11    0.12    0.50
  -2   4 -11   -0.43    0.35
  -2  -4  11    0.42    0.45
  -2  -4 -12    0.53    0.56
  -2   4  12   -0.63    0.31
  -2   4 -12    0.17    0.43
   2  -4 -12    0.86    0.58
  -2  -4  12    0.03    0.43
  -2  -4 -13    1.88    0.71
  -2  -4  13    1.96    0.66
   2  -4 -13    2.04    0.73
  -2   4 -13    1.13    0.59
  -2  -4 -14    0.52    0.62
   2  -4 -14    0.55    0.70
  -2   4 -14    0.15    0.53
  -2  -4  14    0.61    0.55
  -2  -4 -15    1.77    0.75
   2   4 -15    2.33    0.90
   2  -4 -15    0.90    0.71
  -2  -4 -16    0.04    0.64
   2   4 -16    1.03    0.83
   2  -4 -16   -0.45    0.59
   2   4 -17    0.72    0.80
  -2  -4 -17    0.32    0.76
   2  -4 -17   -0.15    0.84
   2   4 -18   -0.26    0.80
  -2  -4 -18    0.15    0.73
  -2   4 -18    0.93    0.79
   2  -4 -18    0.17    0.86
   2   4 -19   -0.29    0.75
  -2  -4 -19   -0.35    0.80
  -2   4 -19    0.93    0.85
   2  -4 -19    0.49    0.97
   2   4 -20   -0.07    0.84
  -2  -4 -20    0.55    1.00
   2  -4 -20    1.91    1.17
  -2   4 -20    0.47    0.92
  -3   4   0   -0.14    0.19
  -3  -4   0   -0.19    0.16
   3   4   0   -0.23    0.20
   3   4   0    0.13    0.22
  -3   4   0   -0.24    0.11
   3   4  -1   50.08    2.52
  -3   4   1   47.92    2.39
  -3  -4  -1   48.45    2.29
   3   4  -1   47.53    2.52
  -3  -4  -1   48.75    2.51
   3   4   1   51.10    2.54
   3  -4  -1   48.77    2.39
  -3   4  -1   51.89    2.39
  -3  -4   1   49.15    2.52
   3  -4  -1   48.43    2.45
   3   4  -2   -0.33    0.20
  -3   4   2    0.25    0.20
   3   4  -2   -0.21    0.20
   3  -4  -2   -0.03    0.19
  -3   4  -2    0.11    0.18
  -3  -4   2    0.07    0.15
   3   4   2    0.32    0.24
  -3  -4  -3   69.38    3.27
  -3   4   3   69.50    3.40
   3   4  -3   70.81    3.56
  -3  -4  -3   72.27    3.27
   3  -4  -3   71.40    3.50
   3   4   3   70.71    3.59
  -3   4  -3   69.95    3.39
  -3  -4  -4   17.12    0.95
  -3  -4  -4   18.03    0.96
  -3   4   4   17.63    1.07
   3   4   4   16.57    1.11
  -3   4  -4   19.26    1.08
   3  -4  -4   16.00    1.10
  -3  -4  -5    0.47    0.22
  -3   4   5    0.77    0.30
   3  -4  -5    0.42    0.30
  -3   4  -5    0.64    0.28
  -3   4   6   24.67    1.47
  -3  -4  -6   26.44    1.42
  -3   4  -6   23.98    1.45
   3  -4  -6   23.16    1.54
  -3  -4  -7    0.37    0.28
  -3   4   7    0.04    0.31
  -3   4  -7    0.71    0.34
   3  -4  -7   -0.36    0.31
  -3  -4  -8    4.78    0.65
  -3   4   8    4.25    0.66
  -3   4  -8    3.19    0.61
   3  -4  -8    3.75    0.70
  -3  -4  -9    0.98    0.43
  -3   4   9    0.35    0.38
   3  -4   9    0.53    0.35
  -3   4  -9    1.26    0.49
   3  -4  -9    0.16    0.42
  -3  -4   9    0.96    0.44
  -3   4  10    6.38    0.88
  -3  -4 -10    5.49    0.84
   3  -4  10    7.16    0.85
  -3  -4  10    7.10    0.93
   3  -4 -10    6.49    0.96
  -3   4 -10    5.96    0.89
  -3   4  11    7.95    1.00
  -3  -4  11    6.78    0.97
   3  -4 -11    6.51    1.02
  -3   4 -11    7.25    0.99
  -3  -4 -12   -0.14    0.40
  -3   4  12    0.16    0.44
  -3   4 -12   -0.64    0.36
  -3  -4  12    0.07    0.43
   3  -4 -12    0.30    0.51
  -3   4  13   -0.10    0.49
   3   4 -13    0.24    0.52
  -3  -4 -13   -0.16    0.43
   3  -4 -13    0.16    0.51
  -3   4 -13    1.00    0.54
  -3  -4  13    0.78    0.54
   3   4 -14    0.08    0.57
  -3  -4 -14    0.13    0.64
  -3   4 -14    0.01    0.46
  -3  -4  14   -0.43    0.38
   3  -4 -14    0.44    0.65
  -3  -4 -15    0.86    0.63
   3   4 -15    0.94    0.72
  -3   4 -15    0.00    0.54
   3  -4 -15    0.42    0.64
   3   4 -16   -0.93    0.53
  -3  -4 -16   -0.35    0.70
   3  -4 -16   -0.80    0.61
   3   4 -17   -0.11    0.70
  -3  -4 -17    0.01    0.63
   3  -4 -17    0.67    0.76
  -3  -4 -18   -0.02    0.72
   3   4 -18    0.33    0.89
   3  -4 -18    0.08    0.73
   3   4 -19   -0.55    0.85
  -3  -4 -19   -0.25    0.78
  -3   4 -19    0.06    0.77
   3  -4 -19   -0.67    0.84
   3   4 -20    0.21    1.01
  -3  -4 -20    0.25    0.92
  -3   4 -20   -0.32    0.75
   3  -4 -20   -1.22    0.78
   4   4   0  194.36    9.49
  -4  -4   0  194.91    9.44
  -4   4   0  197.19    9.31
  -4   4   0  201.34    9.03
  -4   4   1    1.20    0.26
   4   4  -1    1.14    0.32
   4   4  -1    1.07    0.29
  -4  -4  -1    1.12    0.31
   4  -4  -1    1.48    0.33
  -4   4  -1    1.40    0.26
  -4  -4   1    1.38    0.30
   4  -4  -1    0.74    0.19
   4   4   1    1.54    0.34
  -4   4   2   27.37    1.47
   4   4  -2   26.77    1.58
   4   4  -2   29.31    1.56
   4   4  -2   26.51    1.40
  -4   4  -2   27.30    1.45
   4  -4  -2   29.08    1.53
   4  -4  -2   28.36    1.47
   4   4   2   25.80    1.57
  -4  -4  -3   91.07    4.10
  -4  -4  -3   92.45    4.10
  -4   4   3   89.21    4.29
   4   4  -3   88.12    4.46
   4  -4  -3   88.72    4.39
  -4   4  -3   86.56    4.26
   4   4   3   90.97    4.53
  -4  -4  -4    0.42    0.16
  -4  -4  -4    0.13    0.15
  -4   4   4    0.54    0.28
   4   4  -4    0.00    0.21
   4  -4  -4    0.20    0.28
   4   4   4    0.79    0.35
  -4   4  -4    0.42    0.24
  -4  -4  -5   33.39    1.67
   4   4  -5   30.84    1.79
  -4  -4  -5   33.76    1.66
  -4   4   5   31.58    1.78
  -4   4  -5   31.20    1.75
   4  -4  -5   30.43    1.84
  -4  -4  -6    1.94    0.36
   4   4  -6    2.81    0.46
  -4   4   6    2.39    0.47
  -4   4  -6    1.85    0.41
   4  -4  -6    1.80    0.45
  -4   4   7    2.72    0.54
  -4  -4  -7    2.46    0.44
  -4   4  -7    2.44    0.50
   4  -4  -7    2.66    0.57
   4  -4   8    4.72    0.59
  -4  -4  -8    4.61    0.64
  -4   4   8    4.01    0.67
  -4   4  -8    3.74    0.63
   4  -4  -8    4.35    0.76
  -4   4   9    1.03    0.46
  -4  -4  -9    0.15    0.35
   4  -4   9    0.19    0.30
  -4   4  -9   -0.16    0.34
  -4  -4   9    0.57    0.40
   4  -4  -9   -0.59    0.39
  -4   4  10    9.07    1.02
  -4  -4 -10    5.53    0.83
  -4  -4  10    7.80    0.99
   4  -4 -10    6.97    1.03
  -4   4 -10    7.33    0.95
   4   4 -11    0.33    0.47
  -4  -4 -11    0.10    0.42
  -4   4  11    0.59    0.43
   4  -4 -11    0.23    0.48
  -4  -4  11    1.17    0.53
  -4   4 -11    1.16    0.53
   4   4 -12    1.48    0.63
  -4   4  12    0.46    0.47
  -4  -4 -12    0.94    0.51
   4  -4 -12   -0.41    0.48
  -4  -4  12    0.85    0.51
  -4   4 -12    0.01    0.48
  -4   4  13    0.30    0.49
  -4  -4 -13    0.31    0.52
   4   4 -13   -0.26    0.45
  -4   4 -13   -0.21    0.47
  -4  -4  13    1.48    0.60
   4  -4 -13    0.61    0.65
   4   4 -14   -0.22    0.52
  -4  -4 -14    1.12    0.69
  -4  -4  14    0.53    0.51
   4  -4 -14   -1.03    0.48
  -4   4 -14    0.39    0.57
   4   4 -15    0.39    0.66
  -4  -4 -15    0.59    0.63
  -4   4 -15    0.68    0.63
   4  -4 -15    0.95    0.82
  -4  -4  15    1.89    0.71
  -4  -4 -16   -0.18    0.59
   4   4 -16   -0.14    0.77
  -4   4 -16    0.43    0.66
   4  -4 -16   -0.51    0.64
   4   4 -17    1.03    0.84
  -4  -4 -17    0.73    0.76
   4  -4 -17    0.62    0.81
  -4  -4 -18    0.70    0.76
   4   4 -18   -0.31    0.81
   4  -4 -18    0.26    0.88
  -4  -4 -19   -0.27    0.78
   4   4 -19   -0.17    0.78
  -4   4 -19   -0.10    0.81
   4  -4 -19    0.78    0.88
   5   4   0   -0.12    0.23
  -5   4   0    0.00    0.16
  -5  -4   0    0.22    0.25
   5   4   0   -0.01    0.22
  -5   4   0   -0.13    0.17
  -5   4   1   21.21    1.13
   5   4  -1   18.78    1.25
  -5   4   1   21.03    1.13
   5   4  -1   19.18    1.21
  -5  -4  -1   19.49    1.23
   5   4  -1   18.74    0.97
  -5   4  -1   18.92    1.12
  -5   4  -1   20.74    1.11
  -5  -4   1   21.32    1.25
   5   4   1   19.35    1.24
   5   4  -2   23.84    1.51
  -5   4   2   26.44    1.45
  -5  -4  -2   27.10    1.57
   5   4  -2   27.30    1.60
   5   4  -2   27.36    1.37
   5  -4  -2   26.74    1.46
   5   4   2   25.97    1.58
  -5   4  -2   26.83    1.42
   5  -4  -2   27.72    1.50
   5   4  -3   -0.02    0.17
  -5   4   3    0.35    0.23
   5   4  -3    0.06    0.28
   5   4  -3    0.02    0.23
   5   4   3   -0.38    0.23
  -5   4  -3   -0.35    0.15
   5  -4  -3    0.05    0.24
  -5  -4  -4  114.20    5.08
  -5   4   4  105.08    5.27
   5   4  -4  110.63    5.47
   5   4  -4  109.45    5.30
  -5  -4  -4  108.28    5.08
  -5   4  -4  109.84    5.24
   5  -4  -4  114.73    5.41
   5   4   4  110.34    5.58
   5   4  -5   -0.02    0.21
  -5  -4  -5    0.01    0.16
  -5  -4  -5    0.20    0.18
   5   4  -5   -0.20    0.19
  -5   4   5    0.11    0.26
  -5   4  -5   -0.14    0.22
   5  -4  -5    0.00    0.29
   5   4  -6    1.02    0.36
   5   4  -6    0.79    0.33
  -5  -4  -6    0.69    0.27
  -5  -4  -6    0.95    0.29
  -5   4   6    0.70    0.37
   5  -4  -6    0.41    0.34
  -5   4  -6    0.44    0.31
   5   4  -7    5.53    0.72
  -5  -4  -7    4.69    0.60
   5  -4   7    6.29    0.62
  -5   4   7    5.16    0.72
   5   4  -7    4.95    0.62
   5  -4  -7    4.46    0.71
  -5   4  -7    5.31    0.69
  -5  -4  -8    2.89    0.53
   5  -4   8    2.93    0.46
  -5   4   8    3.43    0.65
   5   4  -8    2.18    0.47
   5   4  -8    3.15    0.60
   5  -4  -8    2.82    0.66
  -5   4  -8    2.45    0.57
  -5  -4  -9   10.51    1.05
  -5   4   9   10.08    1.10
   5   4  -9   11.66    1.19
   5   4  -9   11.43    0.94
  -5  -4   9   10.67    1.13
  -5   4  -9   10.41    1.11
   5  -4  -9   11.61    1.25
   5   4 -10    8.41    1.04
  -5   4  10    6.86    0.94
   5   4 -10    5.87    0.74
  -5  -4 -10    5.81    0.84
  -5  -4  10    6.13    0.88
   5  -4 -10    5.98    0.95
  -5   4 -10    5.17    0.84
  -5  -4 -11    3.45    0.70
   5   4 -11    3.07    0.58
   5   4 -11    2.74    0.69
  -5   4  11    2.85    0.73
  -5   4 -11    2.10    0.65
   5  -4 -11    1.96    0.67
  -5  -4  11    2.89    0.72
  -5  -4 -12    3.35    0.73
   5   4 -12    2.82    0.77
  -5   4  12    3.00    0.75
   5  -4 -12    2.91    0.81
  -5   4 -12    0.74    0.57
  -5  -4  12    3.72    0.78
  -5  -4 -13    0.56    0.53
  -5   4  13    0.72    0.60
   5   4 -13    0.47    0.58
  -5  -4 -13    0.15    0.45
  -5   4 -13    0.61    0.55
   5  -4 -13   -0.56    0.49
  -5  -4  13    1.33    0.60
   5   4 -14   -0.03    0.65
  -5  -4 -14    0.13    0.49
  -5   4  14   -0.37    0.54
  -5  -4  14    0.81    0.56
  -5   4 -14    0.06    0.57
   5  -4 -14    0.45    0.60
  -5  -4 -15    0.30    0.59
   5   4 -15    0.00    0.62
  -5   4 -15    1.65    0.75
   5  -4 -15    1.97    0.84
  -5  -4  15    0.99    0.66
  -5  -4 -16    1.43    0.77
   5   4 -16    1.65    0.90
   5  -4 -16    0.68    0.81
  -5   4 -16    0.06    0.61
  -5  -4 -17   -0.55    0.57
   5   4 -17   -0.74    0.63
  -5   4 -17   -0.31    0.54
   5  -4 -17   -0.98    0.62
  -5  -4 -18    0.24    0.73
   5   4 -18   -0.39    0.71
   5  -4 -18    0.07    0.79
   5   4 -19   -1.55    0.74
  -5  -4 -19    0.25    0.77
   5  -4 -19    0.45    1.03
  -6  -4   0    0.90    0.29
  -6   4   0    0.97    0.26
  -6   4   0    1.05    0.26
   6   4   0    0.75    0.30
   6   4   0    0.33    0.29
  -6  -4   0    1.42    0.17
   6   4  -1    0.51    0.10
  -6   4   1    0.49    0.23
   6   4  -1    0.68    0.32
  -6   4   1    0.52    0.24
   6   4  -1    0.17    0.25
  -6  -4  -1    1.22    0.35
  -6   4  -1    0.55    0.24
  -6  -4   1    0.40    0.30
   6   4   1    0.66    0.31
  -6   4  -1    0.41    0.22
   6  -4  -1    0.32    0.23
   6   4  -2   74.50    3.76
  -6  -4  -2   72.25    3.79
   6   4  -2   74.69    3.49
  -6   4   2   76.19    3.57
   6   4  -2   75.07    3.82
   6  -4  -2   71.08    3.62
   6  -4  -2   74.61    3.68
   6   4   2   73.31    3.82
  -6   4  -2   66.53    3.51
   6   4  -3   27.21    1.69
  -6   4   3   26.88    1.53
   6   4  -3   26.49    1.45
   6   4  -3   27.49    1.58
   6  -4  -3   27.34    1.56
  -6   4  -3   27.57    1.49
   6   4   3   25.40    1.65
   6  -4  -3   26.11    1.55
  -6  -4  -4   28.51    1.38
   6   4  -4   29.23    1.80
  -6  -4  -4   27.77    1.38
   6   4  -4   28.50    1.64
  -6   4   4   28.90    1.64
   6   4  -4   27.13    1.56
  -6   4  -4   27.09    1.57
   6  -4  -4   27.60    1.66
   6   4   4   29.49    1.79
  -6  -4  -5    4.61    0.47
   6   4  -5    6.06    0.65
  -6  -4  -5    5.80    0.50
  -6   4   5    5.90    0.70
   6   4  -5    5.14    0.62
  -6   4  -5    6.24    0.65
   6  -4  -5    6.15    0.75
  -6  -4  -6    1.07    0.29
  -6   4   6   -0.08    0.31
   6   4  -6    1.58    0.42
   6   4  -6    1.11    0.35
  -6  -4  -6    1.33    0.32
  -6   4  -6    1.60    0.42
   6  -4  -6    1.79    0.49
  -6   4   7   -0.12    0.33
   6   4  -7   -0.23    0.26
  -6  -4  -7    0.14    0.28
  -6  -4  -7   -0.05    0.25
   6   4  -7   -0.24    0.29
   6  -4  -7   -0.26    0.32
  -6   4  -7    0.11    0.33
  -6  -4  -8    0.53    0.36
  -6   4   8    0.33    0.39
   6   4  -8    0.03    0.39
   6   4  -8    1.00    0.37
  -6  -4   8    0.76    0.42
  -6   4  -8    0.94    0.46
   6  -4  -8    0.69    0.45
  -6  -4  -9    0.10    0.34
   6   4  -9    0.00    0.29
   6   4  -9    0.28    0.41
  -6   4   9    0.21    0.43
  -6   4  -9    0.47    0.40
  -6  -4   9   -0.01    0.38
   6  -4  -9    0.01    0.47
  -6   4  10    1.42    0.54
  -6  -4 -10    0.43    0.42
   6   4 -10    0.42    0.34
   6   4 -10    0.29    0.42
   6  -4 -10    0.50    0.47
  -6   4 -10    1.00    0.50
  -6  -4  10    0.88    0.51
   6   4 -11    1.81    0.64
   6   4 -11    0.83    0.39
  -6  -4 -11    1.61    0.57
  -6   4  11    0.37    0.46
  -6  -4  11    2.22    0.63
  -6   4 -11    1.18    0.56
   6  -4 -11    0.42    0.58
   6   4 -12    0.04    0.49
  -6   4  12   -0.54    0.37
  -6  -4 -12   -0.30    0.37
  -6   4 -12    0.44    0.50
   6  -4 -12    0.06    0.58
  -6  -4  12   -0.54    0.39
   6   4 -13    0.27    0.56
  -6   4  13    0.25    0.57
  -6  -4 -13   -0.12    0.41
   6  -4 -13    0.24    0.55
  -6  -4  13    0.23    0.47
  -6   4 -13    1.21    0.64
  -6   4  14   -0.06    0.56
   6   4 -14    0.45    0.59
  -6  -4 -14   -0.15    0.46
  -6   4 -14    0.33    0.57
  -6  -4  14    0.09    0.51
   6  -4 -14   -0.32    0.56
   6   4 -15   -0.57    0.54
  -6  -4 -15    0.64    0.63
   6  -4 -15    1.76    0.82
  -6  -4  15    0.57    0.66
  -6   4 -15    0.56    0.64
   6   4 -16    0.13    0.74
  -6  -4 -16    0.29    0.64
  -6  -4  16    0.16    0.62
   6  -4 -16    0.66    0.79
  -6   4 -16    0.51    0.63
  -6  -4 -17    0.22    0.77
   6   4 -17    0.29    0.79
   6  -4 -17    0.33    0.74
  -6   4 -17   -0.28    0.62
   6   4 -18   -0.47    0.83
  -6  -4 -18   -0.96    0.78
   6  -4 -18   -0.33    0.72
  -6  -4 -19   -0.26    0.75
   6   4 -19   -0.16    0.88
   6  -4 -19    0.61    1.07
  -7   4   0   -0.04    0.20
  -7   4   0    0.07    0.22
  -7  -4   0    0.07    0.11
   7   4   0    0.15    0.31
   7   4   0   -0.01    0.26
  -7  -4   0   -0.12    0.20
  -7  -4  -1   20.61    0.98
  -7  -4  -1   22.28    1.38
   7   4  -1   20.37    1.32
  -7   4   1   20.98    1.26
  -7   4   1   18.56    1.18
   7   4   1   18.56    1.33
  -7   4  -1   18.61    1.16
  -7   4  -1   20.16    1.24
   7  -4  -1   20.96    1.27
  -7  -4   1   21.73    1.39
  -7  -4  -2    0.20    0.31
  -7   4   2    0.30    0.25
   7   4  -2    0.09    0.26
   7   4  -2   -0.08    0.30
   7   4  -2   -0.03    0.10
   7   4   2   -0.19    0.27
   7  -4  -2    0.14    0.26
  -7   4  -2   -0.16    0.22
   7  -4  -2    0.11    0.24
  -7   4  -2    0.12    0.20
  -7   4   3   11.22    0.84
   7   4  -3   10.35    0.72
   7   4  -3   12.96    1.03
  -7  -4  -3   10.49    1.00
   7   4  -3   11.38    0.86
   7  -4  -3   11.03    0.84
  -7   4  -3    9.88    0.77
   7  -4  -3   11.22    0.85
   7   4   3   10.49    1.06
  -7   4   4    0.62    0.34
   7   4  -4    0.16    0.37
  -7  -4  -4    0.27    0.12
  -7  -4  -4    0.06    0.11
   7   4  -4   -0.09    0.21
   7   4  -4    0.19    0.27
   7  -4  -4    0.20    0.31
   7  -4  -4   -0.08    0.25
  -7   4  -4   -0.29    0.23
   7   4   4    0.54    0.42
   7   4  -5    9.74    0.81
  -7  -4  -5   10.15    0.64
  -7  -4  -5    9.08    0.64
  -7   4   5    9.88    0.95
   7   4  -5    9.70    0.80
   7   4  -5    9.82    1.07
   7  -4  -5    9.45    0.97
  -7   4  -5   10.83    0.84
   7   4  -6    8.71    0.85
  -7   4   6    8.91    0.95
  -7  -4  -6    8.59    0.66
   7   4  -6    9.13    0.88
  -7  -4  -6    9.19    0.68
   7  -4  -6    8.30    0.95
  -7   4  -6    8.09    0.85
   7   4  -7    7.02    0.73
  -7  -4  -7    4.54    0.57
   7   4  -7    4.50    0.69
  -7   4   7    3.02    0.63
   7  -4  -7    5.47    0.79
  -7   4  -7    4.21    0.65
  -7   4   8   11.06    1.16
  -7  -4  -8   10.17    0.94
   7   4  -8   13.85    0.96
   7   4  -8   11.01    1.14
  -7   4  -8   12.08    1.13
  -7  -4   8    9.75    1.07
   7  -4  -8    8.86    1.14
   7   4  -9    4.48    0.81
   7   4  -9    5.64    0.67
  -7   4   9    4.28    0.82
  -7  -4  -9    4.80    0.69
  -7   4  -9    5.38    0.80
   7  -4  -9    5.06    0.86
  -7  -4   9    4.63    0.80
  -7  -4 -10    1.29    0.48
  -7   4  10   -0.17    0.37
   7   4 -10    0.47    0.34
   7   4 -10    0.20    0.41
  -7   4 -10    0.70    0.47
   7  -4 -10    1.16    0.58
  -7  -4  10    0.55    0.50
   7   4 -11    0.68    0.56
  -7  -4 -11    1.06    0.52
  -7   4  11    1.08    0.58
   7  -4 -11    0.91    0.66
  -7   4 -11   -0.11    0.43
  -7  -4  11    1.00    0.55
   7   4 -12    2.97    0.78
  -7  -4 -12    2.70    0.69
  -7   4  12    4.47    0.90
   7  -4 -12    4.14    0.89
  -7  -4  12    5.37    0.96
  -7   4 -12    3.81    0.81
   7   4 -13   -0.45    0.43
  -7  -4 -13    0.57    0.50
  -7   4  13    0.58    0.53
  -7   4 -13    0.61    0.58
   7  -4 -13   -0.89    0.43
  -7  -4  13    0.72    0.60
   7   4 -14    1.14    0.68
  -7   4  14    1.13    0.70
  -7  -4 -14    0.53    0.57
  -7  -4 -14    0.01    0.52
   7  -4 -14   -0.50    0.56
  -7  -4  14    1.06    0.65
  -7   4 -14    1.59    0.67
   7   4 -15    0.18    0.69
  -7  -4 -15    0.40    0.62
   7  -4 -15   -0.29    0.61
  -7   4 -15    0.11    0.60
  -7  -4  15    0.68    0.63
  -7  -4 -16    0.68    0.75
   7   4 -16    1.57    0.85
  -7   4 -16    1.03    0.72
  -7  -4  16    0.63    0.73
   7  -4 -16    1.38    0.84
   7   4 -17    0.70    0.85
  -7  -4 -17    0.00    0.65
   7  -4 -17    0.18    0.82
  -7   4 -17   -0.04    0.63
   7   4 -18   -0.35    0.88
  -7  -4 -18    0.20    0.86
  -7   4 -18   -0.62    0.67
   7  -4 -18   -0.55    0.81
  -7  -4 -19    0.06    0.77
   7   4 -19   -0.49    0.86
   7  -4 -19    0.46    1.02
  -8   4   0   16.58    1.11
  -8   4   0   15.72    1.02
  -8  -4   0   15.60    1.21
  -8  -4   0   16.81    0.89
   8   4   0   16.34    1.25
   8   4   0   17.47    1.21
  -8   4   1    4.10    0.53
  -8  -4  -1    2.78    0.54
   8   4  -1    2.66    0.52
  -8   4   1    2.72    0.43
   8   4  -1    1.84    0.49
  -8  -4  -1    2.87    0.25
  -8   4  -1    2.29    0.43
  -8  -4   1    3.30    0.57
   8   4   1    2.69    0.55
  -8  -4   1    3.87    0.39
   8  -4  -1    2.60    0.45
  -8   4  -1    2.58    0.40
   8   4  -2   26.14    1.60
  -8  -4  -2   25.64    1.65
  -8   4   2   25.17    1.48
   8   4  -2   28.15    1.73
  -8   4  -2   25.28    1.54
   8   4   2   23.24    1.64
   8  -4  -2   23.54    1.52
  -8   4  -2   25.92    1.44
   8   4  -3    0.26    0.30
   8   4  -3    0.29    0.21
  -8   4   3    0.41    0.29
   8   4  -3    0.74    0.41
  -8  -4  -3    0.04    0.31
  -8   4  -3    0.35    0.26
   8  -4  -3    0.28    0.30
   8   4   3    0.35    0.37
   8  -4  -3    0.48    0.30
   8   4  -4    6.85    0.90
   8   4  -4    7.50    0.81
  -8  -4  -4    6.99    0.44
   8   4  -4    9.01    0.76
  -8  -4  -4    7.41    0.89
  -8   4   4    8.62    0.85
  -8  -4  -4    7.49    0.44
   8  -4  -4    9.00    0.88
   8   4   4    6.52    0.92
   8  -4  -4    8.06    0.82
  -8   4  -4    7.22    0.73
   8   4  -5    7.13    0.77
  -8  -4  -5    7.01    0.51
  -8  -4  -5    6.32    0.50
   8   4  -5    5.33    0.86
   8   4  -5    6.85    0.74
  -8   4   5    6.10    0.79
   8  -4  -5    8.14    0.89
  -8   4  -5    7.17    0.78
   8  -4  -5    7.20    0.87
   8   4  -6    0.24    0.31
  -8  -4  -6   -0.15    0.20
   8   4  -6    0.37    0.33
  -8   4   6   -0.14    0.34
   8   4  -6   -0.70    0.38
   8  -4  -6    0.12    0.35
  -8   4  -6    0.37    0.34
   8   4  -7    0.19    0.35
  -8  -4  -7    0.97    0.35
   8   4  -7    0.67    0.34
  -8   4   7    0.34    0.42
  -8   4  -7    0.19    0.38
   8  -4  -7    0.26    0.41
  -8  -4   7    0.13    0.38
  -8   4   8    1.54    0.58
   8   4  -8    2.45    0.49
  -8  -4  -8    2.56    0.50
   8   4  -8    1.89    0.52
  -8  -4   8    1.91    0.58
  -8   4  -8    2.37    0.58
   8  -4  -8    2.10    0.58
   8   4  -9    1.81    0.44
   8   4  -9    2.69    0.67
  -8   4   9    1.81    0.60
  -8  -4  -9    0.97    0.42
  -8   4  -9    1.53    0.55
  -8  -4   9    2.60    0.64
   8  -4  -9    2.13    0.63
  -8   4  10    0.62    0.46
   8   4 -10    0.16    0.42
  -8  -4 -10    0.13    0.36
  -8  -4  10   -0.47    0.40
  -8   4 -10    0.29    0.38
   8  -4 -10    0.24    0.52
  -8  -4 -11    0.40    0.42
   8   4 -11   -0.01    0.45
  -8   4  11   -0.60    0.42
   8  -4 -11    0.07    0.50
  -8   4 -11   -0.02    0.40
  -8  -4  11   -0.44    0.34
   8   4 -12    0.25    0.50
  -8  -4 -12   -0.50    0.38
  -8   4  12    0.09    0.53
  -8   4 -12   -0.29    0.46
  -8  -4  12   -0.36    0.42
   8  -4 -12   -0.61    0.48
   8   4 -13    0.21    0.55
  -8  -4 -13   -0.66    0.40
  -8   4  13    0.59    0.56
   8  -4 -13    0.86    0.64
  -8   4 -13   -0.45    0.46
  -8  -4  13    0.12    0.54
  -8  -4 -14    0.82    0.58
   8   4 -14    0.14    0.66
  -8   4  14   -0.07    0.61
   8  -4 -14   -0.42    0.59
  -8   4 -14    0.49    0.61
  -8  -4  14    0.64    0.62
  -8  -4 -15    0.32    0.53
  -8  -4 -15    0.38    0.60
   8   4 -15   -0.79    0.60
  -8   4  15    0.03    0.67
   8  -4 -15   -0.73    0.62
  -8   4 -15   -0.68    0.51
  -8  -4  15    0.62    0.62
   8   4 -16   -0.62    0.76
  -8  -4 -16   -0.93    0.61
   8  -4 -16   -0.22    0.67
  -8   4 -16   -0.53    0.61
  -8  -4  16    0.44    0.66
  -8  -4 -17   -0.47    0.57
   8   4 -17    0.93    0.76
   8  -4 -17   -0.79    0.70
  -8   4 -17    0.53    0.73
  -8  -4 -18    0.34    0.89
   8   4 -18    1.34    0.98
   8  -4 -18    0.07    0.83
  -8   4 -18   -0.36    0.70
  -8  -4 -19    0.37    0.93
   8  -4 -19    1.34    1.04
   9   4   0   -0.23    0.33
   9   4   0    0.03    0.35
  -9   4   0   -0.20    0.22
  -9  -4   0   -0.17    0.14
  -9  -4   0   -0.16    0.29
  -9   4   0   -0.14    0.27
   9   4  -1   43.93    2.65
  -9  -4  -1   46.86    2.25
   9   4  -1   50.91    2.78
  -9   4   1   45.61    2.58
  -9   4   1   46.05    2.45
  -9  -4  -1   51.51    2.75
  -9  -4   1   47.71    2.72
   9   4   1   42.92    2.68
   9  -4  -1   45.69    2.60
  -9   4  -1   46.10    2.42
  -9  -4   1   50.84    2.37
  -9   4  -1   45.12    2.57
  -9  -4  -2    3.72    0.66
   9   4  -2    3.76    0.63
   9   4  -2    2.64    0.62
  -9   4   2    3.53    0.55
   9  -4  -2    3.52    0.54
  -9   4  -2    3.33    0.55
  -9   4  -2    3.78    0.50
   9   4   2    3.37    0.68
   9   4  -3    3.87    0.60
   9   4  -3    4.64    0.47
   9   4  -3    3.78    0.71
  -9   4   3    3.83    0.58
  -9  -4  -3    3.09    0.64
  -9   4  -3    3.52    0.51
  -9   4  -3    3.55    0.59
   9  -4  -3    3.36    0.57
   9   4   3    2.06    0.60
   9  -4  -3    3.10    0.54
   9   4  -4    2.92    0.56
  -9   4   4    2.87    0.56
  -9  -4  -4    3.90    0.69
  -9  -4  -4    3.75    0.30
  -9  -4  -4    3.44    0.29
   9   4  -4    4.42    0.75
   9   4  -4    5.10    0.56
   9   4   4    3.42    0.73
   9  -4  -4    2.45    0.57
  -9   4  -4    3.31    0.54
   9  -4  -4    3.87    0.60
   9   4  -5    6.19    0.75
   9   4  -5    5.12    0.87
  -9   4   5    6.45    0.82
  -9  -4  -5    5.67    0.51
   9   4  -5    7.27    0.75
   9  -4  -5    7.49    0.88
  -9   4  -5    6.15    0.75
   9  -4  -5    6.32    0.84
   9   4  -6    4.62    0.69
   9   4  -6    8.09    0.86
  -9  -4  -6    8.03    0.61
  -9   4   6    7.34    0.92
   9   4  -6    7.66    1.04
   9  -4  -6    7.33    0.92
  -9   4  -6    6.48    0.78
   9  -4  -6    8.23    0.99
  -9  -4   6    5.13    0.76
  -9  -4  -7    0.12    0.27
  -9   4   7    0.17    0.42
   9   4  -7    0.20    0.37
   9   4  -7    0.47    0.34
   9   4  -7   -0.08    0.47
  -9  -4   7    0.47    0.43
  -9   4  -7   -0.02    0.38
   9  -4  -7    0.14    0.44
   9  -4  -7    0.46    0.42
   9   4  -8    6.37    0.88
   9   4  -8    6.53    0.76
  -9   4   8    6.73    0.96
   9   4  -8    6.45    1.06
  -9  -4  -8    5.67    0.70
   9  -4  -8    6.41    0.97
  -9   4  -8    6.63    0.83
  -9  -4   8    6.64    0.92
   9   4  -9   -0.10    0.27
  -9  -4  -9    0.15    0.34
  -9   4   9   -0.08    0.39
   9   4  -9    0.42    0.39
  -9  -4   9    0.46    0.46
   9  -4  -9   -0.13    0.46
  -9   4  -9    0.04    0.36
  -9   4  10    0.23    0.49
   9   4 -10   -0.08    0.46
  -9  -4 -10   -0.04    0.35
   9  -4 -10    0.47    0.46
  -9   4 -10    0.14    0.44
  -9  -4  10    0.30    0.44
  -9  -4 -11    0.70    0.44
   9   4 -11   -0.04    0.43
  -9   4  11    0.19    0.49
  -9   4 -11    0.52    0.50
   9  -4 -11   -0.02    0.47
  -9  -4  11   -0.17    0.46
   9   4 -12    1.69    0.65
  -9   4  12    0.41    0.58
  -9  -4 -12    0.72    0.55
  -9  -4  12    0.40    0.51
  -9   4 -12    0.36    0.56
   9  -4 -12    1.01    0.64
  -9  -4 -13   -0.01    0.46
   9   4 -13    0.74    0.58
  -9   4  13   -0.35    0.54
  -9   4 -13   -0.80    0.43
   9  -4 -13   -0.12    0.55
  -9  -4  13    0.28    0.60
  -9   4  14    0.64    0.65
   9   4 -14    0.45    0.62
  -9  -4 -14    0.14    0.54
  -9  -4  14    0.56    0.62
  -9   4 -14    0.27    0.63
   9  -4 -14    0.30    0.66
  -9   4  15   -0.15    0.65
   9   4 -15   -0.61    0.64
  -9  -4 -15    0.23    0.61
  -9  -4 -15   -1.18    0.45
  -9   4 -15   -0.39    0.52
   9  -4 -15   -0.34    0.57
  -9  -4  15    0.51    0.64
   9   4 -16   -0.73    0.70
  -9  -4 -16   -0.13    0.62
   9  -4 -16    0.56    0.73
  -9   4 -16   -0.59    0.61
  -9  -4  16    0.46    0.66
  -9  -4 -17   -0.30    0.66
   9  -4 -17    0.12    0.76
  -9  -4  17    0.39    0.75
  -9   4 -17   -0.17    0.70
  -9  -4 -18    0.35    0.93
  -9   4 -18    0.26    0.77
   9  -4 -18    0.90    0.99
  10   4   0    0.39    0.44
  10   4   0    1.24    0.53
 -10   4   0    1.80    0.39
 -10  -4   0    1.97    0.56
 -10  -4   0    0.86    0.25
 -10   4   0    1.66    0.42
 -10  -4  -1    1.26    0.23
 -10   4   1    1.50    0.46
  10   4  -1    0.18    0.39
  10   4  -1    1.36    0.52
 -10  -4  -1    1.32    0.50
 -10   4   1    0.90    0.37
 -10   4  -1    1.37    0.46
 -10   4  -1    1.34    0.37
  10   4   1    1.38    0.52
 -10  -4   1    1.14    0.30
 -10  -4   1    0.47    0.41
  10  -4  -1    1.13    0.41
 -10  -4  -2    1.51    0.52
  10   4  -2    1.32    0.51
 -10  -4  -2    1.29    0.21
 -10   4   2    0.95    0.38
  10   4  -2    0.88    0.41
 -10   4  -2    0.94    0.38
  10   4   2    1.58    0.57
  10  -4  -2    0.54    0.43
 -10   4  -2    0.97    0.35
 -10   4   3    5.14    0.68
  10   4  -3    5.55    0.85
  10   4  -3    4.50    0.70
 -10  -4  -3    4.64    0.77
 -10   4  -3    4.64    0.61
 -10   4  -3    5.35    0.76
  10  -4  -3    5.03    0.72
  10   4   3    5.83    0.90
 -10   4   4    0.02    0.36
  10   4  -4   -0.09    0.33
  10   4  -4    0.09    0.26
 -10  -4  -4    0.07    0.13
  10   4  -4   -0.25    0.41
 -10   4  -4    0.15    0.36
  10  -4  -4   -0.24    0.32
 -10   4  -4    0.10    0.33
  10  -4  -4   -0.12    0.38
  10   4  -5    7.93    0.78
  10   4  -5    4.68    0.69
 -10  -4  -5    4.63    0.47
 -10   4   5    6.77    0.85
  10   4  -5    5.03    0.89
 -10   4  -5    4.81    0.70
 -10  -4   5    4.50    0.68
  10  -4  -5    6.11    0.82
  10  -4  -5    6.80    0.85
  10   4  -6    1.89    0.63
  10   4  -6    2.61    0.54
  10   4  -6    1.71    0.46
 -10   4   6    2.06    0.60
 -10  -4  -6    1.29    0.34
 -10  -4   6    1.78    0.51
  10  -4  -6    1.89    0.62
 -10   4  -6    1.79    0.51
  10  -4  -6    2.48    0.63
  10   4  -7   -0.16    0.27
  10   4  -7   -0.05    0.35
 -10  -4  -7    0.23    0.27
 -10   4   7    0.09    0.44
  10   4  -7   -0.19    0.47
  10  -4  -7    0.33    0.46
 -10   4  -7    0.44    0.40
  10  -4  -7   -0.23    0.33
 -10  -4   7   -0.63    0.36
  10   4  -8   -0.11    0.31
 -10   4   8    0.96    0.51
  10   4  -8    0.32    0.54
 -10  -4  -8    0.29    0.32
  10   4  -8    0.45    0.42
 -10  -4   8    0.50    0.47
  10  -4  -8    0.60    0.45
 -10   4  -8    0.86    0.45
  10  -4  -8    0.69    0.53
 -10  -4  -9    0.11    0.33
  10   4  -9   -0.41    0.33
  10   4  -9   -0.20    0.56
 -10   4   9   -0.29    0.40
  10  -4  -9   -0.63    0.44
 -10  -4   9   -0.17    0.41
 -10   4  -9    0.49    0.46
  10  -4  -9    0.07    0.49
 -10   4  10    1.02    0.59
  10   4 -10    1.13    0.56
 -10  -4 -10   -0.13    0.32
  10   4 -10   -0.04    0.58
 -10  -4  10   -0.12    0.47
 -10   4 -10    0.31    0.47
  10  -4 -10    0.32    0.51
 -10   4  11    1.04    0.56
 -10  -4 -11   -0.45    0.36
  10   4 -11   -0.50    0.45
 -10   4 -11    0.10    0.47
  10  -4 -11   -0.41    0.45
 -10  -4  11    0.27    0.50
  10   4 -12    0.23    0.52
 -10   4  12    0.46    0.58
 -10  -4 -12   -0.04    0.43
  10  -4 -12   -0.33    0.52
 -10   4 -12    0.15    0.48
 -10  -4  12   -0.38    0.45
 -10  -4 -13   -0.34    0.46
  10   4 -13   -0.99    0.41
 -10   4  13    0.10    0.58
  10  -4 -13   -0.06    0.56
 -10  -4  13   -0.08    0.53
 -10   4 -13    0.09    0.51
 -10   4  14    0.25    0.67
 -10  -4 -14   -0.35    0.47
  10   4 -14    0.19    0.58
 -10  -4  14   -0.31    0.56
  10  -4 -14   -0.58    0.61
 -10   4 -14   -0.80    0.47
 -10  -4 -15   -0.06    0.63
 -10   4  15    0.07    0.65
 -10  -4 -15    0.30    0.60
 -10  -4  15    0.47    0.62
  10  -4 -15    0.33    0.80
 -10   4 -15    0.34    0.62
 -10  -4 -16    0.58    0.70
 -10  -4 -16    0.66    0.75
 -10   4 -16   -0.47    0.63
 -10  -4  16    0.97    0.72
  10  -4 -16    0.19    0.69
 -10  -4 -17   -0.31    0.73
  10  -4 -17    0.95    0.90
 -10  -4  17   -0.09    0.75
 -10   4 -17    0.63    0.76
 -10  -4 -18    0.78    0.79
  10  -4 -18   -0.25    0.95
 -10   4 -18   -0.58    0.70
 -11   4   0    0.17    0.37
 -11   4   0    0.18    0.30
  11   4   0   -0.39    0.44
 -11  -4   0   -0.05    0.20
 -11  -4  -1    3.46    0.38
  11   4  -1    3.04    0.66
 -11   4   1    3.41    0.65
 -11   4   1    2.07    0.47
  11   4  -1    2.88    0.68
  11   4   1    3.31    0.72
 -11   4  -1    2.40    0.48
 -11   4  -1    3.46    0.64
 -11  -4  -2    0.54    0.18
  11   4  -2    0.18    0.39
  11   4  -2   -0.05    0.45
 -11   4   2    0.23    0.34
 -11   4  -2    1.33    0.49
 -11   4  -2    0.47    0.33
  11   4   2    0.25    0.49
  11  -4  -2    1.02    0.46
  11   4  -3    0.14    0.45
 -11  -4  -3    0.84    0.14
  11   4  -3    0.95    0.49
 -11   4   3    0.95    0.44
 -11  -4   3    0.46    0.30
 -11   4  -3    0.41    0.35
  11   4   3    0.61    0.57
  11  -4  -3    0.77    0.41
 -11   4  -3    1.34    0.49
  11   4  -4    0.74    0.41
 -11   4   4    0.07    0.41
 -11  -4  -4    0.90    0.20
  11   4  -4    1.11    0.59
  11   4  -4    1.08    0.33
  11  -4  -4    0.98    0.45
  11  -4  -4    1.22    0.48
 -11  -4   4    0.86    0.37
 -11   4  -4    1.29    0.49
 -11   4  -4    0.89    0.40
  11   4  -5    0.22    0.46
 -11  -4  -5   -0.03    0.20
  11   4  -5   -0.15    0.33
 -11   4   5   -0.32    0.38
  11   4  -5   -0.30    0.25
  11  -4  -5   -0.31    0.35
  11  -4  -5    0.12    0.37
 -11  -4   5   -0.63    0.24
 -11   4  -5    0.03    0.35
 -11  -4  -6    1.11    0.31
  11   4  -6    1.00    0.43
  11   4  -6    1.83    0.65
  11   4  -6    0.21    0.35
 -11   4   6   -0.09    0.40
  11  -4  -6    1.79    0.53
 -11   4  -6    0.22    0.39
 -11  -4   6    1.41    0.46
  11  -4  -6    1.18    0.51
 -11   4   7    1.15    0.55
  11   4  -7    0.03    0.36
  11   4  -7    1.38    0.65
  11   4  -7    1.83    0.49
 -11  -4  -7    1.04    0.33
  11  -4  -7    0.11    0.40
 -11  -4   7    0.88    0.51
 -11   4  -7    0.74    0.43
  11  -4  -7    0.79    0.53
  11   4  -8   -0.09    0.32
 -11  -4  -8    0.49    0.33
 -11   4   8   -0.78    0.38
  11   4  -8    0.50    0.43
  11   4  -8    0.06    0.54
 -11   4  -8    0.37    0.43
  11  -4  -8    0.38    0.47
 -11  -4   8    0.60    0.49
  11  -4  -8   -0.22    0.51
 -11   4   9    5.41    0.97
  11   4  -9    6.28    1.18
  11   4  -9    5.71    0.94
 -11  -4  -9    5.89    0.76
  11  -4  -9    6.02    1.05
  11  -4  -9    5.92    0.98
 -11   4  -9    4.86    0.83
 -11  -4   9    4.48    0.86
  11   4 -10   -0.48    0.45
  11   4 -10    0.38    0.69
 -11  -4 -10    0.26    0.43
 -11   4  10    0.37    0.55
  11  -4 -10    0.07    0.59
 -11  -4  10    0.24    0.47
 -11   4 -10    0.30    0.45
  11  -4 -10    0.61    0.51
 -11   4  11    0.93    0.65
 -11  -4 -11    0.96    0.50
 -11   4 -11    1.04    0.56
  11  -4 -11   -0.35    0.65
  11  -4 -11    0.79    0.64
 -11  -4  11    1.66    0.65
 -11   4  12   -0.55    0.51
 -11  -4 -12    0.54    0.52
  11  -4 -12    0.08    0.61
 -11  -4  12    0.12    0.51
 -11   4 -12    1.16    0.63
 -11   4  13   -0.02    0.60
 -11  -4 -13    0.04    0.50
 -11   4 -13    0.64    0.58
 -11  -4  13   -0.26    0.50
  11  -4 -13    0.01    0.57
 -11  -4 -14    1.79    0.65
 -11   4  14    2.20    0.82
 -11   4 -14    0.42    0.59
  11  -4 -14    1.82    0.94
 -11  -4  14    0.29    0.66
 -11  -4 -15    0.17    0.57
 -11  -4 -15    0.90    0.64
 -11   4  15    0.60    0.77
 -11  -4  15    1.29    0.74
 -11   4 -15   -0.65    0.59
  11  -4 -15   -0.14    0.78
 -11  -4 -16    0.57    0.73
 -11  -4 -16   -0.17    0.60
 -11  -4  16    0.18    0.67
 -11   4 -16   -0.52    0.64
  11  -4 -16   -1.17    0.72
 -11  -4 -17    0.35    0.81
 -11  -4  17   -0.56    0.72
 -11   4 -17   -0.26    0.70
 -12   4   0    2.77    0.60
  12   4   0    2.58    0.69
 -12   4   0    2.83    0.52
 -12  -4   0    1.98    0.31
 -12   4   1    5.34    0.73
 -12   4   1    6.80    0.89
  12   4  -1    6.51    0.93
 -12  -4  -1    6.52    0.44
  12   4  -1    6.40    0.99
 -12   4  -1    7.19    0.77
 -12  -4   1    6.16    0.58
  12   4   1    5.16    0.91
 -12   4  -1    6.52    0.88
 -12  -4  -2    2.30    0.25
  12   4  -2    3.28    0.77
 -12   4   2    3.25    0.59
  12   4  -2    3.87    0.72
 -12   4  -2    2.15    0.59
  12   4   2    1.72    0.66
 -12  -4   2    3.27    0.45
  12  -4  -2    3.08    0.65
 -12   4  -2    2.47    0.50
  12   4  -3    4.21    0.85
 -12   4   3    5.56    0.76
  12   4  -3    5.32    0.82
 -12  -4  -3    5.02    0.36
 -12  -4   3    6.03    0.67
  12  -4  -3    5.15    0.85
 -12   4  -3    4.30    0.62
  12   4  -4   -0.13    0.34
 -12  -4  -4    0.02    0.16
  12   4  -4    0.34    0.49
 -12   4   4   -0.14    0.35
 -12   4  -4   -0.11    0.31
 -12  -4   4    0.24    0.35
  12  -4  -4    0.31    0.44
 -12  -4  -5    4.11    0.46
  12   4  -5    4.17    0.71
  12   4  -5    4.19    0.87
 -12   4   5    4.17    0.72
  12  -4  -5    3.87    0.74
  12  -4  -5    4.07    0.72
 -12   4  -5    3.55    0.64
 -12  -4   5    3.11    0.62
 -12   4   6   -0.06    0.42
  12   4  -6    0.80    0.41
 -12  -4  -6    1.11    0.30
  12   4  -6   -0.14    0.48
  12  -4  -6    0.74    0.52
  12  -4  -6    0.43    0.42
 -12   4  -6    0.62    0.39
 -12  -4   6   -0.08    0.37
  12   4  -7    1.36    0.69
 -12   4   7    1.64    0.62
  12   4  -7    2.57    0.57
 -12  -4  -7    1.08    0.36
 -12   4  -7    1.16    0.51
  12  -4  -7    2.03    0.69
 -12  -4   7    1.45    0.52
  12  -4  -7    2.56    0.65
 -12  -4  -8   -0.51    0.25
 -12   4   8   -0.76    0.44
  12   4  -8   -0.06    0.61
  12  -4  -8   -0.08    0.46
 -12  -4   8   -0.06    0.43
 -12   4  -8    0.48    0.46
  12  -4  -8   -0.57    0.42
  12   4  -9    3.19    0.97
 -12   4   9    4.13    0.89
 -12  -4  -9    3.32    0.62
 -12   4  -9    3.14    0.70
 -12  -4   9    3.75    0.81
  12  -4  -9    3.11    0.83
  12  -4  -9    4.58    0.94
 -12  -4 -10   -0.19    0.31
 -12   4  10   -0.44    0.45
 -12   4 -10   -0.15    0.41
  12  -4 -10    0.57    0.61
 -12  -4  10   -0.21    0.44
  12  -4 -10   -0.29    0.63
 -12   4  11    1.00    0.68
 -12  -4 -11    0.81    0.50
 -12  -4  11    1.76    0.73
 -12   4 -11    0.84    0.59
  12  -4 -11    1.50    0.78
 -12  -4 -12    0.24    0.48
 -12   4  12    0.47    0.70
 -12   4 -12    0.60    0.60
  12  -4 -12    1.50    0.71
 -12  -4  12   -0.39    0.56
 -12  -4 -13    0.80    0.58
 -12   4  13   -0.22    0.60
  12  -4 -13   -0.27    0.62
 -12   4 -13    0.17    0.58
 -12  -4  13    0.48    0.66
 -12  -4 -14    0.33    0.58
 -12   4  14   -0.67    0.57
 -12  -4  14    0.66    0.68
 -12   4 -14   -0.32    0.56
 -12  -4 -15   -0.28    0.55
 -12   4  15   -0.56    0.64
 -12  -4 -15   -0.49    0.54
 -12  -4  15    0.45    0.70
 -12   4 -15    0.80    0.74
 -12  -4 -16    0.21    0.62
 -12  -4 -16   -0.25    0.64
 -12   4  16    0.14    0.72
 -12  -4  16    0.73    0.82
 -12   4 -16   -0.48    0.56
 -12  -4 -17    0.43    0.84
 -12  -4  17    0.07    0.76
 -12   4 -17    0.27    0.82
  13   4   0    0.04    0.44
 -13   4   0    0.17    0.32
 -13  -4   0    0.00    0.18
 -13  -4  -1   10.53    0.68
  13   4  -1   10.06    1.22
  13   4  -1   12.98    1.41
 -13   4   1   13.31    1.15
 -13  -4   1   10.89    0.79
  13   4   1   10.51    1.33
 -13   4  -1   12.14    1.07
 -13   4   2    0.03    0.35
  13   4  -2    0.43    0.52
 -13  -4  -2    0.75    0.19
  13   4  -2    1.19    0.51
 -13  -4   2    0.53    0.30
 -13   4  -2    0.64    0.35
  13   4  -3    0.49    0.47
 -13   4   3    1.61    0.52
  13   4  -3    0.57    0.54
 -13  -4  -3    0.79    0.20
 -13  -4   3    1.54    0.41
  13  -4  -3    1.38    0.55
 -13   4  -3    0.87    0.37
  13   4  -4    1.63    0.67
  13   4  -4    2.75    0.63
 -13   4   4    2.23    0.59
 -13  -4  -4    1.59    0.29
 -13   4  -4    1.73    0.48
 -13  -4   4    2.88    0.55
  13  -4  -4    1.85    0.63
 -13  -4  -5    1.06    0.30
  13   4  -5    1.78    0.56
 -13   4   5    1.62    0.55
  13   4  -5    1.53    0.64
 -13  -4   5    1.32    0.46
 -13   4  -5    1.91    0.51
  13  -4  -5    2.07    0.65
 -13   4   6   -0.01    0.42
 -13  -4  -6    0.04    0.25
  13   4  -6    0.12    0.52
  13   4  -6    0.06    0.36
 -13  -4   6    0.76    0.47
  13  -4  -6    0.17    0.47
 -13   4  -6    0.12    0.41
  13  -4  -6    0.43    0.44
 -13  -4  -7    0.50    0.31
  13   4  -7    0.68    0.41
  13   4  -7   -0.66    0.48
 -13   4   7    0.66    0.51
 -13   4  -7    0.52    0.43
  13  -4  -7    0.80    0.49
  13  -4  -7    0.69    0.59
 -13  -4   7    0.32    0.43
 -13  -4  -8    4.56    0.66
 -13   4   8    3.97    0.86
  13   4  -8    6.45    1.19
  13  -4  -8    6.08    1.11
 -13   4  -8    6.36    0.95
  13  -4  -8    6.21    1.03
 -13  -4   8    5.82    0.96
 -13   4   9    1.41    0.63
 -13  -4  -9    0.61    0.40
  13  -4  -9    0.77    0.63
 -13   4  -9   -0.06    0.40
  13  -4  -9    0.64    0.61
 -13  -4   9    0.84    0.62
 -13  -4 -10    0.39    0.40
 -13   4  10    0.32    0.55
  13  -4 -10    0.25    0.68
 -13  -4  10    0.55    0.60
 -13   4 -10    0.43    0.48
 -13  -4 -11    0.93    0.50
 -13   4  11   -0.15    0.59
 -13  -4  11    0.56    0.64
 -13   4 -11    0.25    0.51
 -13  -4 -12   -0.10    0.45
 -13   4  12   -0.80    0.58
 -13   4 -12    0.40    0.58
 -13  -4  12   -0.17    0.54
 -13  -4 -13    0.83    0.56
 -13   4  13    0.83    0.73
 -13   4 -13   -0.78    0.48
 -13  -4  13   -0.37    0.58
 -13  -4 -14   -0.15    0.57
 -13   4  14    1.72    0.89
 -13   4 -14    0.00    0.63
 -13  -4  14   -0.14    0.67
 -13  -4 -15    0.56    0.59
 -13  -4 -15    1.15    0.69
 -13   4  15    0.58    0.76
 -13   4 -15    0.17    0.64
 -13  -4  15    0.16    0.67
 -13  -4 -16    0.03    0.73
 -13  -4 -16   -0.55    0.55
 -13   4  16   -0.26    0.80
 -13   4 -16    0.57    0.74
 -13  -4  16   -0.26    0.78
 -14   4   0   -0.22    0.31
  14   4   0    0.54    0.56
 -14  -4   0    0.57    0.25
  14   4  -1    4.82    0.91
 -14  -4  -1    3.45    0.43
 -14   4   1    4.06    0.67
 -14   4  -1    3.96    0.65
 -14  -4   1    4.98    0.56
  14   4  -2    3.46    0.86
  14   4  -2    4.05    0.81
 -14  -4  -2    4.46    0.44
 -14   4   2    3.60    0.65
 -14   4  -2    4.48    0.66
 -14  -4   2    4.89    0.61
 -14  -4  -3    2.68    0.35
  14   4  -3    2.67    0.71
 -14   4   3    2.88    0.64
  14   4  -3    2.36    0.81
 -14  -4   3    2.09    0.48
  14  -4  -3    2.60    0.71
 -14   4  -3    2.62    0.52
  14   4  -4    0.70    0.61
 -14   4   4    1.17    0.53
  14   4  -4    2.02    0.60
 -14  -4  -4    0.87    0.26
  14  -4  -4    1.04    0.60
 -14  -4   4    0.52    0.39
 -14   4  -4    1.39    0.47
  14   4  -5   -0.61    0.50
  14   4  -5    0.23    0.42
 -14   4   5    1.10    0.51
 -14  -4  -5   -0.09    0.22
 -14   4  -5    1.11    0.46
 -14  -4   5    0.29    0.43
  14  -4  -5    1.75    0.61
  14   4  -6   -0.31    0.38
 -14  -4  -6   -0.20    0.24
 -14   4   6   -0.15    0.44
  14   4  -6   -0.09    0.58
 -14  -4   6    0.37    0.45
 -14   4  -6    0.47    0.43
  14  -4  -6    0.76    0.58
 -14   4   7    4.49    0.91
 -14  -4  -7    5.24    0.66
  14   4  -7    4.76    1.07
 -14  -4   7    3.62    0.77
 -14   4  -7    4.22    0.78
  14  -4  -7    4.53    0.98
 -14  -4  -8    0.03    0.32
 -14   4   8    0.67    0.60
  14  -4  -8    0.08    0.61
 -14  -4   8    0.11    0.44
 -14   4  -8    0.19    0.46
 -14   4   9    1.71    0.72
 -14  -4  -9    0.69    0.41
  14  -4  -9    1.27    0.75
 -14   4  -9   -0.18    0.43
 -14  -4   9    0.61    0.60
 -14  -4 -10    0.28    0.43
 -14   4  10   -0.67    0.47
 -14   4 -10   -0.16    0.45
 -14  -4  10    0.67    0.59
 -14  -4 -11   -0.08    0.43
 -14   4  11    0.52    0.73
 -14   4 -11    1.03    0.58
 -14  -4  11   -0.62    0.48
 -14  -4 -12    1.75    0.60
 -14   4  12    1.32    0.80
 -14  -4  12    2.22    0.81
 -14   4 -12    0.51    0.63
 -14  -4 -13    0.24    0.50
 -14   4  13   -0.39    0.62
 -14  -4  13    0.07    0.61
 -14   4 -13   -0.93    0.50
 -14   4  14   -0.20    0.70
 -14  -4 -14    0.96    0.66
 -14   4 -14   -0.22    0.62
 -14  -4  14    0.98    0.74
 -14  -4 -15    0.67    0.70
 -14   4  15    0.23    0.78
 -14  -4 -15    1.04    0.74
 -14   4 -15    1.66    0.77
 -14  -4  15    0.13    0.79
 -14   4  16    0.51    0.92
 -14  -4 -16    0.66    0.70
 -14  -4 -16    0.49    0.76
 -14   4 -16    0.30    0.73
 -14  -4  16   -0.16    0.76
 -15  -4   0    0.24    0.24
 -15   4   0    0.37    0.38
 -15  -4  -1    0.30    0.23
 -15   4   1    0.26    0.38
  15   4  -1    0.63    0.57
 -15  -4   1    0.72    0.32
 -15   4  -1    0.79    0.42
  15   4  -2    0.16    0.56
 -15   4   2    0.46    0.43
 -15  -4  -2    0.42    0.22
  15   4  -2    0.25    0.49
 -15  -4   2   -0.16    0.26
 -15   4  -2    0.97    0.41
 -15  -4  -3   -0.05    0.19
 -15   4   3   -0.20    0.40
  15   4  -3   -0.07    0.46
  15   4  -3    0.87    0.66
 -15  -4   3   -0.07    0.30
 -15   4  -3   -0.10    0.33
 -15  -4  -4    0.34    0.26
  15   4  -4    0.26    0.59
 -15   4   4    0.28    0.44
  15   4  -4    0.47    0.54
 -15   4  -4    1.03    0.44
  15  -4  -4    0.21    0.50
 -15  -4   4    0.08    0.36
 -15   4   5    0.58    0.50
  15   4  -5   -0.67    0.52
  15   4  -5   -0.04    0.44
 -15  -4  -5    0.15    0.25
 -15   4  -5   -0.24    0.38
 -15  -4   5   -0.67    0.34
  15  -4  -5    0.34    0.60
 -15   4   6    0.07    0.47
  15   4  -6    0.28    0.48
 -15  -4  -6    0.53    0.32
  15  -4  -6   -0.49    0.50
 -15  -4   6   -0.32    0.42
 -15   4  -6    0.84    0.48
 -15   4   7    3.81    0.86
 -15  -4  -7    2.82    0.52
  15  -4  -7    4.42    0.98
 -15  -4   7    2.93    0.71
 -15   4  -7    2.23    0.64
 -15   4   8    1.17    0.64
 -15  -4  -8    0.42    0.36
 -15  -4   8    0.94    0.58
 -15   4  -8    0.63    0.54
  15  -4  -8    1.67    0.75
 -15   4   9    0.34    0.60
 -15  -4  -9   -0.15    0.31
 -15  -4   9   -0.04    0.53
 -15   4  -9    0.15    0.48
 -15  -4 -10    0.20    0.41
 -15   4  10    1.21    0.72
 -15   4 -10   -0.50    0.48
 -15  -4  10    0.58    0.60
 -15   4  11    0.35    0.65
 -15  -4 -11    0.73    0.49
 -15   4 -11   -0.15    0.56
 -15  -4  11    0.68    0.69
 -15   4  12    1.18    0.83
 -15  -4 -12   -0.35    0.45
 -15   4 -12   -0.70    0.49
 -15  -4  12    0.31    0.66
 -15   4  13   -0.19    0.62
 -15  -4 -13   -0.71    0.46
 -15   4 -13   -0.86    0.53
 -15  -4  13   -0.38    0.66
 -15  -4 -14   -0.05    0.54
 -15   4  14   -0.96    0.65
 -15   4 -14    0.56    0.64
 -15  -4  14   -1.18    0.56
 -15  -4 -15    0.22    0.60
 -15   4  15   -1.48    0.65
 -15   4 -15   -0.41    0.63
 -15  -4  15   -0.16    0.63
 -16   4   0   -0.19    0.36
 -16  -4   0    0.33    0.26
 -16  -4  -1    0.48    0.26
 -16   4   1    0.41    0.41
 -16  -4   1   -0.06    0.27
 -16   4  -1    0.13    0.38
 -16  -4  -2    4.03    0.48
 -16   4   2    3.72    0.71
 -16   4  -2    2.41    0.59
 -16  -4   2    3.16    0.55
  16   4  -3    0.57    0.56
 -16   4   3    1.86    0.59
 -16  -4  -3    1.15    0.30
  16   4  -3    1.52    0.77
 -16   4  -3    0.49    0.41
 -16  -4   3    0.16    0.34
 -16  -4  -4    0.25    0.24
  16   4  -4    1.88    0.67
 -16   4   4    1.04    0.55
  16  -4  -4    1.17    0.72
 -16   4  -4    1.67    0.52
 -16  -4   4    0.15    0.36
 -16  -4  -5    0.19    0.29
  16   4  -5   -0.09    0.49
 -16   4   5    0.24    0.50
  16  -4  -5   -0.79    0.52
 -16  -4   5    0.61    0.46
 -16   4  -5    0.23    0.42
 -16  -4  -6   -0.46    0.29
 -16   4   6    0.54    0.52
  16  -4  -6    0.04    0.65
 -16  -4   6    0.47    0.49
 -16   4  -6    0.20    0.44
 -16   4   7    0.34    0.57
 -16  -4  -7    0.17    0.34
 -16  -4   7    1.42    0.59
 -16   4  -7    0.30    0.52
  16  -4  -7    0.30    0.62
 -16   4   8   -0.83    0.46
 -16  -4  -8   -0.27    0.31
 -16   4  -8    0.02    0.47
 -16  -4   8   -0.80    0.41
 -16   4   9    0.72    0.69
 -16  -4  -9    0.19    0.42
 -16  -4   9    0.59    0.57
 -16   4  -9    1.39    0.62
 -16  -4 -10   -0.09    0.42
 -16   4  10    0.29    0.64
 -16   4 -10    0.41    0.59
 -16  -4  10   -0.20    0.55
 -16   4  11   -0.26    0.69
 -16  -4 -11    0.24    0.50
 -16   4 -11   -0.16    0.56
 -16  -4  11    0.03    0.66
 -16  -4 -12   -0.60    0.43
 -16   4  12    1.39    0.76
 -16   4 -12    0.47    0.64
 -16  -4  12    0.64    0.72
 -16  -4 -13   -0.36    0.51
 -16   4  13   -0.09    0.74
 -16   4 -13   -0.75    0.57
 -16  -4  13    0.11    0.76
 -16   4  14    0.19    0.78
 -16  -4 -14   -0.66    0.46
 -16   4 -14    0.49    0.67
 -16  -4  14    0.53    0.80
 -17  -4   0    0.15    0.28
 -17   4   0    0.01    0.37
 -17   4   1    0.38    0.40
 -17  -4  -1    0.08    0.26
 -17  -4   1   -0.02    0.30
 -17   4  -1    0.41    0.41
 -17  -4  -2    0.34    0.28
 -17   4   2    0.29    0.42
 -17  -4   2    0.26    0.35
 -17   4  -2   -0.23    0.35
 -17  -4  -3    0.97    0.33
 -17   4   3    0.78    0.54
 -17  -4   3    0.70    0.41
 -17   4  -3    1.25    0.47
 -17   4   4    0.34    0.49
 -17  -4  -4    0.64    0.30
 -17   4  -4    0.12    0.44
 -17  -4   4    0.63    0.46
 -17   4   5    0.77    0.55
 -17  -4  -5    0.61    0.32
 -17   4  -5    0.25    0.45
  17  -4  -5    0.28    0.66
 -17  -4   5   -0.13    0.39
 -17  -4  -6   -0.22    0.29
 -17   4   6   -0.42    0.52
 -17   4  -6   -0.31    0.42
 -17  -4   6    0.47    0.49
 -17  -4  -7    0.53    0.41
 -17   4   7    0.50    0.62
 -17   4  -7    0.23    0.50
 -17  -4   7    1.29    0.57
 -17  -4  -8    0.45    0.39
 -17   4   8    0.42    0.67
 -17  -4   8    0.88    0.59
 -17   4  -8    0.25    0.53
 -17  -4  -9    0.27    0.43
 -17   4   9    0.18    0.66
 -17   4  -9   -0.16    0.53
 -17  -4   9    0.38    0.62
 -17  -4 -10    0.96    0.51
 -17   4  10   -0.36    0.61
 -17  -4  10    0.05    0.60
 -17   4 -10    0.22    0.61
 -17   4  11   -0.27    0.68
 -17  -4 -11    0.23    0.49
 -17   4 -11    0.07    0.56
 -17  -4  11    0.31    0.66
 -17   4  12    0.01    0.77
 -17  -4 -12   -0.03    0.47
 -17   4 -12    0.31    0.59
 -17  -4  12   -0.20    0.63
 -17  -4 -13    1.04    0.65
 -17   4  13    2.80    1.03
 -17  -4  13    0.98    0.83
 -17   4 -13    0.43    0.65
 -18  -4   0    0.72    0.35
 -18   4   0    0.40    0.45
 -18   4   1    0.88    0.50
 -18  -4  -1   -0.32    0.25
 -18  -4   1    0.49    0.35
 -18   4  -1   -0.02    0.39
 -18  -4  -2    1.02    0.33
 -18   4   2    0.11    0.46
 -18   4  -2   -0.32    0.37
 -18  -4   2    0.70    0.40
 -18   4   3    0.36    0.49
 -18  -4  -3    0.48    0.31
 -18   4  -3    0.04    0.42
 -18  -4   3    0.37    0.43
 -18   4   4    0.06    0.52
 -18  -4  -4    0.22    0.31
 -18  -4   4   -0.11    0.39
 -18   4  -4   -0.11    0.45
 -18   4   5    2.41    0.75
 -18  -4  -5    0.51    0.38
 -18   4  -5    1.10    0.59
 -18  -4   5    0.90    0.52
 -18  -4  -6    0.17    0.36
 -18   4   6    1.17    0.64
 -18   4  -6    0.73    0.52
 -18  -4   6    0.49    0.53
 -18  -4  -7   -0.22    0.32
 -18   4   7    1.03    0.74
 -18  -4   7   -0.77    0.41
 -18   4  -7   -0.08    0.46
 -18  -4  -8   -0.40    0.37
 -18   4   8   -0.58    0.58
 -18  -4   8   -0.33    0.52
 -18   4  -8   -0.48    0.47
 -18  -4  -9   -0.31    0.37
 -18   4   9   -0.37    0.65
 -18   4  -9   -0.29    0.54
 -18  -4   9   -0.45    0.53
 -18  -4 -10    0.35    0.49
 -18   4  10    0.61    0.71
 -18   4 -10   -0.63    0.50
 -18  -4  10    0.66    0.71
 -18   4  11    0.60    0.78
 -18  -4 -11    0.61    0.56
 -18   4 -11   -0.47    0.55
 -18  -4  11   -0.24    0.61
 -18   4  12    1.41    0.95
 -18  -4 -12   -0.56    0.48
 -18  -4  12    0.37    0.76
 -18   4 -12   -0.33    0.58
 -18   4  13    0.26    0.81
 -18  -4 -13    0.00    0.63
 -18  -4  13    0.75    0.89
 -18   4 -13    1.04    0.72
 -19  -4   0    0.15    0.32
 -19   4   0   -0.37    0.41
 -19  -4  -1    0.14    0.30
 -19   4   1    0.20    0.47
 -19  -4   1    0.50    0.36
 -19   4  -1   -0.70    0.36
 -19  -4  -2    0.00    0.28
 -19   4   2   -0.31    0.37
 -19  -4   2    0.45    0.37
 -19   4  -2    0.43    0.45
 -19  -4  -3    0.25    0.31
 -19   4   3   -0.32    0.50
 -19   4  -3    0.11    0.40
 -19  -4   3   -0.08    0.37
 -19   4   4   -0.29    0.49
 -19  -4  -4   -0.19    0.29
 -19  -4   4   -0.32    0.39
 -19   4  -4    0.24    0.46
 -19  -4  -5   -0.18    0.31
 -19   4   5   -0.92    0.47
 -19   4  -5    0.06    0.48
 -19  -4   5    0.20    0.44
 -19   4   6   -0.33    0.56
 -19  -4  -6    0.11    0.37
 -19   4  -6   -0.30    0.46
 -19  -4   6    0.08    0.53
 -19   4   7    1.21    0.70
 -19  -4  -7   -0.20    0.37
 -19   4  -7    0.40    0.53
 -19  -4   7   -0.25    0.55
 -19  -4  -8   -0.19    0.36
 -19   4   8   -0.39    0.61
 -19   4  -8   -0.70    0.44
 -19  -4   8    0.08    0.57
 -19   4   9   -0.14    0.67
 -19  -4  -9   -0.23    0.43
 -19  -4   9    0.20    0.63
 -19   4  -9    1.09    0.63
 -19   4  10   -0.60    0.61
 -19  -4 -10   -0.51    0.46
 -19   4 -10    0.50    0.65
 -19  -4  10    0.29    0.67
 -19  -4 -11   -0.19    0.54
 -19   4  11    1.02    0.83
 -19  -4  11    0.65    0.75
 -19   4 -11   -0.29    0.54
 -20   4   0    0.91    0.49
 -20  -4   0    0.03    0.33
 -20  -4  -1   -0.07    0.31
 -20   4   1    0.94    0.53
 -20  -4   1    0.38    0.38
 -20   4  -1   -0.29    0.41
 -20  -4  -2    0.02    0.31
 -20   4   2   -0.44    0.44
 -20   4  -2    0.09    0.43
 -20  -4   2   -0.01    0.36
 -20  -4  -3    0.05    0.30
 -20   4   3   -0.77    0.42
 -20  -4   3    0.24    0.42
 -20   4  -3   -0.01    0.45
 -20  -4  -4   -0.24    0.31
 -20   4   4   -0.17    0.53
 -20  -4   4   -0.19    0.41
 -20   4  -4   -0.19    0.48
 -20  -4  -5    0.58    0.40
 -20   4   5    0.96    0.63
 -20  -4   5    0.39    0.47
 -20   4  -5    0.20    0.50
 -20  -4  -6    0.54    0.41
 -20   4   6   -0.55    0.57
 -20   4  -6    0.26    0.51
 -20  -4   6   -0.13    0.47
 -20   4   7   -0.40    0.55
 -20  -4  -7   -0.24    0.34
 -20   4  -7    0.39    0.54
 -20  -4   7   -0.60    0.48
 -20  -4  -8    0.50    0.44
 -20   4   8    1.02    0.73
 -20   4  -8   -0.11    0.49
 -20  -4   8    0.20    0.60
 -20   4   9   -0.63    0.66
 -20  -4  -9   -0.14    0.43
 -20  -4   9    0.24    0.67
 -20   4  -9   -0.17    0.52
 -20  -4 -10    0.03    0.48
 -20   4  10    0.00    0.74
 -20  -4  10    0.34    0.74
 -20   4 -10   -0.40    0.56
 -21   4   0    0.03    0.44
 -21  -4   0    0.18    0.33
 -21   4   1    0.42    0.53
 -21  -4  -1    0.27    0.36
 -21  -4   1    0.32    0.40
 -21   4  -1   -0.05    0.42
 -21  -4  -2    0.07    0.33
 -21   4   2   -0.09    0.47
 -21  -4   2   -0.02    0.38
 -21   4  -2    0.20    0.44
 -21  -4  -3    0.59    0.35
 -21   4   3    0.17    0.50
 -21  -4   3   -0.25    0.43
 -21   4  -3    0.13    0.47
 -21   4   4    1.21    0.64
 -21  -4  -4   -0.21    0.33
 -21   4  -4   -0.02    0.49
 -21  -4   4   -0.30    0.41
 -21   4   5    0.06    0.57
 -21  -4  -5   -0.24    0.35
 -21  -4   5    0.21    0.43
 -21   4  -5   -0.17    0.52
 -21  -4  -6   -0.19    0.38
 -21   4   6    0.34    0.68
 -21  -4   6    0.49    0.54
 -21   4  -6    0.32    0.54
 -21   4   7    0.16    0.68
 -21  -4  -7    0.35    0.46
 -21  -4   7   -0.64    0.53
 -21   4  -7   -0.23    0.50
 -21  -4  -8   -0.26    0.35
 -21   4   8   -0.31    0.66
 -21   4  -8   -0.24    0.52
 -21  -4   8   -0.74    0.55
 -21   4   9   -0.08    0.72
 -21  -4  -9    0.09    0.45
 -21   4  -9    0.11    0.59
 -21  -4   9    0.84    0.72
 -22  -4   0   -0.31    0.34
 -22   4   0   -0.92    0.36
 -22  -4  -1    0.79    0.45
 -22   4   1    1.94    0.66
 -22   4  -1    0.76    0.53
 -22  -4   1    1.15    0.54
 -22   4   2   -0.54    0.47
 -22  -4  -2    0.16    0.36
 -22   4  -2   -0.40    0.48
 -22  -4   2    0.74    0.46
 -22  -4  -3    0.07    0.37
 -22   4   3    1.66    0.70
 -22   4  -3    0.24    0.52
 -22  -4   3    0.51    0.48
 -22  -4  -4    0.22    0.38
 -22   4   4   -0.31    0.53
 -22   4  -4   -0.56    0.46
 -22  -4   4    0.09    0.49
 -22   4   5    0.93    0.68
 -22  -4  -5   -0.14    0.39
 -22   4  -5   -0.22    0.49
 -22  -4   5    0.40    0.56
 -22  -4  -6   -0.45    0.39
 -22   4   6    0.26    0.65
 -22  -4   6   -0.09    0.52
 -22   4  -6   -0.51    0.50
 -22  -4  -7   -0.10    0.44
 -22   4   7   -0.44    0.60
 -22   4  -7   -0.14    0.55
 -22  -4   7    0.08    0.61
 -23   4   0    0.06    0.47
 -23  -4   0    0.08    0.41
 -23   4   1   -0.07    0.49
 -23  -4  -1   -0.16    0.34
 -23   4  -1    0.60    0.55
 -23  -4   1    0.24    0.45
 -23  -4  -2   -0.25    0.35
 -23   4   2    0.39    0.58
 -23   4  -2    0.11    0.50
 -23  -4   2    0.30    0.47
 -23  -4  -3    0.21    0.42
 -23   4   3    0.10    0.55
 -23  -4   3    0.07    0.45
 -23   4  -3    0.13    0.54
 -23  -4  -4    0.14    0.38
 -23   4   4    0.23    0.60
 -23  -4   4    0.22    0.54
 -23   4  -4   -0.37    0.53
   0  -5   0    0.06    0.11
   0   5   0    0.11    0.11
   0   5   0   -0.08    0.13
   0   5   1   -0.12    0.15
   0   5  -1    0.06    0.16
   0   5   1   -0.18    0.18
   0  -5  -1    0.34    0.20
   0   5   2   -0.12    0.14
   0   5   2   -0.03    0.17
   0   5  -2    0.21    0.19
   0  -5  -2    0.15    0.20
   0  -5  -3   -0.10    0.19
   0   5   3    0.07    0.16
   0   5   3    0.05    0.16
   0   5  -3   -0.10    0.18
   0   5  -4    0.31    0.21
   0   5   4   -0.03    0.14
   0   5   4    0.02    0.16
   0  -5  -4   -0.09    0.20
   0   5  -5   -0.08    0.19
   0   5   5   -0.17    0.17
   0   5   5   -0.31    0.18
   0  -5  -5    0.12    0.28
   0   5   6    0.16    0.20
   0  -5  -6    0.01    0.26
   0   5  -6    0.29    0.26
   0   5  -7    0.22    0.30
   0  -5  -7    0.47    0.35
   0   5   7   -0.13    0.21
   0   5   8    0.21    0.28
   0   5  -8   -0.01    0.29
   0  -5  -8   -0.02    0.34
   0  -5  -9   -0.22    0.37
   0   5   9   -0.14    0.27
   0   5  -9    0.35    0.39
   0   5  10    0.24    0.33
   0   5 -10   -0.02    0.37
   0  -5  10    0.05    0.37
   0  -5 -10    0.91    0.51
   0   5 -11   -0.30    0.36
   0  -5 -11   -0.13    0.42
   0  -5  11   -0.18    0.36
   0   5  11   -0.82    0.28
   0  -5  12   -0.55    0.38
   0  -5 -12    0.01    0.45
   0   5 -12    0.84    0.55
   0  -5 -13   -0.05    0.51
   0   5 -13    0.01    0.45
   0  -5  13    0.36    0.47
   0  -5 -14   -0.16    0.52
   0  -5 -15   -0.31    0.48
   0  -5 -16   -0.28    0.59
   0   5 -17   -0.18    0.59
   0  -5 -17    1.02    0.82
   0  -5 -18    0.72    0.95
   0   5 -18    0.09    0.68
   0   5 -19    0.72    0.99
   0  -5 -19   -0.20    0.82
   0   5 -20   -0.36    0.89
   0  -5 -20    0.94    0.94
  -1  -5   0   -0.05    0.12
   1   5   0    0.03    0.16
   1   5   0   -0.01    0.04
  -1   5   0    0.03    0.05
  -1   5   0    0.03    0.17
   1   5   0   -0.02    0.20
  -1  -5   0    0.17    0.14
  -1   5   1   38.79    1.86
  -1  -5  -1   38.56    1.81
  -1  -5  -1   38.78    1.87
   1   5  -1   36.86    1.92
  -1  -5  -1   38.28    1.91
  -1   5  -1   36.75    1.86
   1  -5  -1   35.99    1.91
   1   5   1   38.82    1.96
   1   5  -2    0.99    0.23
  -1   5   2    0.94    0.24
  -1   5   2    0.74    0.18
  -1  -5  -2    0.72    0.23
   1  -5  -2    0.54    0.24
  -1   5  -2    1.41    0.27
   1   5   2    0.75    0.23
  -1   5   3   30.75    1.61
  -1  -5  -3   31.71    1.65
   1   5  -3   32.53    1.62
  -1   5   3   32.46    1.59
   1  -5  -3   29.06    1.68
  -1   5  -3   31.01    1.64
   1   5   3   32.13    1.68
  -1  -5  -4    1.87    0.34
  -1   5   4    2.19    0.35
  -1   5   4    2.58    0.27
   1   5  -4    2.90    0.38
   1   5   4    1.98    0.33
   1   5   4    1.19    0.24
   1  -5  -4    2.79    0.42
  -1   5  -4    2.69    0.40
  -1   5   5   77.36    3.73
  -1  -5  -5   76.90    3.83
   1   5  -5   77.98    3.75
   1   5   5   74.15    3.84
   1  -5  -5   79.78    3.88
   1   5   5   77.86    3.66
  -1   5  -5   74.78    3.76
   1   5  -6   13.24    0.97
  -1  -5  -6   13.55    1.02
  -1   5   6   14.48    0.96
   1  -5  -6   16.88    1.11
   1   5   6   14.95    0.92
  -1   5  -6   14.64    1.01
  -1  -5  -7   13.47    1.03
  -1   5   7   13.75    0.95
   1   5  -7   11.87    0.96
  -1   5  -7   13.37    1.00
   1  -5  -7   14.42    1.08
   1   5   7   12.38    0.87
   1   5  -8   -0.19    0.30
  -1  -5  -8   -0.46    0.28
  -1   5   8   -0.18    0.29
   1   5   8    0.06    0.23
  -1   5  -8    0.29    0.35
   1  -5  -8   -0.01    0.33
  -1   5   9    0.89    0.40
   1   5  -9    0.89    0.44
  -1  -5  -9    1.11    0.48
   1  -5  -9    0.50    0.44
   1   5   9    0.32    0.30
  -1   5  -9    1.09    0.50
   1   5 -10   -0.33    0.36
   1  -5  10   -0.08    0.35
  -1  -5 -10    0.25    0.44
  -1   5  10    1.14    0.43
   1   5  10    0.51    0.35
  -1   5 -10    0.33    0.42
  -1  -5  10    0.52    0.41
   1  -5 -10   -0.26    0.38
  -1   5  11    2.48    0.58
   1   5 -11    2.39    0.60
   1  -5  11    2.43    0.59
  -1  -5 -11    2.10    0.64
  -1  -5  11    1.79    0.55
   1  -5 -11    1.29    0.59
  -1   5 -11    2.12    0.62
  -1  -5 -12   -0.90    0.44
   1  -5  12   -0.52    0.38
  -1   5 -12    0.64    0.48
   1  -5 -12   -0.36    0.46
  -1  -5  12   -0.03    0.47
  -1  -5 -13    0.98    0.59
  -1   5 -13    0.57    0.54
   1  -5 -13    0.54    0.59
  -1  -5  13    0.37    0.49
  -1  -5 -14   -0.17    0.48
   1  -5 -14   -0.36    0.60
  -1   5 -14   -0.09    0.48
  -1  -5 -15    0.26    0.59
   1  -5 -15   -0.60    0.52
   1   5 -16    0.31    0.68
  -1  -5 -16    0.26    0.66
   1  -5 -16    0.31    0.71
   1   5 -17    1.82    0.89
  -1  -5 -17   -0.02    0.65
   1  -5 -17   -0.31    0.73
  -1  -5 -18    1.45    0.80
   1   5 -18   -0.15    0.84
  -1   5 -18    0.31    0.73
   1  -5 -18    1.97    1.02
  -1  -5 -19    0.46    0.84
   1   5 -19    0.73    0.94
  -1   5 -19    0.18    0.85
   1  -5 -19    0.93    0.94
  -1  -5 -20   -0.18    0.83
   1   5 -20   -0.17    1.03
   1  -5 -20    0.10    0.98
  -1   5 -20   -0.06    0.97
   2   5   0  105.27    5.24
  -2   5   0  113.09    5.05
  -2  -5   0  113.91    4.96
   2   5   0  110.91    5.32
  -2  -5   0  108.11    5.24
  -2   5   0  102.07    5.09
  -2  -5  -1   41.74    2.25
   2   5  -1   43.58    2.30
  -2  -5  -1   46.07    2.06
   2   5  -1   43.44    2.27
  -2  -5  -1   42.31    2.13
  -2   5   1   46.33    2.18
  -2   5  -1   44.67    2.17
   2   5   1   44.12    2.30
  -2  -5   1   45.66    2.11
   2  -5  -1   44.72    2.24
   2   5  -2  160.00    7.52
  -2  -5  -2  153.92    7.05
  -2  -5  -2  151.57    7.19
  -2   5   2  155.09    7.15
   2  -5  -2  149.43    7.29
  -2   5  -2  159.17    7.16
   2   5   2  156.77    7.49
  -2   5   3   18.44    0.91
   2   5  -3   16.60    0.97
  -2  -5  -3   17.46    1.00
  -2  -5  -3   17.35    0.94
  -2   5   3   18.39    1.04
  -2   5  -3   17.56    1.04
   2   5   3   17.69    1.07
   2  -5  -3   16.73    1.07
  -2  -5  -4  162.44    7.63
  -2   5   4  164.22    7.66
  -2   5   4  161.51    7.54
  -2  -5  -4  154.12    7.47
   2   5  -4  165.23    7.52
  -2   5  -4  162.02    7.55
   2   5   4  163.47    7.86
   2  -5  -4  164.18    7.72
  -2  -5  -5   40.21    2.08
   2   5  -5   40.88    2.12
  -2   5   5   37.81    2.10
  -2  -5  -5   41.52    2.15
   2   5   5   40.84    2.19
   2  -5  -5   42.11    2.23
  -2   5  -5   41.22    2.15
  -2  -5  -6    0.16    0.25
  -2   5   6    0.30    0.28
   2   5  -6    0.17    0.23
  -2  -5  -6    0.58    0.26
  -2   5  -6    0.16    0.26
   2   5   6    0.12    0.10
   2  -5  -6   -0.27    0.25
   2   5  -7    4.74    0.61
  -2  -5  -7    3.84    0.61
  -2   5   7    4.05    0.58
  -2   5  -7    3.58    0.60
   2  -5  -7    3.55    0.62
  -2  -5  -8    1.80    0.48
   2   5  -8    2.73    0.55
  -2   5   8    2.82    0.52
   2   5   8    3.40    0.48
   2  -5  -8    2.21    0.57
  -2   5  -8    3.24    0.57
  -2  -5  -9    5.66    0.81
  -2   5   9    5.14    0.75
   2   5  -9    6.00    0.81
  -2   5  -9    6.37    0.85
   2  -5  -9    6.99    0.93
   2   5   9    7.54    0.73
  -2   5  10    1.66    0.52
  -2  -5 -10    0.41    0.50
   2  -5  10    1.10    0.44
  -2  -5  10    0.79    0.44
  -2   5 -10    0.40    0.44
   2  -5 -10    1.04    0.54
  -2   5  11    0.71    0.46
  -2  -5 -11   -0.18    0.47
   2  -5  11    0.03    0.37
  -2   5 -11    0.06    0.45
  -2  -5  11    0.51    0.44
   2  -5 -11    0.01    0.45
  -2  -5 -12    3.15    0.77
  -2   5  12    3.48    0.71
   2  -5 -12    4.56    0.92
  -2   5 -12    4.07    0.80
  -2  -5  12    2.83    0.74
  -2  -5 -13    1.66    0.68
  -2  -5  13    0.47    0.51
   2  -5 -13    0.24    0.56
  -2   5 -13    1.82    0.66
  -2  -5 -14    0.34    0.57
  -2  -5  14    0.32    0.54
   2  -5 -14    0.23    0.62
  -2   5 -14    0.30    0.55
  -2  -5 -15    0.08    0.60
   2   5 -15    0.28    0.62
   2  -5 -15    0.03    0.59
  -2   5 -15   -0.07    0.51
  -2  -5 -16    0.81    0.71
   2   5 -16    0.50    0.67
   2  -5 -16    0.31    0.83
  -2  -5 -17   -0.13    0.64
   2   5 -17   -0.62    0.55
   2  -5 -17   -0.48    0.67
  -2  -5 -18    1.80    1.02
   2   5 -18   -0.29    0.71
   2  -5 -18    0.73    0.89
  -2  -5 -19    0.06    0.78
   2   5 -19   -0.59    0.87
  -2   5 -19    1.36    0.89
   2  -5 -19   -0.02    0.92
   2   5 -20   -0.28    0.95
  -2  -5 -20   -1.06    0.84
  -2   5 -20    0.56    0.93
   2  -5 -20    0.15    1.00
  -3   5   0    0.34    0.20
  -3   5   0   -0.04    0.10
  -3  -5   0    0.17    0.22
   3   5   0    0.18    0.22
   3   5   0    0.13    0.21
   3   5  -1    0.06    0.22
   3   5  -1    0.13    0.24
  -3  -5  -1   -0.18    0.19
  -3   5   1   -0.30    0.18
  -3  -5  -1    0.14    0.11
   3  -5  -1   -0.07    0.21
  -3  -5   1    0.21    0.23
  -3   5  -1    0.30    0.21
   3   5   1   -0.21    0.20
  -3  -5   1   -0.03    0.10
   3  -5  -1    0.05    0.11
   3   5  -2    4.48    0.52
  -3  -5  -2    5.62    0.30
  -3  -5  -2    5.25    0.29
  -3   5   2    5.32    0.52
  -3  -5  -2    5.13    0.38
   3   5  -2    5.93    0.59
  -3  -5   2    5.29    0.42
   3   5   2    6.11    0.59
   3  -5  -2    5.00    0.54
  -3   5  -2    5.30    0.52
  -3  -5  -3    2.50    0.26
   3   5  -3    3.02    0.44
  -3  -5  -3    2.11    0.30
  -3   5   3    2.98    0.40
  -3  -5  -3    2.39    0.25
  -3   5   3    2.64    0.21
   3   5   3    3.01    0.45
   3  -5  -3    2.16    0.42
  -3   5  -3    3.00    0.39
  -3  -5  -4   44.13    2.25
  -3  -5  -4   43.06    2.17
  -3   5   4   44.29    2.28
  -3  -5  -4   45.61    2.18
   3   5   4   45.61    2.40
   3  -5  -4   45.13    2.38
  -3   5  -4   44.34    2.29
  -3   5   5   75.94    3.71
  -3  -5  -5   72.66    3.61
   3  -5  -5   75.56    3.83
  -3   5  -5   77.99    3.72
   3   5   5   74.72    3.87
  -3   5   6    7.35    0.73
  -3  -5  -6    5.82    0.61
   3  -5  -6    7.19    0.81
  -3   5  -6    6.93    0.73
  -3  -5  -7   21.94    1.37
  -3   5   7   24.79    1.45
   3  -5  -7   21.43    1.51
  -3   5  -7   22.18    1.44
  -3  -5  -8    3.21    0.56
  -3   5   8    2.52    0.54
   3  -5  -8    4.05    0.73
  -3   5  -8    4.37    0.65
  -3  -5  -9    0.02    0.36
  -3  -5  -9    0.16    0.33
  -3   5   9    0.27    0.36
   3  -5  -9   -0.05    0.42
  -3   5  -9   -0.35    0.35
  -3   5  10    1.52    0.52
   3  -5  10    1.58    0.46
  -3  -5 -10    0.78    0.49
  -3  -5  10    1.61    0.56
   3  -5 -10    0.74    0.49
  -3   5 -10    0.52    0.47
  -3  -5 -11    0.73    0.53
  -3   5  11    1.05    0.49
  -3  -5  11    1.89    0.59
   3  -5 -11    1.13    0.56
  -3   5 -11    2.16    0.65
  -3  -5 -12    1.38    0.57
  -3   5  12    1.75    0.60
  -3  -5  12    2.27    0.71
   3  -5 -12    1.63    0.71
  -3   5 -12    1.34    0.64
  -3  -5 -13    6.43    1.08
  -3   5 -13    4.00    0.88
   3  -5 -13    5.63    1.08
  -3  -5  13    7.10    1.05
  -3  -5 -14   -0.61    0.49
   3   5 -14   -0.86    0.43
   3  -5 -14    0.73    0.66
  -3   5 -14    0.24    0.55
  -3  -5  14   -0.54    0.47
  -3  -5 -15    0.22    0.60
   3   5 -15   -0.68    0.59
  -3   5 -15    0.40    0.59
   3  -5 -15    0.13    0.61
   3   5 -16   -0.48    0.58
  -3  -5 -16   -0.30    0.63
   3  -5 -16    0.31    0.72
  -3   5 -16    1.22    0.76
   3   5 -17    0.01    0.69
  -3  -5 -17    0.06    0.68
   3  -5 -17    0.32    0.78
  -3  -5 -18    0.25    0.84
   3   5 -18   -0.26    0.74
   3  -5 -18   -0.35    0.71
  -3  -5 -19   -1.13    0.65
   3   5 -19    0.01    0.80
  -3   5 -19    0.67    0.78
   3  -5 -19   -1.31    0.82
  -4  -5   0   85.21    4.23
  -4   5   0   85.28    4.07
   4   5   0   84.11    4.23
   4   5   0   83.03    4.25
  -4   5   0   85.41    4.02
   4   5  -1    7.90    0.64
  -4  -5  -1    7.54    0.42
  -4  -5  -1    7.96    0.63
   4   5  -1    7.41    0.69
  -4   5   1    7.99    0.60
   4  -5  -1    8.04    0.52
  -4   5  -1    7.71    0.58
  -4  -5   1    7.71    0.70
   4   5   1    7.89    0.73
  -4  -5  -2    4.05    0.31
  -4   5   2    5.41    0.53
   4   5  -2    3.78    0.50
  -4  -5  -2    4.08    0.51
   4   5  -2    3.74    0.51
   4   5   2    4.40    0.55
  -4   5  -2    4.51    0.48
  -4  -5   2    5.15    0.39
   4  -5  -2    5.17    0.41
   4  -5  -2    3.90    0.50
  -4  -5  -3    0.88    0.14
   4   5  -3    1.36    0.35
  -4   5   3    0.97    0.29
  -4  -5  -3    1.19    0.15
   4   5   3    1.44    0.36
   4  -5  -3    1.37    0.35
  -4   5  -3    0.92    0.27
  -4  -5  -4   14.45    0.87
  -4   5   4   16.37    1.05
  -4  -5  -4   17.25    0.89
   4   5  -4   18.34    1.09
   4   5   4   15.25    1.09
   4  -5  -4   15.52    1.08
  -4   5  -4   16.06    1.03
  -4  -5  -5   57.00    2.72
   4   5  -5   57.00    2.96
  -4  -5  -5   55.88    2.73
  -4   5   5   52.31    2.84
   4  -5  -5   58.60    2.98
  -4   5  -5   56.72    2.86
   4   5   5   53.24    2.99
   4   5  -6    0.70    0.31
  -4   5   6    0.54    0.32
  -4  -5  -6    0.00    0.22
  -4   5  -6    0.22    0.30
   4  -5  -6   -0.01    0.31
  -4   5   7   -0.06    0.32
  -4  -5  -7    0.35    0.29
   4  -5  -7    0.82    0.40
  -4   5  -7    1.21    0.40
  -4  -5  -8    2.50    0.50
  -4   5   8    2.50    0.58
  -4   5  -8    2.63    0.56
   4  -5  -8    2.11    0.58
  -4   5   9    1.55    0.53
  -4  -5  -9    2.06    0.50
   4  -5   9    2.19    0.50
   4  -5  -9    1.46    0.58
  -4   5  -9    1.35    0.51
   4  -5  10    0.79    0.37
  -4   5  10    1.25    0.48
  -4  -5 -10    0.58    0.43
  -4  -5  10    0.06    0.41
   4  -5 -10    0.70    0.52
  -4   5 -10    0.38    0.46
  -4   5  11    4.52    0.81
  -4  -5 -11    2.49    0.64
  -4  -5 -11    3.80    0.74
  -4   5 -11    4.96    0.84
  -4  -5  11    4.07    0.75
   4  -5 -11    6.03    0.98
  -4  -5 -12    0.57    0.48
  -4   5  12    0.15    0.46
   4  -5 -12    0.02    0.57
  -4   5 -12   -0.19    0.44
  -4  -5  12   -0.66    0.40
  -4  -5 -13    1.82    0.67
  -4   5  13    2.28    0.73
   4   5 -13    1.30    0.65
  -4  -5  13    2.33    0.66
   4  -5 -13    1.98    0.75
  -4   5 -13    1.62    0.66
  -4  -5 -14    0.50    0.57
   4   5 -14    1.03    0.67
   4  -5 -14    0.44    0.68
  -4  -5  14    1.03    0.59
  -4   5 -14    1.72    0.70
   4   5 -15   -0.42    0.63
  -4  -5 -15    0.42    0.63
  -4  -5  15    0.06    0.56
  -4   5 -15    0.46    0.60
   4  -5 -15   -0.11    0.70
  -4  -5 -16   -0.04    0.66
   4   5 -16    0.39    0.70
  -4   5 -16   -0.78    0.50
   4  -5 -16    0.24    0.70
  -4  -5 -17   -0.36    0.66
   4   5 -17   -0.41    0.74
   4  -5 -17    0.38    0.79
   4   5 -18    1.63    0.89
  -4  -5 -18   -0.37    0.70
   4  -5 -18    0.42    0.91
   4   5 -19   -0.47    0.78
  -4  -5 -19    0.97    0.83
   4  -5 -19   -0.29    0.85
  -5   5   0    0.02    0.15
   5   5   0    0.17    0.24
   5   5   0   -0.09    0.19
  -5  -5   0   -0.33    0.22
  -5   5   0   -0.03    0.18
   5   5  -1    4.91    0.60
  -5  -5  -1    6.00    0.63
  -5  -5  -1    5.67    0.30
  -5   5   1    6.97    0.61
   5   5  -1    6.90    0.70
   5   5  -1    5.98    0.34
   5   5   1    5.07    0.61
   5  -5  -1    6.06    0.47
  -5   5  -1    4.93    0.48
  -5  -5   1    6.03    0.63
  -5   5  -1    6.36    0.57
   5   5  -2   12.14    0.94
  -5  -5  -2   12.48    0.92
   5   5  -2   12.57    0.74
  -5   5   2   13.74    0.86
   5   5  -2   12.42    0.89
   5   5   2   13.09    0.95
   5  -5  -2   12.88    0.87
  -5   5  -2   12.37    0.82
   5  -5  -2   11.79    0.79
   5   5  -3   77.18    3.91
  -5   5   3   73.16    3.66
   5   5  -3   76.58    3.82
   5   5  -3   70.91    3.61
   5  -5  -3   76.53    3.76
   5   5   3   75.01    3.88
  -5   5  -3   74.55    3.64
  -5  -5  -4   23.40    1.24
   5   5  -4   25.09    1.49
  -5   5   4   24.83    1.47
  -5  -5  -4   25.55    1.25
   5  -5  -4   26.48    1.54
   5   5   4   25.11    1.59
  -5   5  -4   25.04    1.44
  -5  -5  -5   21.86    1.15
  -5   5   5   19.49    1.30
  -5  -5  -5   19.43    1.14
   5   5  -5   21.35    1.32
   5  -5  -5   23.93    1.42
   5   5   5   20.12    1.40
  -5   5  -5   20.91    1.29
   5   5  -6   27.24    1.71
  -5  -5  -6   27.77    1.57
  -5   5   6   28.15    1.72
  -5  -5  -6   32.07    1.60
  -5   5  -6   31.86    1.73
   5  -5  -6   26.58    1.78
  -5  -5  -7    2.42    0.45
  -5   5   7    3.32    0.60
   5   5  -7    3.74    0.56
   5  -5  -7    3.71    0.67
  -5   5  -7    2.99    0.58
  -5  -5  -8    0.60    0.34
   5   5  -8    0.46    0.36
  -5   5   8    0.52    0.43
  -5   5  -8    0.20    0.39
   5  -5  -8    0.41    0.41
  -5   5   9    0.98    0.51
   5   5  -9    0.79    0.40
   5  -5   9    0.63    0.36
  -5  -5  -9    0.95    0.41
   5  -5  -9    0.27    0.43
  -5   5  -9    0.20    0.46
  -5   5  10    0.11    0.40
  -5  -5 -10    0.64    0.41
   5   5 -10   -0.19    0.34
   5   5 -10    0.42    0.44
  -5   5 -10    0.32    0.41
  -5  -5  10    0.50    0.43
   5  -5 -10    0.78    0.49
  -5   5  11    0.66    0.51
   5   5 -11    1.33    0.57
  -5  -5 -11    1.15    0.48
   5   5 -11    1.30    0.47
  -5   5 -11    1.44    0.53
   5  -5 -11    0.87    0.58
  -5  -5  11    1.32    0.56
   5   5 -12   -0.52    0.35
  -5   5  12    0.66    0.55
  -5  -5 -12   -0.22    0.41
  -5  -5 -12    0.55    0.50
   5   5 -12    1.02    0.55
   5  -5 -12   -0.78    0.40
  -5  -5  12    0.76    0.53
  -5   5 -12   -0.14    0.43
   5   5 -13   -0.41    0.45
  -5   5  13    0.33    0.52
  -5  -5 -13    0.42    0.54
   5  -5 -13   -0.15    0.51
  -5  -5  13    0.93    0.54
  -5   5 -13    0.81    0.57
  -5  -5 -14    0.67    0.60
   5   5 -14    1.95    0.83
  -5  -5  14    0.55    0.60
  -5   5 -14    1.66    0.67
   5  -5 -14    2.83    0.89
   5   5 -15    0.32    0.64
  -5  -5 -15    0.47    0.65
   5  -5 -15   -0.24    0.59
  -5  -5  15   -0.43    0.51
  -5   5 -15    0.99    0.63
   5   5 -16    0.27    0.70
  -5  -5 -16    0.34    0.67
  -5   5 -16   -0.20    0.64
   5  -5 -16   -1.35    0.48
  -5  -5 -17    0.16    0.64
   5   5 -17   -0.13    0.67
  -5   5 -17    1.22    0.79
   5  -5 -17   -0.80    0.61
  -5  -5 -18   -0.47    0.63
   5   5 -18   -0.71    0.66
   5  -5 -18    0.42    0.82
  -5  -5 -19    0.61    0.86
   5   5 -19    0.17    0.87
   5  -5 -19    0.61    1.08
   6   5   0   -0.34    0.22
   6   5   0    0.44    0.31
  -6   5   0    0.15    0.19
  -6   5   0   -0.29    0.16
  -6  -5   0   -0.07    0.24
   6   5  -1    0.34    0.27
  -6  -5  -1    0.48    0.30
  -6   5   1    0.23    0.24
   6   5  -1    0.46    0.33
  -6   5   1    0.16    0.20
  -6   5  -1   -0.15    0.18
   6   5   1   -0.08    0.24
  -6   5  -1    0.48    0.21
  -6  -5   1    0.40    0.30
   6  -5  -1    0.67    0.24
  -6   5   2   34.58    1.80
   6   5  -2   33.47    1.96
   6   5  -2   33.63    1.65
   6   5  -2   32.45    1.88
  -6  -5  -2   31.21    1.91
   6   5   2   30.24    1.92
  -6   5  -2   32.45    1.75
   6  -5  -2   33.09    1.83
   6  -5  -2   33.97    1.79
  -6   5   3   37.07    1.93
   6   5  -3   36.10    2.09
   6   5  -3   35.02    1.82
   6   5  -3   33.80    1.99
  -6  -5  -3   34.53    2.04
  -6   5  -3   34.75    1.87
   6   5   3   34.01    2.05
   6  -5  -3   35.44    1.97
   6  -5  -3   34.26    1.91
   6   5  -4   27.40    1.79
   6   5  -4   25.86    1.65
  -6  -5  -4   28.85    1.36
   6   5  -4   26.42    1.55
  -6  -5  -4   29.59    1.36
  -6   5   4   26.43    1.60
  -6   5  -4   26.51    1.57
   6   5   4   29.19    1.78
   6  -5  -4   27.99    1.67
  -6  -5  -5   13.67    0.78
  -6  -5  -5   12.60    0.78
  -6   5   5   12.65    0.98
   6   5  -5   12.14    0.93
   6   5  -5   13.56    0.98
   6  -5  -5   13.90    1.06
   6   5   5   13.90    1.12
  -6   5  -5   13.16    0.97
   6   5  -6   -0.38    0.24
  -6   5   6   -0.01    0.32
   6   5  -6    0.40    0.32
  -6  -5  -6    0.06    0.20
  -6  -5  -6   -0.08    0.20
   6  -5  -6   -0.15    0.32
  -6   5  -6    0.00    0.31
  -6  -5  -7    0.07    0.27
  -6   5   7    0.31    0.41
  -6  -5  -7    0.41    0.30
   6   5  -7    0.58    0.35
   6   5  -7    0.57    0.35
  -6   5  -7    0.41    0.37
   6  -5  -7   -0.42    0.34
   6   5  -8    0.72    0.39
  -6  -5  -8    1.19    0.41
   6   5  -8    0.55    0.36
  -6   5   8    0.61    0.46
  -6   5  -8    0.39    0.40
   6  -5  -8    0.80    0.49
  -6  -5  -9    1.77    0.46
   6   5  -9    1.52    0.46
  -6   5   9    2.10    0.61
   6   5  -9    1.58    0.57
  -6  -5   9    1.62    0.54
  -6   5  -9    2.49    0.62
   6  -5  -9    2.10    0.64
  -6  -5 -10    5.89    0.80
  -6   5  10    5.39    0.92
   6   5 -10    4.71    0.69
   6   5 -10    5.70    0.90
  -6  -5  10    5.99    0.87
   6  -5 -10    4.30    0.87
  -6   5 -10    4.28    0.79
  -6   5  11    1.16    0.55
   6   5 -11    2.11    0.49
   6   5 -11    2.41    0.73
  -6  -5 -11    2.29    0.60
   6  -5 -11    2.12    0.68
  -6   5 -11    2.11    0.63
  -6  -5  11    1.70    0.60
  -6   5  12   -0.41    0.44
  -6  -5 -12    0.22    0.43
   6   5 -12   -0.17    0.49
  -6  -5  12   -0.14    0.42
  -6   5 -12   -0.31    0.40
   6  -5 -12    0.88    0.54
  -6  -5 -13    3.01    0.75
  -6   5  13    2.35    0.75
  -6  -5 -13    2.67    0.73
   6   5 -13    2.48    0.81
   6  -5 -13    2.49    0.82
  -6  -5  13    4.20    0.87
  -6   5 -13    3.11    0.84
  -6   5  14    0.01    0.57
   6   5 -14    0.06    0.62
  -6  -5 -14    0.79    0.58
  -6  -5  14    1.04    0.62
  -6   5 -14   -0.04    0.54
   6  -5 -14    1.54    0.82
   6   5 -15    1.04    0.73
  -6  -5 -15    0.17    0.65
  -6  -5  15    0.11    0.60
  -6   5 -15   -0.87    0.49
   6  -5 -15    0.02    0.64
   6   5 -16    0.26    0.72
  -6  -5 -16   -0.75    0.65
  -6  -5  16    0.25    0.63
   6  -5 -16   -0.48    0.60
  -6   5 -16   -1.09    0.55
   6   5 -17    0.82    0.76
  -6  -5 -17    0.27    0.81
  -6   5 -17    0.34    0.68
   6  -5 -17    0.03    0.72
  -6  -5 -18   -0.32    0.82
   6   5 -18    0.79    0.93
  -6   5 -18   -0.31    0.71
   6  -5 -18    1.21    0.89
  -6  -5 -19   -1.03    0.74
   6   5 -19    1.47    1.00
   6  -5 -19   -0.15    0.80
  -7   5   0   -0.05    0.20
  -7   5   0   -0.04    0.21
  -7  -5   0    0.25    0.29
   7   5   0   -0.25    0.27
   7   5   0    0.03    0.27
  -7   5   1    0.78    0.28
  -7  -5  -1    0.65    0.35
   7   5  -1    0.37    0.30
   7   5  -1    0.59    0.36
  -7   5   1    0.22    0.26
  -7  -5   1    0.13    0.25
  -7   5  -1    0.72    0.27
  -7   5  -1    1.00    0.27
   7   5   1    0.57    0.34
   7  -5  -1    0.60    0.28
  -7  -5  -2    6.43    0.75
  -7   5   2    7.51    0.74
   7   5  -2    6.27    0.78
   7   5  -2    7.03    0.76
   7  -5  -2    8.37    0.78
  -7   5  -2    6.73    0.68
   7  -5  -2    7.62    0.69
  -7   5  -2    6.30    0.65
   7   5   2    7.14    0.83
  -7  -5  -3    9.71    1.00
  -7   5   3   12.07    0.89
   7   5  -3   10.96    0.72
   7   5  -3   10.88    0.87
   7   5  -3   10.30    1.04
   7  -5  -3   12.26    0.87
   7  -5  -3   10.73    0.88
   7   5   3   10.79    1.05
  -7   5  -3   11.25    0.83
  -7   5   4    6.42    0.75
   7   5  -4    9.03    0.95
  -7  -5  -4    7.47    0.42
   7   5  -4    7.27    0.69
  -7  -5  -4    7.26    0.42
   7   5  -4    6.87    0.77
   7  -5  -4    7.30    0.74
  -7   5  -4    7.84    0.77
   7   5   4    7.67    0.91
   7  -5  -4    8.17    0.87
  -7  -5  -5    0.15    0.17
   7   5  -5    0.02    0.27
  -7  -5  -5    0.10    0.16
   7   5  -5   -0.61    0.35
  -7   5   5   -0.02    0.32
   7   5  -5    0.10    0.25
   7  -5  -5    0.36    0.36
  -7   5  -5   -0.49    0.25
   7   5   5    0.23    0.39
  -7  -5  -6    0.58    0.25
  -7   5   6    0.68    0.42
   7   5  -6    0.60    0.36
  -7  -5  -6   -0.01    0.22
   7   5  -6    0.86    0.39
  -7   5  -6    0.91    0.40
   7  -5  -6    1.25    0.47
   7   5  -7   -0.01    0.30
  -7   5   7    0.29    0.38
  -7  -5  -7    0.12    0.27
   7   5  -7    0.28    0.32
  -7  -5  -7    0.25    0.25
  -7   5  -7   -0.34    0.34
   7  -5  -7    0.13    0.39
   7   5  -8   -0.39    0.35
  -7  -5  -8    0.60    0.37
  -7   5   8    0.62    0.48
   7   5  -8    0.34    0.36
   7  -5  -8    0.75    0.46
  -7   5  -8    0.47    0.41
  -7   5   9    1.56    0.54
   7   5  -9   -0.35    0.41
  -7  -5  -9    0.59    0.39
   7   5  -9    1.60    0.43
  -7   5  -9    0.30    0.40
   7  -5  -9    0.26    0.48
  -7  -5   9    1.66    0.55
  -7  -5 -10    0.12    0.36
   7   5 -10    0.07    0.41
  -7   5  10   -0.23    0.37
   7   5 -10    0.04    0.29
  -7  -5  10    0.23    0.42
  -7   5 -10    0.20    0.42
   7  -5 -10   -0.71    0.35
   7   5 -11    1.68    0.62
  -7  -5 -11    2.45    0.62
  -7   5  11    3.11    0.77
   7  -5 -11    2.02    0.77
  -7  -5  11    1.14    0.58
  -7   5 -11    1.96    0.64
   7   5 -12   -0.11    0.47
  -7  -5 -12    0.20    0.43
  -7   5  12    0.15    0.51
  -7  -5  12    0.34    0.48
   7  -5 -12   -0.45    0.53
  -7   5 -12   -0.52    0.44
  -7  -5 -13    0.82    0.53
  -7   5  13    0.07    0.53
   7   5 -13   -0.15    0.53
  -7  -5 -13    0.92    0.55
  -7  -5  13    0.49    0.52
   7  -5 -13   -0.11    0.55
  -7   5 -13    0.04    0.49
  -7   5  14    0.55    0.63
   7   5 -14   -0.73    0.54
  -7  -5 -14    0.76    0.58
  -7   5 -14    0.69    0.57
   7  -5 -14   -0.03    0.72
  -7  -5  14   -0.49    0.48
  -7  -5 -15   -0.22    0.53
   7   5 -15    0.58    0.63
   7  -5 -15    1.10    0.81
  -7  -5  15    0.27    0.58
  -7   5 -15    0.85    0.74
  -7  -5 -16    1.40    0.76
   7   5 -16   -0.49    0.71
  -7  -5  16    1.07    0.75
   7  -5 -16    0.52    0.71
  -7   5 -16    0.50    0.65
  -7  -5 -17   -0.58    0.66
   7   5 -17   -0.68    0.73
   7  -5 -17    0.05    0.92
  -7   5 -17   -0.35    0.62
   7   5 -18   -0.36    0.86
  -7  -5 -18    0.47    0.79
   7  -5 -18   -0.08    0.82
  -7   5 -18   -0.15    0.75
   7   5 -19   -0.50    0.98
  -7  -5 -19   -1.33    0.68
   7  -5 -19   -0.51    0.81
  -8  -5   0   15.33    1.18
   8   5   0   15.48    1.18
  -8   5   0   15.76    1.05
  -8   5   0   13.91    0.99
   8   5   0   16.51    1.23
  -8   5   1    2.42    0.43
   8   5  -1    1.59    0.43
  -8   5   1    1.98    0.40
  -8  -5  -1    2.54    0.19
  -8  -5  -1    2.18    0.51
   8   5  -1    1.61    0.44
   8   5   1    1.60    0.47
  -8   5  -1    1.96    0.39
  -8  -5   1    2.26    0.51
  -8   5  -1    2.04    0.41
   8  -5  -1    1.91    0.40
   8   5  -2    2.59    0.51
   8   5  -2    4.10    0.32
   8   5  -2    2.65    0.57
  -8  -5  -2    3.26    0.58
  -8   5   2    1.85    0.43
   8  -5  -2    2.65    0.44
  -8   5  -2    2.49    0.43
  -8   5  -2    3.56    0.52
   8   5   2    2.60    0.57
  -8  -5  -3    7.97    0.96
   8   5  -3    9.12    1.02
   8   5  -3   11.21    0.70
   8   5  -3   10.47    0.98
  -8   5   3   10.93    0.86
   8  -5  -3    9.83    0.95
   8  -5  -3    9.89    0.90
  -8   5  -3   10.26    0.90
   8   5   3   10.45    1.08
  -8  -5  -4    3.47    0.23
   8   5  -4    2.37    0.61
  -8  -5  -4    3.22    0.61
  -8   5   4    3.43    0.57
   8   5  -4    3.06    0.56
  -8  -5  -4    3.32    0.23
   8   5  -4    3.39    0.47
   8  -5  -4    4.45    0.67
   8  -5  -4    3.60    0.58
   8   5   4    2.44    0.63
  -8   5  -4    2.88    0.51
   8   5  -5    5.95    0.68
  -8   5   5    5.43    0.74
  -8  -5  -5    5.52    0.48
   8   5  -5    7.28    0.78
   8   5  -5    6.00    0.91
  -8  -5  -5    6.20    0.45
  -8   5  -5    5.13    0.68
   8   5   5    7.11    0.95
   8  -5  -5    6.15    0.77
   8  -5  -5    6.65    0.81
  -8   5   6    2.18    0.56
   8   5  -6    2.34    0.49
   8   5  -6    1.99    0.48
  -8  -5  -6    1.56    0.34
   8   5  -6    3.14    0.72
  -8  -5  -6    2.64    0.39
   8  -5  -6    2.42    0.56
   8  -5  -6    2.96    0.66
  -8   5  -6    2.87    0.56
  -8  -5  -7    2.13    0.41
   8   5  -7    2.58    0.53
   8   5  -7    2.93    0.72
   8   5  -7    2.90    0.57
  -8   5   7    2.30    0.60
  -8   5  -7    2.10    0.54
   8  -5  -7    3.09    0.69
   8   5  -8    2.45    0.50
  -8  -5  -8    2.30    0.47
  -8   5   8    2.96    0.69
   8   5  -8    1.89    0.54
  -8  -5   8    2.78    0.60
   8  -5  -8    3.68    0.75
  -8   5  -8    2.05    0.55
   8   5  -9    6.96    0.80
  -8   5   9    7.36    1.00
   8   5  -9    5.71    0.87
  -8  -5  -9    6.07    0.74
  -8  -5   9    5.84    0.86
  -8   5  -9    4.82    0.83
   8  -5  -9    5.99    0.92
  -8   5  10    0.78    0.52
   8   5 -10    1.36    0.58
  -8  -5 -10    0.84    0.43
   8   5 -10    0.44    0.37
  -8   5 -10    0.99    0.54
   8  -5 -10    0.93    0.63
  -8  -5  10   -0.32    0.41
  -8   5  11    4.11    0.88
   8   5 -11    3.78    0.82
  -8  -5 -11    4.04    0.73
  -8  -5  11    3.42    0.78
   8  -5 -11    2.92    0.86
  -8   5 -11    5.31    0.88
  -8  -5 -12   -0.15    0.38
   8   5 -12    0.78    0.54
  -8   5  12    0.60    0.53
  -8   5 -12   -0.10    0.47
  -8  -5  12    0.47    0.53
   8  -5 -12    0.15    0.55
  -8   5  13    3.70    0.88
   8   5 -13    3.84    0.88
  -8  -5 -13    2.59    0.73
  -8   5 -13    3.38    0.84
  -8  -5  13    3.07    0.81
   8  -5 -13    2.81    0.89
  -8  -5 -14    0.04    0.57
  -8   5  14    0.17    0.62
   8   5 -14   -0.53    0.48
  -8  -5 -14    0.16    0.53
  -8  -5  14   -0.30    0.46
   8  -5 -14   -0.61    0.54
  -8   5 -14    0.19    0.59
  -8  -5 -15    1.23    0.67
   8   5 -15    0.36    0.60
  -8   5 -15    0.19    0.61
  -8  -5  15   -0.06    0.60
   8  -5 -15    0.46    0.70
   8   5 -16    0.39    0.74
  -8  -5 -16    1.12    0.77
  -8  -5  16   -0.89    0.54
  -8   5 -16   -0.93    0.57
   8  -5 -16   -0.02    0.70
  -8  -5 -17   -0.08    0.69
   8   5 -17    1.15    0.96
   8  -5 -17   -0.26    0.70
  -8   5 -17   -0.16    0.68
  -8  -5 -18    0.70    0.91
   8   5 -18    0.07    0.88
   8  -5 -18   -0.09    0.90
  -8   5 -18    0.36    0.76
   9   5   0    0.41    0.41
  -9   5   0   -0.48    0.22
  -9   5   0   -0.05    0.26
  -9  -5   0    0.00    0.15
  -9  -5   0   -0.24    0.26
   9   5   0   -0.16    0.35
  -9  -5  -1    3.82    0.67
  -9   5   1    2.90    0.51
   9   5  -1    2.50    0.60
  -9  -5  -1    3.63    0.28
   9   5  -1    1.97    0.52
  -9   5   1    3.82    0.56
  -9  -5   1    2.66    0.61
   9  -5  -1    3.60    0.56
  -9   5  -1    3.12    0.49
  -9   5  -1    4.71    0.59
   9   5   1    2.94    0.63
  -9  -5  -2    7.67    0.94
   9   5  -2    7.85    0.98
  -9   5   2    8.93    0.86
   9   5  -2    7.85    0.90
   9   5   2    7.68    0.96
  -9   5  -2   10.10    0.88
   9  -5  -2    7.68    0.83
  -9   5  -2    7.39    0.76
  -9   5   3    1.55    0.44
  -9  -5  -3    1.05    0.46
   9   5  -3    1.06    0.49
   9   5  -3    0.71    0.23
   9   5  -3    0.90    0.41
  -9   5  -3    0.72    0.36
   9   5   3    0.16    0.45
   9  -5  -3    0.83    0.37
  -9   5  -3    0.75    0.34
   9  -5  -3    0.86    0.37
   9   5  -4    0.29    0.44
  -9  -5  -4    0.21    0.09
  -9  -5  -4    0.03    0.38
   9   5  -4    0.17    0.25
  -9   5   4   -0.14    0.35
  -9  -5  -4    0.09    0.09
   9   5  -4   -0.23    0.27
   9  -5  -4    0.56    0.38
   9  -5  -4    0.21    0.35
  -9   5  -4    0.38    0.35
   9   5   4   -0.04    0.41
  -9  -5  -5    2.10    0.29
  -9   5   5    1.98    0.54
  -9  -5  -5    3.36    0.33
   9   5  -5    2.72    0.71
   9   5  -5    2.35    0.48
   9   5  -5    2.36    0.53
   9  -5  -5    3.45    0.64
   9  -5  -5    2.82    0.58
  -9   5  -5    2.06    0.52
   9   5  -6   -0.08    0.28
   9   5  -6   -0.43    0.46
  -9  -5  -6    0.07    0.21
  -9   5   6   -0.12    0.36
  -9  -5  -6    0.13    0.22
   9   5  -6    0.29    0.35
  -9   5  -6    0.08    0.39
   9  -5  -6    0.50    0.40
   9  -5  -6   -0.67    0.27
  -9  -5  -7    0.66    0.30
   9   5  -7    0.34    0.38
   9   5  -7    1.08    0.41
   9   5  -7   -0.49    0.45
  -9   5   7    0.50    0.43
   9  -5  -7   -0.20    0.37
  -9   5  -7    1.02    0.48
   9  -5  -7    0.85    0.46
  -9  -5  -8    1.17    0.36
  -9   5   8    0.40    0.47
   9   5  -8    0.24    0.42
   9   5  -8    0.05    0.31
   9   5  -8    1.09    0.61
  -9   5  -8    0.62    0.45
  -9  -5   8    0.89    0.45
   9  -5  -8    0.96    0.55
   9   5  -9    1.07    0.59
  -9  -5  -9    1.03    0.39
   9   5  -9    1.27    0.43
  -9   5   9    0.56    0.51
   9  -5  -9    1.22    0.59
  -9  -5   9    0.86    0.51
  -9   5  -9    1.07    0.52
  -9  -5 -10   -0.26    0.33
  -9   5  10   -0.33    0.43
   9   5 -10   -0.54    0.40
  -9   5 -10    0.40    0.45
  -9  -5  10   -0.04    0.48
   9  -5 -10    0.05    0.46
  -9   5  11    1.60    0.67
   9   5 -11    1.48    0.62
  -9  -5 -11    2.35    0.60
   9  -5 -11    1.78    0.72
  -9  -5  11    1.85    0.69
  -9   5 -11    2.15    0.69
  -9  -5 -12   -0.32    0.38
  -9   5  12    0.30    0.52
   9   5 -12   -0.42    0.46
   9  -5 -12   -0.49    0.47
  -9  -5  12    0.57    0.57
  -9   5 -12    0.06    0.48
  -9  -5 -13   -0.55    0.42
   9   5 -13    0.52    0.58
  -9   5  13   -0.76    0.48
  -9   5 -13   -0.06    0.52
   9  -5 -13   -0.52    0.50
  -9  -5  13    0.61    0.58
  -9   5  14   -1.57    0.51
  -9  -5 -14    0.27    0.52
   9   5 -14   -0.55    0.64
  -9  -5 -14    0.14    0.56
  -9  -5  14    0.12    0.57
  -9   5 -14    0.26    0.58
   9  -5 -14   -0.38    0.54
  -9  -5 -15   -0.85    0.45
  -9   5  15    0.03    0.59
   9   5 -15    0.19    0.59
  -9  -5 -15   -0.27    0.53
  -9   5 -15    0.63    0.71
   9  -5 -15    0.01    0.63
  -9  -5  15    0.01    0.54
   9   5 -16   -0.16    0.59
  -9  -5 -16    0.45    0.71
  -9   5 -16    0.23    0.69
  -9  -5  16    0.63    0.64
   9  -5 -16   -0.07    0.63
  -9  -5 -17    0.32    0.78
  -9   5 -17    0.06    0.71
   9  -5 -17    0.03    0.74
  -9  -5  17    1.05    0.75
  -9  -5 -18    1.14    0.93
  -9   5 -18    0.36    0.80
   9  -5 -18   -0.71    0.70
 -10  -5   0    7.36    0.94
 -10   5   0    8.55    0.86
 -10  -5   0    7.76    0.55
  10   5   0    7.17    0.92
 -10   5   0    6.50    0.75
  10   5   0    7.24    0.96
 -10   5   1    5.00    0.68
 -10   5   1    5.95    0.74
 -10  -5  -1    5.90    0.87
 -10  -5  -1    5.44    0.39
  10   5  -1    5.25    0.81
  10   5  -1    5.97    0.86
  10   5   1    5.25    0.86
 -10   5  -1    5.14    0.65
 -10   5  -1    5.69    0.72
 -10  -5   1    5.09    0.82
 -10   5   2    0.47    0.35
  10   5  -2    0.19    0.40
  10   5  -2   -0.15    0.41
 -10  -5  -2   -0.18    0.11
 -10  -5  -2   -0.23    0.36
  10   5   2   -0.06    0.43
 -10   5  -2   -0.17    0.29
 -10   5  -2    0.09    0.30
  10  -5  -2   -0.29    0.32
  10   5  -3    1.80    0.60
  10   5  -3    0.61    0.44
 -10   5   3   -0.03    0.36
  10   5  -3    0.00    0.14
 -10   5  -3    0.98    0.42
  10  -5  -3    0.67    0.40
 -10   5  -3    0.70    0.35
  10   5   3    0.57    0.52
  10   5  -4    6.28    0.97
 -10  -5  -4    6.34    0.38
  10   5  -4    6.31    0.83
 -10  -5  -4    6.56    0.38
 -10   5   4    6.89    0.86
  10   5  -4    7.09    0.67
 -10   5  -4    6.65    0.85
 -10   5  -4    6.68    0.78
  10   5   4    6.14    0.99
  10  -5  -4    7.14    0.88
  10  -5  -4    6.71    0.85
  10   5  -5    3.81    0.82
  10   5  -5    5.70    0.67
 -10  -5  -5    5.74    0.46
  10   5  -5    6.35    0.82
 -10  -5  -5    5.78    0.45
 -10   5   5    5.98    0.84
  10  -5  -5    5.69    0.82
 -10   5  -5    4.84    0.71
  10  -5  -5    6.10    0.85
  10   5  -6    9.66    1.20
  10   5  -6    8.68    0.89
 -10  -5  -6    6.58    0.63
  10   5  -6    7.47    0.88
 -10   5   6    5.71    0.88
  10  -5  -6    8.69    1.00
  10  -5  -6    8.59    1.03
 -10   5  -6    6.56    0.84
  10   5  -7    0.12    0.36
 -10   5   7    0.68    0.50
  10   5  -7    0.65    0.57
 -10  -5  -7    0.59    0.30
  10   5  -7    0.34    0.34
 -10   5  -7    0.68    0.45
 -10  -5   7    0.79    0.44
  10  -5  -7    0.25    0.44
  10  -5  -7    0.30    0.43
  10   5  -8    1.96    0.50
  10   5  -8    2.14    0.57
 -10  -5  -8    1.91    0.44
  10   5  -8    2.02    0.73
 -10   5   8    2.99    0.72
  10  -5  -8    3.77    0.80
 -10  -5   8    2.11    0.61
  10  -5  -8    1.72    0.59
 -10   5  -8    1.93    0.56
  10   5  -9    5.46    0.87
 -10  -5  -9    2.81    0.57
  10   5  -9    3.78    0.63
 -10   5   9    4.40    0.83
  10   5  -9    3.51    0.94
 -10  -5   9    2.95    0.73
  10  -5  -9    4.55    0.86
  10  -5  -9    3.62    0.85
 -10   5  -9    3.65    0.75
 -10   5  10    0.24    0.54
 -10  -5 -10   -0.23    0.33
  10   5 -10   -0.06    0.45
  10   5 -10   -0.51    0.52
 -10   5 -10    0.36    0.48
 -10  -5  10   -0.02    0.47
  10  -5 -10   -0.04    0.53
 -10   5  11    2.15    0.79
 -10  -5 -11    3.93    0.70
  10   5 -11    4.70    0.90
  10  -5 -11    2.35    0.77
 -10  -5  11    4.71    0.91
 -10   5 -11    1.87    0.70
  10   5 -12    0.13    0.47
 -10  -5 -12    0.81    0.48
 -10   5  12    0.20    0.56
 -10  -5  12    0.65    0.59
  10  -5 -12    0.14    0.49
 -10   5 -12    1.14    0.61
 -10  -5 -13    1.49    0.62
 -10   5  13    1.67    0.75
  10   5 -13    2.74    0.85
 -10   5 -13    0.54    0.61
 -10  -5  13    0.70    0.62
  10  -5 -13    1.38    0.77
 -10   5  14   -0.46    0.57
 -10  -5 -14    0.40    0.58
 -10  -5 -14    0.39    0.58
 -10  -5  14    0.54    0.62
  10  -5 -14   -0.49    0.62
 -10   5 -14    0.48    0.65
 -10  -5 -15    1.39    0.75
 -10   5  15    0.05    0.72
 -10  -5 -15   -0.25    0.55
 -10  -5  15   -0.77    0.57
 -10   5 -15   -0.05    0.64
  10  -5 -15   -1.36    0.63
 -10  -5 -16    0.78    0.73
 -10   5 -16    0.05    0.74
  10  -5 -16    0.64    0.83
 -10  -5  16    0.40    0.64
 -10  -5 -17    0.20    0.82
 -10   5 -17   -0.51    0.64
  10  -5 -17    0.13    0.82
 -10  -5  17    0.91    0.74
 -10  -5 -18   -0.97    0.69
 -10   5 -18    0.20    0.80
  10  -5 -18   -0.93    0.83
  11   5   0   -0.15    0.43
 -11   5   0   -0.05    0.31
 -11   5   0    0.43    0.34
 -11  -5   0    0.21    0.20
 -11   5   1    0.62    0.39
  11   5  -1    0.12    0.46
 -11  -5  -1    0.18    0.18
  11   5  -1   -0.07    0.43
 -11   5   1    0.06    0.35
  11   5   1    0.67    0.49
 -11   5  -1   -0.13    0.36
 -11   5  -1   -0.08    0.30
  11   5  -2    2.51    0.59
 -11   5   2    2.20    0.50
  11   5  -2    2.64    0.68
 -11  -5  -2    2.55    0.27
  11   5   2    1.64    0.62
 -11   5  -2    1.21    0.42
 -11   5  -2    1.76    0.49
  11  -5  -2    1.51    0.51
 -11   5   3    0.58    0.39
  11   5  -3   -0.14    0.43
  11   5  -3    0.02    0.34
 -11   5  -3    0.10    0.34
  11   5   3    0.77    0.58
  11  -5  -3   -0.08    0.40
 -11   5  -3   -0.58    0.27
  11   5  -4    0.39    0.44
 -11   5   4    0.76    0.47
  11   5  -4    0.60    0.45
 -11  -5  -4    0.70    0.15
  11  -5  -4    0.17    0.37
  11  -5  -4    0.30    0.41
 -11   5  -4    0.48    0.44
 -11   5  -4    0.56    0.38
  11   5   4    1.25    0.59
 -11   5   5    0.97    0.46
 -11  -5  -5    0.25    0.19
  11   5  -5    0.29    0.48
  11   5  -5    0.37    0.39
 -11  -5   5    0.37    0.33
  11  -5  -5   -0.24    0.36
  11  -5  -5    0.00    0.38
 -11   5  -5    0.30    0.39
  11   5  -6    2.25    0.51
 -11   5   6    1.55    0.54
  11   5  -6    1.92    0.68
 -11  -5  -6    1.66    0.33
  11   5  -6    1.91    0.51
  11  -5  -6    1.85    0.56
 -11  -5   6    1.81    0.51
  11  -5  -6    1.04    0.45
 -11   5  -6    1.05    0.45
  11   5  -7    0.18    0.37
  11   5  -7    1.17    0.48
 -11   5   7    1.08    0.55
  11   5  -7    1.40    0.63
 -11  -5  -7   -0.10    0.25
  11  -5  -7    0.62    0.45
 -11   5  -7    0.70    0.43
 -11  -5   7    0.17    0.38
  11  -5  -7    0.23    0.42
 -11   5   8   -0.64    0.40
  11   5  -8    0.09    0.35
 -11  -5  -8    0.80    0.34
  11   5  -8   -0.19    0.54
  11   5  -8    0.92    0.49
 -11  -5   8    0.36    0.48
  11  -5  -8   -0.24    0.42
  11  -5  -8    0.28    0.49
 -11   5  -8    0.77    0.46
  11   5  -9   -0.01    0.60
 -11   5   9   -0.16    0.49
 -11  -5  -9    0.41    0.36
  11  -5  -9    0.08    0.57
 -11  -5   9   -0.02    0.47
  11  -5  -9    1.21    0.55
 -11   5  -9    0.20    0.44
 -11  -5 -10    0.03    0.36
 -11   5  10   -0.44    0.45
  11  -5 -10   -0.08    0.51
  11  -5 -10   -0.84    0.54
 -11  -5  10    0.55    0.51
 -11   5 -10    0.89    0.51
 -11  -5 -11    0.07    0.41
 -11   5  11   -0.95    0.39
 -11   5 -11    0.40    0.52
  11  -5 -11    0.78    0.69
 -11  -5  11    0.54    0.59
  11  -5 -11    0.19    0.61
 -11  -5 -12   -0.49    0.36
 -11   5  12    0.22    0.61
 -11  -5  12    0.16    0.58
 -11   5 -12    0.04    0.57
  11  -5 -12    0.12    0.62
 -11   5  13   -0.16    0.67
 -11  -5 -13    0.53    0.55
  11  -5 -13    1.52    0.74
 -11  -5  13    1.25    0.66
 -11   5 -13    0.34    0.57
 -11  -5 -14   -0.50    0.52
 -11   5  14    1.04    0.71
 -11  -5 -14    0.02    0.49
  11  -5 -14   -0.54    0.72
 -11   5 -14    0.32    0.70
 -11  -5  14   -0.22    0.58
 -11  -5 -15   -0.37    0.56
 -11   5  15   -0.17    0.66
 -11  -5 -15    1.05    0.72
 -11  -5  15    0.17    0.62
 -11   5 -15    0.41    0.67
  11  -5 -15   -0.52    0.64
 -11  -5 -16    0.04    0.69
 -11  -5  16   -0.08    0.62
 -11   5 -16   -0.42    0.59
  11  -5 -16   -0.13    0.73
 -11  -5 -17    0.17    0.81
 -11  -5  17    0.17    0.73
 -11   5 -17   -1.08    0.58
 -12   5   0    0.12    0.40
 -12   5   0    0.20    0.37
  12   5   0    1.98    0.60
 -12   5   1    1.30    0.48
  12   5  -1    1.25    0.54
 -12   5   1    0.82    0.42
  12   5  -1    1.13    0.57
  12   5   1    0.57    0.52
 -12   5  -1    0.65    0.40
 -12   5  -1    1.03    0.47
  12   5  -2   -0.12    0.50
 -12   5   2   -0.20    0.35
  12   5  -2    0.17    0.39
 -12   5  -2    0.23    0.34
 -12   5  -2   -0.09    0.33
  12  -5  -2   -0.21    0.40
  12   5   2    0.47    0.55
  12   5  -3    0.18    0.38
  12   5  -3    1.21    0.57
 -12  -5  -3    0.52    0.11
 -12   5   3    0.43    0.39
  12   5   3    0.15    0.60
 -12   5  -3    0.83    0.44
  12  -5  -3    0.58    0.41
 -12  -5   3   -0.06    0.27
 -12   5  -3    0.30    0.35
 -12  -5  -4    0.57    0.16
  12   5  -4    0.54    0.40
 -12   5   4    0.66    0.45
  12   5  -4    0.11    0.50
  12  -5  -4    0.05    0.39
 -12   5  -4    0.48    0.38
 -12  -5   4    0.20    0.31
 -12   5   5    0.31    0.42
 -12  -5  -5    0.29    0.20
  12   5  -5    0.26    0.38
  12   5  -5   -0.04    0.45
  12  -5  -5   -0.01    0.41
  12  -5  -5    1.00    0.46
 -12  -5   5   -0.53    0.28
 -12   5  -5    0.37    0.37
 -12  -5  -6    5.67    0.58
  12   5  -6    7.82    1.20
  12   5  -6    5.36    0.81
 -12   5   6    6.01    0.91
  12  -5  -6    7.22    0.94
 -12   5  -6    6.98    0.89
 -12  -5   6    5.04    0.78
  12  -5  -6    5.65    0.91
 -12  -5  -7    0.41    0.28
  12   5  -7    1.38    0.65
 -12   5   7    1.65    0.60
  12   5  -7    1.11    0.48
 -12   5  -7    1.62    0.55
 -12  -5   7    1.41    0.55
  12  -5  -7    0.70    0.57
  12  -5  -7   -0.12    0.36
 -12  -5  -8    5.76    0.68
  12   5  -8    4.90    1.06
 -12   5   8    5.59    0.99
  12   5  -8    4.62    0.76
  12  -5  -8    4.05    0.87
 -12  -5   8    5.60    0.91
  12  -5  -8    5.93    1.01
 -12   5  -8    3.17    0.71
 -12   5   9    0.47    0.56
  12   5  -9    0.70    0.68
 -12  -5  -9    1.49    0.47
  12  -5  -9    0.56    0.61
 -12  -5   9    0.78    0.57
  12  -5  -9    1.03    0.68
 -12   5  -9    0.95    0.52
 -12   5  10   -0.30    0.46
 -12  -5 -10    0.05    0.37
  12  -5 -10   -0.59    0.48
 -12  -5  10   -0.50    0.41
  12  -5 -10   -0.76    0.49
 -12   5 -10   -0.29    0.42
 -12   5  11    1.80    0.79
 -12  -5 -11    1.89    0.56
 -12   5 -11    1.57    0.67
 -12  -5  11    1.55    0.69
  12  -5 -11    2.44    0.88
  12  -5 -11    1.86    0.73
 -12   5  12    0.25    0.62
 -12  -5 -12    0.48    0.47
 -12   5 -12   -0.13    0.54
  12  -5 -12   -0.21    0.56
 -12  -5  12    0.62    0.62
 -12   5  13    0.16    0.67
 -12  -5 -13    1.10    0.61
 -12   5 -13   -0.08    0.56
  12  -5 -13    0.47    0.71
 -12  -5  13    1.19    0.75
 -12  -5 -14    0.04    0.54
 -12   5  14   -0.20    0.62
 -12  -5 -14    0.70    0.65
  12  -5 -14    0.26    0.77
 -12  -5  14    0.41    0.63
 -12   5 -14    0.46    0.68
 -12  -5 -15    0.92    0.73
 -12  -5 -15    0.25    0.55
 -12   5  15    0.10    0.78
 -12  -5  15    0.30    0.65
 -12   5 -15    0.07    0.65
 -12  -5 -16    0.51    0.68
 -12  -5 -16    0.79    0.77
 -12  -5  16   -0.09    0.62
 -12   5 -16    0.72    0.72
 -12  -5 -17   -0.59    0.79
 -12   5 -17    0.94    0.84
 -12  -5  17    0.20    0.78
  13   5   0   -0.40    0.39
 -13   5   0   -0.31    0.27
 -13  -5   0   -0.24    0.17
 -13   5   0   -0.20    0.35
  13   5  -1    9.22    1.25
 -13  -5  -1    9.41    0.59
 -13   5   1    8.94    0.98
  13   5  -1    9.18    1.17
 -13  -5   1   10.10    0.71
 -13   5  -1    9.60    0.98
  13   5   1   10.37    1.28
  13   5  -2    3.86    0.79
  13   5  -2    5.72    0.98
 -13  -5  -2    4.54    0.33
 -13   5   2    4.98    0.75
  13   5   2    4.04    0.88
 -13   5  -2    3.99    0.64
 -13  -5   2    3.97    0.53
 -13  -5  -3   -0.15    0.12
  13   5  -3    0.26    0.41
 -13   5   3    0.21    0.40
  13   5  -3   -0.11    0.49
  13  -5  -3    1.40    0.50
 -13   5  -3   -0.61    0.25
 -13  -5   3   -0.27    0.25
 -13   5   4   -0.17    0.37
  13   5  -4   -0.37    0.45
  13   5  -4    0.35    0.43
 -13  -5  -4    0.00    0.16
 -13   5  -4    0.50    0.38
  13  -5  -4    0.66    0.49
 -13  -5   4    0.35    0.36
 -13  -5  -5    5.77    0.52
  13   5  -5    4.70    0.98
  13   5  -5    5.69    0.85
 -13   5   5    4.68    0.83
 -13   5  -5    4.59    0.74
 -13  -5   5    4.02    0.70
  13  -5  -5    4.90    0.87
 -13  -5  -6   -0.09    0.21
  13   5  -6   -0.22    0.52
 -13   5   6    0.15    0.45
  13   5  -6    0.02    0.37
  13  -5  -6   -0.21    0.43
  13  -5  -6   -0.28    0.38
 -13  -5   6   -0.34    0.33
 -13   5  -6   -0.97    0.31
  13   5  -7    0.27    0.41
  13   5  -7    0.38    0.64
 -13  -5  -7   -0.33    0.23
 -13   5   7    0.45    0.51
  13  -5  -7   -0.27    0.45
 -13   5  -7    0.31    0.43
  13  -5  -7   -0.03    0.41
 -13  -5   7   -0.37    0.34
  13   5  -8    2.26    0.89
 -13  -5  -8    2.54    0.51
 -13   5   8    3.25    0.83
 -13  -5   8    3.39    0.75
 -13   5  -8    2.19    0.67
  13  -5  -8    2.76    0.77
  13  -5  -8    3.86    0.92
 -13   5   9    1.51    0.65
 -13  -5  -9    0.67    0.39
 -13  -5   9    0.65    0.59
  13  -5  -9    2.16    0.75
  13  -5  -9    1.14    0.61
 -13   5  -9    2.43    0.68
 -13   5  10    0.51    0.57
 -13  -5 -10    0.37    0.41
  13  -5 -10    0.40    0.62
  13  -5 -10   -0.61    0.61
 -13   5 -10   -0.20    0.47
 -13  -5  10    0.13    0.55
 -13  -5 -11    0.11    0.44
 -13   5  11   -0.60    0.55
 -13  -5  11    0.37    0.59
 -13   5 -11    1.11    0.61
 -13   5  12   -0.42    0.66
 -13  -5 -12   -0.44    0.44
 -13  -5  12   -0.32    0.54
 -13   5 -12   -0.78    0.47
 -13  -5 -13    0.51    0.55
 -13   5  13    0.64    0.69
 -13   5 -13   -0.05    0.58
 -13  -5  13   -0.38    0.57
 -13  -5 -14    0.76    0.59
 -13  -5 -14   -0.07    0.52
 -13   5  14    0.72    0.86
 -13  -5  14   -0.19    0.64
 -13   5 -14    0.11    0.63
 -13  -5 -15    0.09    0.51
 -13  -5 -15   -0.50    0.60
 -13   5  15    0.54    0.84
 -13  -5  15   -0.27    0.61
 -13   5 -15    0.38    0.71
 -13  -5 -16    0.22    0.78
 -13  -5 -16    0.86    0.67
 -13   5  16   -0.19    0.80
 -13   5 -16   -0.49    0.71
 -13  -5  16   -0.23    0.68
 -14  -5   0    0.67    0.25
 -14   5   0    0.34    0.38
  14   5   0    0.39    0.53
  14   5  -1    1.42    0.66
 -14  -5  -1    0.58    0.20
 -14   5   1    0.03    0.36
  14   5   1    0.27    0.54
 -14   5  -1    0.13    0.36
 -14  -5   1    0.36    0.27
 -14  -5  -2    0.16    0.16
  14   5  -2    0.26    0.46
  14   5  -2    0.36    0.53
 -14   5   2    0.42    0.43
 -14  -5   2   -0.19    0.25
 -14   5  -2    0.14    0.35
  14   5  -3    0.08    0.54
  14   5  -3    1.58    0.56
 -14   5   3    0.53    0.44
 -14  -5  -3    1.15    0.23
  14  -5  -3    1.77    0.59
 -14   5  -3    1.22    0.44
 -14  -5   3    0.80    0.37
 -14   5   4    0.05    0.45
 -14  -5  -4   -0.12    0.18
  14   5  -4    0.66    0.61
  14   5  -4    0.24    0.48
 -14  -5   4   -0.05    0.29
  14  -5  -4    0.30    0.46
 -14   5  -4    0.14    0.36
  14   5  -5    0.04    0.45
  14   5  -5    0.53    0.61
 -14   5   5    1.11    0.53
 -14  -5  -5    0.52    0.26
 -14  -5   5    0.42    0.39
 -14   5  -5    1.15    0.50
  14  -5  -5    0.29    0.48
 -14  -5  -6    0.32    0.27
  14   5  -6    0.09    0.41
 -14   5   6    0.22    0.53
  14   5  -6   -0.15    0.64
 -14  -5   6    0.10    0.39
  14  -5  -6   -0.12    0.50
 -14   5  -6    0.12    0.42
  14   5  -7    1.06    0.50
 -14  -5  -7    0.18    0.29
 -14   5   7    0.39    0.53
  14  -5  -7   -0.44    0.46
 -14  -5   7    0.16    0.42
 -14   5  -7    0.74    0.49
 -14  -5  -8    0.23    0.33
 -14   5   8    0.18    0.58
 -14   5  -8    0.56    0.50
  14  -5  -8    0.27    0.62
 -14  -5   8    0.33    0.50
 -14  -5  -9    0.05    0.36
 -14   5   9   -0.06    0.55
 -14  -5   9    0.01    0.49
  14  -5  -9   -0.13    0.54
 -14   5  -9   -0.06    0.48
 -14   5  10    0.58    0.67
 -14  -5 -10    0.77    0.43
 -14  -5  10    0.27    0.59
 -14   5 -10    0.86    0.61
 -14   5  11    0.92    0.72
 -14  -5 -11    0.24    0.48
 -14  -5  11    1.32    0.72
 -14   5 -11    1.17    0.63
 -14   5  12   -0.60    0.51
 -14  -5 -12   -0.76    0.45
 -14   5 -12   -0.67    0.52
 -14  -5  12   -0.33    0.56
 -14   5  13   -0.36    0.65
 -14  -5 -13    0.22    0.57
 -14   5 -13    0.06    0.55
 -14  -5  13    1.25    0.77
 -14  -5 -14   -0.11    0.53
 -14   5  14    0.72    0.75
 -14  -5 -14    0.09    0.54
 -14   5 -14    0.13    0.62
 -14  -5  14    0.09    0.63
 -14  -5 -15    1.70    0.71
 -14  -5 -15   -0.01    0.72
 -14   5  15   -0.68    0.75
 -14  -5  15    0.54    0.76
 -14   5 -15    0.95    0.79
 -14  -5 -16    0.45    0.71
 -14  -5 -16   -1.42    0.65
 -14   5  16   -0.36    0.88
 -14   5 -16   -0.49    0.67
 -14  -5  16    0.05    0.76
 -15   5   0    0.00    0.40
  15   5   0    0.47    0.56
 -15  -5   0   -0.08    0.21
  15   5  -1    0.21    0.53
 -15  -5  -1    0.24    0.22
 -15   5   1    0.14    0.38
 -15   5  -1    0.34    0.39
 -15  -5   1    0.69    0.28
 -15  -5  -2    0.02    0.17
  15   5  -2   -0.45    0.43
 -15   5   2    0.51    0.45
  15   5  -2    0.25    0.60
 -15  -5   2   -0.27    0.25
 -15   5  -2   -0.41    0.34
  15   5  -3    1.22    0.72
  15   5  -3    0.17    0.55
 -15  -5  -3    0.60    0.23
 -15   5   3    0.26    0.43
 -15   5  -3    0.12    0.35
 -15  -5   3    0.73    0.39
  15   5  -4    0.27    0.61
 -15  -5  -4   -0.01    0.20
 -15   5   4   -0.10    0.40
  15   5  -4    0.85    0.57
  15  -5  -4    1.24    0.57
 -15   5  -4    0.80    0.45
 -15  -5   4   -0.07    0.35
 -15  -5  -5    1.78    0.35
 -15   5   5    2.75    0.72
  15   5  -5    2.97    0.78
  15   5  -5    1.41    0.74
 -15  -5   5    1.66    0.55
 -15   5  -5    1.02    0.53
  15  -5  -5    2.28    0.76
  15   5  -6   -0.12    0.43
 -15  -5  -6   -0.43    0.22
 -15   5   6    0.76    0.58
  15  -5  -6    0.64    0.63
 -15  -5   6   -0.09    0.40
 -15   5  -6    0.11    0.46
 -15   5   7   -0.21    0.49
 -15  -5  -7    0.48    0.31
 -15   5  -7    0.23    0.44
  15  -5  -7   -0.25    0.58
 -15  -5   7   -0.44    0.40
 -15   5   8    4.48    0.94
 -15  -5  -8    2.08    0.50
 -15  -5   8    2.15    0.70
 -15   5  -8    3.63    0.82
  15  -5  -8    3.55    0.93
 -15  -5  -9    0.45    0.37
 -15   5   9   -0.20    0.58
 -15  -5   9    0.44    0.59
 -15   5  -9    0.11    0.52
 -15  -5 -10    0.48    0.45
 -15   5  10   -0.19    0.53
 -15  -5  10    0.50    0.61
 -15   5 -10   -0.49    0.53
 -15  -5 -11    0.14    0.44
 -15   5  11    0.64    0.69
 -15   5 -11   -0.46    0.50
 -15  -5  11    0.82    0.68
 -15   5  12   -0.49    0.62
 -15  -5 -12   -0.67    0.44
 -15   5 -12   -0.53    0.55
 -15  -5  12    0.21    0.63
 -15   5  13    0.07    0.77
 -15  -5 -13    0.93    0.57
 -15   5 -13   -0.25    0.58
 -15  -5  13    1.22    0.83
 -15   5  14    1.05    0.82
 -15  -5 -14    0.17    0.58
 -15  -5  14   -0.99    0.57
 -15   5 -14    0.96    0.75
 -15   5  15    1.18    1.01
 -15  -5 -15   -0.28    0.61
 -15  -5  15   -0.16    0.79
 -15   5 -15    0.38    0.79
 -16  -5   0    0.07    0.25
 -16   5   0    0.40    0.41
 -16  -5  -1    0.27    0.23
 -16   5   1   -0.07    0.36
  16   5  -1   -0.47    0.46
 -16   5  -1    0.23    0.39
 -16  -5   1   -0.06    0.26
  16   5  -2   -0.40    0.48
 -16  -5  -2    0.09    0.20
 -16   5   2   -0.07    0.41
 -16   5  -2    0.02    0.36
 -16  -5   2   -0.10    0.28
 -16   5   3    1.48    0.57
  16   5  -3    0.70    0.58
 -16  -5  -3    0.51    0.24
 -16  -5   3    0.48    0.37
 -16   5  -3    0.99    0.48
  16   5  -4   -0.71    0.43
 -16   5   4    0.74    0.52
 -16  -5  -4    0.49    0.24
 -16  -5   4   -0.47    0.31
 -16   5  -4    0.37    0.43
  16  -5  -4    0.98    0.68
 -16  -5  -5    0.51    0.29
 -16   5   5   -0.19    0.41
  16   5  -5   -0.37    0.45
  16  -5  -5    1.12    0.67
 -16   5  -5    0.61    0.50
 -16  -5   5   -0.56    0.32
 -16   5   6    0.32    0.58
 -16  -5  -6    0.59    0.34
  16   5  -6    0.46    0.54
 -16   5  -6    0.09    0.45
 -16  -5   6    0.32    0.48
  16  -5  -6   -0.16    0.61
 -16   5   7   -0.09    0.57
 -16  -5  -7   -0.42    0.29
  16  -5  -7   -0.10    0.63
 -16  -5   7   -0.16    0.40
 -16   5  -7   -0.20    0.45
 -16  -5  -8   -0.14    0.32
 -16   5   8    0.15    0.59
 -16   5  -8    0.21    0.49
 -16  -5   8    0.31    0.50
 -16  -5  -9   -0.56    0.31
 -16   5   9   -0.24    0.56
 -16   5  -9   -0.47    0.47
 -16  -5   9    0.87    0.61
 -16  -5 -10    0.00    0.42
 -16   5  10   -0.35    0.64
 -16  -5  10   -0.02    0.58
 -16   5 -10    0.08    0.52
 -16   5  11   -0.71    0.61
 -16  -5 -11   -0.27    0.43
 -16   5 -11   -0.54    0.49
 -16  -5  11    0.28    0.61
 -16   5  12    1.30    0.85
 -16  -5 -12   -0.15    0.47
 -16   5 -12   -0.27    0.57
 -16  -5  12    0.25    0.67
 -16  -5 -13    0.00    0.54
 -16   5  13    0.23    0.80
 -16   5 -13   -0.02    0.65
 -16  -5  13   -0.16    0.66
 -16  -5 -14   -0.52    0.52
 -16   5  14    0.30    0.87
 -16  -5  14   -0.62    0.70
 -16   5 -14    0.87    0.75
 -17   5   0    0.42    0.43
 -17  -5   0   -0.18    0.24
 -17   5   1    1.17    0.51
 -17  -5  -1    1.19    0.32
 -17  -5   1    1.58    0.39
 -17   5  -1    1.11    0.46
 -17   5   2   -0.58    0.39
 -17  -5  -2    0.21    0.24
 -17  -5   2    0.21    0.31
 -17   5  -2   -0.04    0.40
 -17  -5  -3    1.41    0.33
 -17   5   3    2.91    0.73
 -17   5  -3    1.95    0.57
 -17  -5   3    2.42    0.54
 -17  -5  -4    0.15    0.25
  17   5  -4    0.34    0.58
 -17   5   4    0.23    0.54
 -17  -5   4    0.39    0.40
 -17   5  -4    1.11    0.52
 -17  -5  -5    1.05    0.36
 -17   5   5    1.58    0.69
  17   5  -5    1.32    0.69
  17  -5  -5    0.32    0.70
 -17  -5   5    2.38    0.63
 -17   5  -5    2.28    0.64
 -17  -5  -6    0.44    0.32
 -17   5   6    0.38    0.56
 -17  -5   6   -0.30    0.42
 -17   5  -6    0.25    0.51
 -17  -5  -7    0.28    0.36
 -17   5   7   -0.38    0.50
 -17  -5   7    0.11    0.45
 -17   5  -7    0.68    0.52
 -17   5   8    1.07    0.69
 -17  -5  -8    0.91    0.43
 -17  -5   8    0.43    0.57
 -17   5  -8    1.11    0.64
 -17  -5  -9    0.28    0.39
 -17   5   9    0.92    0.76
 -17   5  -9    0.16    0.56
 -17  -5   9    0.00    0.54
 -17  -5 -10    0.00    0.43
 -17   5  10   -0.73    0.61
 -17   5 -10    0.62    0.68
 -17  -5  10    0.49    0.66
 -17  -5 -11    0.59    0.49
 -17   5  11   -0.24    0.72
 -17   5 -11   -0.85    0.48
 -17  -5  11   -0.28    0.63
 -17   5  12    1.24    0.87
 -17  -5 -12    0.36    0.56
 -17  -5  12   -0.01    0.65
 -17   5 -12   -0.43    0.55
 -17  -5 -13    0.60    0.60
 -17   5  13   -0.27    0.79
 -17   5 -13    0.24    0.69
 -17  -5  13    0.11    0.78
 -18  -5   0   -0.05    0.26
 -18   5   0   -0.07    0.40
 -18  -5  -1   -0.27    0.25
 -18   5   1    0.02    0.43
 -18  -5   1   -0.11    0.30
 -18   5  -1    0.85    0.51
 -18  -5  -2    0.14    0.26
 -18   5   2   -0.39    0.39
 -18  -5   2    0.88    0.41
 -18   5  -2    0.25    0.40
 -18  -5  -3   -0.29    0.21
 -18   5   3   -0.16    0.48
 -18   5  -3   -0.26    0.40
 -18  -5   3    0.21    0.38
 -18  -5  -4   -0.05    0.26
 -18   5   4   -0.05    0.50
 -18   5  -4   -0.44    0.38
 -18  -5   4   -0.12    0.37
 -18   5   5    0.29    0.56
 -18  -5  -5    0.03    0.31
 -18  -5   5    0.74    0.49
 -18   5  -5   -0.17    0.50
 -18   5   6   -0.34    0.48
 -18  -5  -6    0.27    0.35
 -18   5  -6   -0.04    0.48
 -18  -5   6   -0.21    0.42
 -18  -5  -7    0.10    0.36
 -18   5   7    1.40    0.75
 -18  -5   7    0.03    0.50
 -18   5  -7   -0.07    0.48
 -18   5   8   -0.52    0.59
 -18  -5  -8    0.15    0.37
 -18  -5   8   -0.03    0.55
 -18   5  -8   -0.29    0.54
 -18   5   9   -0.36    0.62
 -18  -5  -9   -0.37    0.34
 -18  -5   9   -0.87    0.47
 -18   5  -9    0.87    0.63
 -18   5  10   -0.67    0.64
 -18  -5 -10   -0.13    0.44
 -18   5 -10   -1.00    0.51
 -18  -5  10   -0.66    0.54
 -18   5  11    0.29    0.76
 -18  -5 -11    0.27    0.52
 -18  -5  11    0.81    0.76
 -18   5 -11    0.48    0.70
 -18  -5 -12   -0.89    0.42
 -18   5  12   -0.63    0.79
 -18  -5  12    0.27    0.70
 -18   5 -12   -0.14    0.65
 -19  -5   0    0.07    0.31
 -19   5   0   -0.21    0.43
 -19  -5  -1   -0.18    0.25
 -19   5   1   -0.13    0.44
 -19   5  -1    0.22    0.46
 -19  -5   1    0.34    0.35
 -19  -5  -2   -0.43    0.24
 -19   5   2    0.13    0.48
 -19  -5   2    0.01    0.36
 -19   5  -2   -0.05    0.43
 -19  -5  -3    0.75    0.35
 -19   5   3    0.83    0.61
 -19   5  -3    0.22    0.49
 -19  -5   3    0.11    0.39
 -19  -5  -4   -0.38    0.26
 -19   5   4    0.55    0.53
 -19  -5   4    0.25    0.44
 -19   5  -4   -0.03    0.47
 -19   5   5    1.00    0.67
 -19  -5  -5    0.55    0.37
 -19   5  -5    0.21    0.54
 -19  -5   5    0.61    0.53
 -19  -5  -6   -0.11    0.33
 -19   5   6    0.28    0.63
 -19   5  -6    0.08    0.53
 -19  -5   6    0.24    0.48
 -19   5   7    0.66    0.70
 -19  -5  -7    0.45    0.38
 -19   5  -7   -0.05    0.56
 -19  -5   7    0.50    0.56
 -19   5   8   -0.36    0.65
 -19  -5  -8    0.40    0.41
 -19   5  -8   -0.88    0.45
 -19  -5   8    0.27    0.60
 -19  -5  -9    0.12    0.42
 -19   5   9    0.35    0.67
 -19  -5   9    0.28    0.63
 -19   5  -9   -0.02    0.55
 -19   5  10   -0.07    0.70
 -19  -5 -10   -0.07    0.47
 -19  -5  10    0.41    0.67
 -19   5 -10    0.02    0.61
 -19   5  11    0.29    0.73
 -19  -5 -11   -0.94    0.47
 -19  -5  11   -0.22    0.66
 -19   5 -11    0.13    0.63
 -20  -5   0    0.26    0.35
 -20   5   0    0.66    0.52
 -20  -5  -1    0.94    0.37
 -20   5   1   -0.16    0.49
 -20   5  -1   -0.44    0.41
 -20  -5   1    0.38    0.39
 -20  -5  -2   -0.25    0.27
 -20   5   2    0.30    0.52
 -20   5  -2    0.36    0.44
 -20  -5   2    0.62    0.42
 -20   5   3    0.03    0.57
 -20  -5  -3    0.40    0.33
 -20  -5   3    0.18    0.40
 -20   5  -3    0.62    0.51
 -20  -5  -4    0.06    0.32
 -20   5   4   -0.30    0.50
 -20   5  -4   -0.13    0.47
 -20  -5   4    0.39    0.49
 -20   5   5    0.17    0.57
 -20  -5  -5    0.03    0.34
 -20   5  -5    0.23    0.51
 -20  -5   5    0.64    0.52
 -20   5   6   -0.67    0.49
 -20  -5  -6    0.10    0.37
 -20   5  -6   -0.34    0.47
 -20  -5   6    0.18    0.51
 -20  -5  -7   -0.37    0.34
 -20   5   7   -0.15    0.64
 -20   5  -7   -0.04    0.52
 -20  -5   7   -0.02    0.54
 -20  -5  -8    0.01    0.39
 -20   5   8   -0.62    0.63
 -20   5  -8   -0.16    0.58
 -20  -5   8    1.11    0.71
 -20  -5  -9    0.26    0.43
 -20   5   9   -0.47    0.64
 -20   5  -9   -0.16    0.54
 -20  -5   9    0.32    0.62
 -20   5  10   -0.12    0.77
 -20  -5 -10   -0.49    0.44
 -20  -5  10   -0.45    0.62
 -20   5 -10    0.27    0.64
 -21   5   0   -0.41    0.42
 -21  -5   0   -0.38    0.31
 -21   5   1    0.07    0.44
 -21  -5  -1    0.01    0.33
 -21  -5   1   -0.02    0.34
 -21   5  -1    0.48    0.51
 -21  -5  -2   -0.12    0.29
 -21   5   2    0.42    0.54
 -21   5  -2   -0.22    0.46
 -21  -5   2   -0.43    0.34
 -21  -5  -3    0.11    0.33
 -21   5   3    0.44    0.58
 -21  -5   3    0.20    0.44
 -21   5  -3   -0.09    0.50
 -21  -5  -4    0.22    0.35
 -21   5   4    0.84    0.61
 -21  -5   4   -0.42    0.41
 -21   5  -4    0.58    0.56
 -21  -5  -5    0.03    0.33
 -21   5   5    0.32    0.59
 -21  -5   5    0.02    0.50
 -21   5  -5    0.12    0.57
 -21   5   6   -0.50    0.56
 -21  -5  -6   -0.72    0.33
 -21  -5   6    0.15    0.49
 -21   5  -6    0.23    0.57
 -21  -5  -7   -0.08    0.39
 -21   5   7   -0.47    0.54
 -21  -5   7    0.07    0.57
 -21   5  -7   -0.08    0.54
 -21   5   8   -0.22    0.64
 -21  -5  -8   -0.06    0.41
 -21  -5   8   -0.75    0.47
 -21   5  -8   -0.10    0.59
 -22  -5   0   -0.05    0.34
 -22   5   0   -0.14    0.49
 -22   5   1   -0.51    0.45
 -22  -5  -1    1.01    0.41
 -22  -5   1    0.03    0.40
 -22   5  -1    0.10    0.49
 -22   5   2    0.56    0.61
 -22  -5  -2   -0.21    0.33
 -22   5  -2   -0.31    0.47
 -22  -5   2   -0.31    0.41
 -22   5   3    0.67    0.60
 -22  -5  -3    0.48    0.39
 -22   5  -3   -0.63    0.45
 -22  -5   3   -0.04    0.42
 -22   5   4   -0.16    0.58
 -22  -5  -4   -0.09    0.36
 -22   5  -4    0.96    0.61
 -22  -5   4    0.34    0.51
 -22   5   5   -0.90    0.49
 -22  -5  -5   -0.07    0.38
 -22  -5   5   -0.37    0.47
 -22   5  -5   -0.14    0.53
 -22   5   6   -0.32    0.58
 -22  -5  -6   -0.06    0.39
 -22  -5   6   -0.03    0.51
 -22   5  -6   -0.10    0.61
 -22  -5  -7   -0.13    0.37
 -22   5   7   -0.65    0.66
 -22   5  -7   -0.48    0.55
 -23   5   0   -0.05    0.50
 -23  -5   0    0.10    0.38
 -23   5   1    0.17    0.57
 -23  -5  -1    0.78    0.40
 -23  -5   1   -0.08    0.39
 -23   5  -1   -0.53    0.45
 -23  -5  -2    0.17    0.37
 -23   5   2    0.89    0.59
 -23  -5   2    0.24    0.45
 -23   5  -2    0.86    0.60
 -23   5   3   -0.28    0.52
 -23  -5  -3   -0.27    0.36
 -23   5  -3    0.63    0.58
 -23  -5   3    0.00    0.47
 -23   5  -4   -0.14    0.54
   0  -6   0    0.81    0.16
   0   6   0    0.48    0.16
   0   6   0    0.65    0.19
   0   6  -1    2.85    0.34
   0   6   1    2.26    0.35
   0  -6  -1    2.75    0.37
   0  -6  -1    2.44    0.26
   0   6   1    3.12    0.34
   0   6   2  265.21   12.02
   0   6   2  270.77   12.57
   0   6  -2  260.64   12.05
   0  -6  -2  261.70   12.27
   0   6   3    1.80    0.28
   0  -6  -3    1.27    0.31
   0   6   3    1.50    0.27
   0   6  -3    1.91    0.33
   0  -6  -4   48.66    2.62
   0   6  -4   54.13    2.59
   0   6   4   49.72    2.52
   0   6   4   52.88    2.60
   0   6   5    7.43    0.63
   0   6   5    6.26    0.51
   0  -6  -5    6.23    0.69
   0   6  -5    6.31    0.66
   0  -6  -6   15.36    1.09
   0   6   6   14.79    0.97
   0   6  -6   15.19    1.04
   0   6   7   31.70    1.80
   0  -6  -7   33.91    1.97
   0   6  -7   33.31    1.89
   0   6  -8    7.54    0.89
   0   6   8    9.67    0.87
   0  -6  -8    7.92    0.94
   0   6  -9    0.75    0.42
   0  -6  -9    0.77    0.48
   0   6   9    0.79    0.36
   0   6  10   20.72    1.36
   0  -6 -10   18.17    1.52
   0   6 -10   19.98    1.46
   0   6 -11   14.92    1.41
   0  -6  11   12.82    1.29
   0  -6 -11   14.23    1.47
   0  -6 -12   10.16    1.30
   0  -6  12   11.57    1.26
   0   6 -12   12.80    1.37
   0  -6  13    1.65    0.63
   0  -6 -13    1.13    0.61
   0   6 -13    2.27    0.72
   0  -6 -14    0.84    0.66
   0  -6 -15   -0.35    0.54
   0  -6 -16   -0.19    0.63
   0  -6 -17   -0.26    0.72
   0  -6 -18    0.29    0.76
   0   6 -18    0.67    0.82
   0   6 -19   -0.42    0.67
   0  -6 -19   -0.45    0.73
   0   6 -20    0.07    0.85
   0  -6 -20   -0.97    0.72
  -1   6   0   -0.22    0.08
   1   6   0   -0.12    0.04
  -1  -6   0   -0.17    0.17
  -1   6   0    0.25    0.21
   1   6   0   -0.14    0.16
   1   6   0   -0.19    0.23
  -1   6   1   45.79    2.22
  -1  -6  -1   44.59    2.27
   1   6  -1   47.76    2.30
   1   6  -1   44.29    2.17
  -1  -6  -1   43.69    2.23
   1  -6  -1   45.43    2.29
  -1   6  -1   46.68    2.23
   1   6   1   44.68    2.34
  -1   6   2   31.85    1.56
  -1   6   2   28.68    1.53
   1   6  -2   29.73    1.51
  -1  -6  -2   28.25    1.54
   1   6   2   31.44    1.62
   1  -6  -2   28.77    1.59
  -1   6  -2   28.91    1.54
  -1   6   3    8.20    0.52
  -1   6   3    7.11    0.55
   1   6  -3    7.09    0.56
  -1  -6  -3    7.52    0.60
   1  -6  -3    6.95    0.66
  -1   6  -3    8.79    0.62
   1   6   3    7.40    0.57
   1   6  -4   31.64    1.73
  -1  -6  -4   33.16    1.79
  -1   6   4   34.16    1.74
  -1   6   4   32.72    1.69
   1   6   4   32.84    1.78
  -1   6  -4   33.62    1.76
   1  -6  -4   33.39    1.83
  -1   6   5   17.31    0.93
  -1   6   5   16.12    1.01
   1   6  -5   15.90    1.04
  -1  -6  -5   14.88    1.05
   1   6   5   17.37    0.96
  -1   6  -5   16.13    1.05
   1  -6  -5   16.59    1.11
   1   6   5   15.66    1.01
   1   6  -6   23.24    1.38
  -1  -6  -6   21.81    1.43
  -1   6   6   21.79    1.34
   1  -6  -6   24.13    1.48
   1   6   6   22.93    1.28
  -1   6  -6   23.62    1.41
   1   6  -7    0.07    0.27
  -1  -6  -7    0.23    0.32
  -1   6   7   -0.08    0.24
   1  -6  -7   -0.32    0.32
   1   6   7   -0.12    0.22
  -1   6  -7   -0.22    0.26
  -1  -6  -8    3.92    0.68
  -1   6   8    3.24    0.53
   1   6  -8    4.37    0.66
   1  -6  -8    3.37    0.66
   1   6   8    6.47    0.66
  -1   6  -8    4.76    0.68
  -1   6   9    0.27    0.31
  -1  -6  -9   -0.36    0.35
   1   6  -9   -0.06    0.34
  -1   6  -9   -0.02    0.36
   1  -6  -9    0.19    0.40
   1   6   9    0.08    0.29
  -1   6  10    1.38    0.48
  -1  -6 -10    1.12    0.54
   1   6 -10    1.66    0.53
   1  -6 -10    1.37    0.57
  -1   6 -10    2.11    0.60
   1   6  10    1.21    0.42
   1   6 -11    6.12    0.91
   1  -6  11    5.15    0.80
  -1  -6 -11    5.01    0.91
  -1   6  11    7.41    0.90
  -1   6 -11    5.19    0.86
   1  -6 -11    4.82    0.89
  -1  -6  11    4.25    0.78
  -1  -6 -12    0.01    0.47
   1   6 -12   -0.08    0.38
   1  -6  12    0.27    0.41
  -1   6 -12    0.42    0.46
   1  -6 -12   -0.01    0.49
  -1  -6  12    0.06    0.41
  -1  -6 -13    0.39    0.59
  -1  -6  13   -0.02    0.45
   1  -6 -13   -0.35    0.50
  -1   6 -13    0.35    0.52
  -1  -6 -14    0.24    0.53
  -1   6 -14   -0.08    0.46
   1  -6 -14   -0.52    0.46
  -1  -6 -15   -0.58    0.48
   1  -6 -15   -0.25    0.59
  -1  -6 -16   -0.19    0.59
   1  -6 -16   -0.84    0.58
  -1  -6 -17   -0.11    0.85
   1   6 -17    0.51    0.86
   1  -6 -17   -0.78    0.61
   1   6 -18    1.22    0.87
  -1  -6 -18   -0.01    0.85
   1  -6 -18    0.15    0.75
   1   6 -19    0.53    0.90
  -1  -6 -19    0.80    1.00
   1  -6 -19    1.08    0.99
  -1   6 -19    0.26    0.79
   1   6 -20    0.38    1.01
  -1  -6 -20    0.17    0.84
   1  -6 -20   -0.49    0.83
  -1   6 -20   -0.79    0.83
  -2  -6   0    0.43    0.23
   2   6   0    0.41    0.21
  -2   6   0    0.66    0.24
  -2  -6   0    0.85    0.18
   2   6   0    0.67    0.28
  -2  -6  -1   16.10    1.00
  -2  -6  -1   16.85    0.88
   2   6  -1   16.62    1.02
  -2   6   1   17.48    0.98
  -2  -6  -1   17.20    0.93
   2   6  -1   18.58    1.09
  -2  -6   1   17.56    0.92
   2  -6  -1   17.00    1.03
  -2   6  -1   17.33    0.98
   2   6   1   16.73    1.05
   2   6  -2   96.23    4.81
  -2  -6  -2   99.45    4.46
  -2  -6  -2   96.95    4.57
  -2   6   2   94.20    4.55
   2  -6  -2   94.85    4.67
  -2   6  -2   99.73    4.57
   2   6   2   94.63    4.77
  -2   6   3    0.17    0.20
   2   6  -3    0.24    0.17
  -2   6   3    0.32    0.13
  -2  -6  -3   -0.09    0.14
  -2  -6  -3   -0.21    0.16
   2   6   3   -0.17    0.18
  -2   6  -3   -0.03    0.19
   2  -6  -3   -0.21    0.21
  -2  -6  -4    5.89    0.60
   2   6  -4    8.38    0.60
  -2   6   4    6.94    0.65
  -2   6   4    7.79    0.46
  -2   6  -4    7.16    0.69
   2   6   4    7.40    0.62
   2  -6  -4    8.43    0.79
  -2  -6  -5    0.17    0.23
   2   6  -5    1.00    0.31
  -2   6   5    0.85    0.31
  -2   6  -5    0.71    0.30
   2   6   5    0.99    0.32
   2  -6  -5    0.66    0.34
  -2  -6  -6   12.41    0.95
   2   6  -6   12.48    0.91
  -2   6   6   12.65    0.90
   2  -6  -6   13.17    1.01
   2   6   6   12.23    0.92
  -2   6  -6   12.28    0.93
   2   6  -7   19.91    1.31
  -2  -6  -7   20.96    1.39
  -2   6   7   19.38    1.29
  -2   6  -7   21.40    1.37
   2  -6  -7   19.77    1.41
  -2   6   8    6.78    0.79
   2   6  -8    6.71    0.79
  -2  -6  -8    5.22    0.74
  -2   6  -8    5.35    0.75
   2  -6  -8    6.24    0.86
  -2  -6  -9    2.15    0.57
   2   6  -9    2.89    0.61
  -2   6   9    2.36    0.53
  -2   6  -9    2.97    0.63
   2   6   9    2.69    0.45
   2  -6  -9    2.83    0.70
  -2   6  10    1.46    0.49
  -2  -6 -10    2.23    0.62
   2   6 -10    2.02    0.55
  -2   6 -10    1.60    0.55
   2  -6 -10    0.87    0.56
  -2   6  11    0.69    0.45
   2  -6  11    1.07    0.47
  -2  -6 -11    0.99    0.54
  -2   6 -11    0.45    0.43
  -2  -6  11    0.43    0.42
   2  -6 -11    1.20    0.59
  -2   6  12   -0.09    0.43
  -2  -6 -12    0.02    0.46
  -2   6 -12   -0.06    0.44
   2  -6 -12    0.24    0.47
  -2  -6  12   -0.10    0.41
  -2  -6 -13    0.93    0.60
  -2   6 -13    1.00    0.55
  -2  -6  13    0.34    0.51
   2  -6 -13   -0.42    0.48
  -2  -6 -14    1.60    0.78
   2  -6 -14    2.46    0.90
  -2   6 -14    1.44    0.65
  -2  -6  14    3.67    0.79
  -2  -6 -15    0.25    0.62
  -2   6 -15    0.70    0.65
   2  -6 -15    0.93    0.73
  -2  -6 -16    0.32    0.67
   2   6 -16    0.31    0.67
   2  -6 -16   -0.08    0.67
  -2  -6 -17   -0.24    0.63
   2   6 -17   -0.51    0.69
   2  -6 -17   -0.75    0.76
   2   6 -18    0.12    0.80
  -2  -6 -18   -0.02    0.68
   2  -6 -18   -0.03    0.78
   2   6 -19   -0.87    0.69
  -2  -6 -19   -1.04    0.80
  -2   6 -19    0.34    0.87
   2  -6 -19   -0.63    0.80
  -2  -6 -20    0.81    0.95
   2  -6 -20   -0.23    0.90
  -3  -6   0   -0.06    0.20
  -3  -6   0   -0.16    0.09
   3   6   0    0.04    0.21
  -3   6   0   -0.02    0.20
   3   6   0   -0.10    0.22
  -3   6   0   -0.11    0.08
   3   6  -1    0.41    0.26
   3   6  -1    0.14    0.23
  -3  -6  -1    0.50    0.09
  -3  -6  -1   -0.10    0.20
  -3   6   1    0.45    0.24
  -3  -6  -1    0.54    0.15
   3  -6  -1    0.29    0.10
   3   6   1    0.25    0.25
   3  -6  -1    0.09    0.23
  -3  -6   1    0.64    0.16
  -3  -6   1    0.51    0.25
  -3   6  -1    0.29    0.22
  -3  -6  -2   67.26    3.19
  -3  -6  -2   64.16    3.08
  -3  -6  -2   69.55    3.09
  -3   6   2   67.75    3.25
   3   6  -2   64.52    3.43
   3   6  -2   70.59    3.43
  -3   6  -2   67.42    3.25
   3  -6  -2   65.86    3.33
   3   6   2   65.73    3.42
  -3   6   3    1.11    0.17
  -3   6   3    0.63    0.28
  -3  -6  -3    0.86    0.23
   3   6  -3    1.28    0.34
  -3  -6  -3    0.70    0.16
  -3  -6  -3    0.89    0.18
   3  -6  -3    1.11    0.34
   3   6   3    0.97    0.30
  -3   6  -3    0.77    0.27
  -3   6   4    0.09    0.21
  -3  -6  -4   -0.09    0.14
  -3   6   4    0.17    0.08
  -3  -6  -4   -0.05    0.19
  -3  -6  -4   -0.03    0.16
   3   6  -4    0.05    0.18
   3  -6  -4   -0.23    0.25
  -3   6  -4    0.18    0.24
   3   6   4   -0.16    0.22
  -3   6   5    7.59    0.75
  -3  -6  -5    8.10    0.62
   3   6  -5    9.64    0.79
  -3  -6  -5    8.72    0.69
   3   6   5    7.74    0.80
  -3   6  -5    9.38    0.84
   3  -6  -5    8.69    0.89
  -3   6   6    0.64    0.31
  -3  -6  -6    0.03    0.27
  -3  -6  -6    0.19    0.24
   3  -6  -6    0.23    0.33
   3   6   6    0.65    0.33
  -3   6  -6    0.11    0.28
  -3   6   7    5.51    0.69
  -3  -6  -7    5.49    0.64
  -3  -6  -7    5.79    0.73
  -3   6  -7    4.89    0.68
   3  -6  -7    4.00    0.70
  -3   6   8   11.65    1.06
  -3  -6  -8    9.99    1.06
   3  -6  -8    9.39    1.09
  -3   6  -8   12.29    1.13
  -3   6   9    4.80    0.72
  -3  -6  -9    3.98    0.71
   3  -6  -9    4.51    0.83
  -3   6  -9    4.69    0.76
  -3   6  10    2.77    0.61
  -3  -6 -10    3.07    0.69
   3  -6  10    2.27    0.54
   3  -6 -10    4.80    0.85
  -3   6 -10    2.95    0.66
  -3  -6 -11    0.61    0.50
  -3   6  11   -0.33    0.35
   3  -6  11    0.25    0.38
  -3   6 -11    0.00    0.45
   3  -6 -11    0.38    0.49
  -3  -6  11   -0.46    0.34
  -3  -6 -12    1.20    0.66
  -3   6  12    0.90    0.55
   3  -6 -12    0.12    0.52
  -3  -6  12    2.52    0.68
  -3   6 -12    1.19    0.57
  -3  -6 -13   -0.42    0.43
   3  -6 -13   -0.18    0.52
  -3   6 -13   -0.62    0.38
  -3  -6  13   -0.48    0.42
  -3  -6 -14   -0.28    0.52
  -3  -6  14    2.20    0.66
  -3   6 -14    1.53    0.68
   3  -6 -14   -0.02    0.60
   3   6 -15    0.36    0.64
  -3  -6 -15    0.84    0.72
   3  -6 -15    0.01    0.65
  -3   6 -15    0.40    0.57
  -3  -6 -16   -0.59    0.62
   3   6 -16   -0.32    0.59
   3  -6 -16   -0.05    0.63
  -3   6 -16   -0.09    0.57
   3   6 -17    0.28    0.79
  -3  -6 -17    0.43    0.67
   3  -6 -17    1.87    0.94
  -3  -6 -18    0.22    0.77
   3   6 -18   -0.21    0.75
   3  -6 -18   -0.11    0.78
   3   6 -19   -0.01    0.86
  -3  -6 -19   -0.29    0.92
   3  -6 -19    0.65    0.99
  -4  -6   0   39.66    2.14
  -4   6   0   38.65    1.95
   4   6   0   40.24    2.15
   4   6   0   39.97    2.17
  -4   6   0   39.28    2.01
  -4   6   1    5.97    0.55
  -4  -6  -1    5.41    0.58
  -4  -6  -1    4.73    0.32
   4   6  -1    4.98    0.59
   4   6  -1    4.98    0.57
  -4   6  -1    4.64    0.50
   4  -6  -1    4.35    0.35
  -4  -6   1    5.21    0.34
  -4  -6   1    3.74    0.51
   4   6   1    5.28    0.59
  -4   6   2    7.38    0.66
  -4  -6  -2    7.10    0.68
  -4  -6  -2    6.86    0.45
   4   6  -2    8.21    0.75
   4   6  -2    6.86    0.71
   4   6   2    7.31    0.73
   4  -6  -2    6.69    0.49
  -4  -6   2    6.80    0.49
   4  -6  -2    7.83    0.71
  -4   6  -2    7.91    0.61
  -4   6   3   45.75    2.37
  -4  -6  -3   47.36    2.18
  -4  -6  -3   46.66    2.17
   4   6  -3   45.63    2.51
  -4  -6  -3   45.97    2.28
   4   6  -3   45.70    2.53
   4   6   3   48.09    2.54
  -4   6  -3   45.39    2.37
   4  -6  -3   46.97    2.47
  -4   6   4    0.83    0.31
  -4  -6  -4    1.02    0.21
   4   6  -4    1.24    0.36
  -4  -6  -4    0.87    0.25
  -4  -6  -4    0.93    0.21
  -4   6  -4    1.05    0.33
   4  -6  -4    0.86    0.36
   4   6   4    1.20    0.40
  -4   6   5    5.57    0.66
  -4  -6  -5    6.80    0.52
  -4  -6  -5    6.66    0.52
   4   6  -5    6.66    0.74
  -4  -6  -5    4.96    0.56
  -4   6  -5    7.28    0.76
   4   6   5    4.99    0.67
   4  -6  -5    5.50    0.71
  -4  -6  -6   19.76    1.22
  -4   6   6   21.39    1.35
  -4  -6  -6   22.02    1.30
   4   6  -6   20.77    1.38
  -4   6  -6   20.96    1.36
   4   6   6   19.85    1.41
   4  -6  -6   22.53    1.47
  -4   6   7    0.87    0.41
  -4  -6  -7    1.19    0.39
  -4  -6  -7    0.89    0.34
  -4   6  -7    0.83    0.41
   4  -6  -7    1.03    0.47
  -4   6   8    6.24    0.80
  -4  -6  -8    6.41    0.82
  -4  -6  -8    7.07    0.78
   4  -6  -8    6.83    0.90
  -4   6  -8    7.21    0.88
  -4  -6  -9    1.33    0.47
  -4   6   9    0.86    0.49
  -4  -6  -9    2.38    0.53
  -4   6  -9    1.66    0.57
   4  -6  -9    2.17    0.63
  -4  -6 -10    1.10    0.47
  -4   6  10    1.46    0.52
   4  -6  10    0.52    0.38
   4  -6 -10    2.08    0.66
  -4   6 -10    1.28    0.55
  -4  -6 -11    0.98    0.47
  -4   6  11    1.27    0.53
   4  -6 -11   -0.11    0.46
  -4  -6  11    1.38    0.54
  -4   6 -11    0.78    0.49
  -4  -6 -12    1.91    0.69
  -4   6  12    3.60    0.77
  -4  -6  12    1.59    0.61
   4  -6 -12    2.50    0.78
  -4   6 -12    2.84    0.75
  -4  -6 -13    0.96    0.63
   4   6 -13    1.16    0.66
  -4   6  13    1.99    0.70
   4  -6 -13    2.41    0.81
  -4  -6  13    1.82    0.68
  -4   6 -13    3.15    0.78
   4   6 -14    0.70    0.64
  -4  -6 -14    0.48    0.64
  -4  -6  14    1.46    0.65
  -4   6 -14   -0.01    0.53
   4  -6 -14    1.58    0.79
  -4  -6 -15   -0.86    0.46
   4   6 -15    0.45    0.59
   4  -6 -15   -0.33    0.59
  -4  -6  15    0.62    0.64
  -4   6 -15    0.09    0.59
  -4  -6 -16   -0.32    0.65
   4   6 -16   -0.18    0.69
  -4   6 -16    0.45    0.67
   4  -6 -16    0.08    0.70
  -4  -6 -17    0.05    0.69
   4   6 -17   -0.83    0.59
   4  -6 -17   -0.05    0.73
  -4   6 -17   -0.63    0.57
   4   6 -18   -0.02    0.81
  -4  -6 -18    1.42    0.89
   4  -6 -18    0.18    0.90
   4   6 -19    0.88    0.96
  -4  -6 -19   -0.35    0.74
   4  -6 -19    0.07    0.86
  -5   6   0   -0.20    0.12
  -5   6   0   -0.09    0.20
   5   6   0   -0.31    0.19
  -5  -6   0    0.10    0.23
   5   6   0   -0.17    0.22
  -5  -6  -1    4.17    0.26
  -5  -6  -1    2.97    0.50
  -5   6   1    3.61    0.47
   5   6  -1    4.59    0.57
   5   6  -1    3.61    0.53
   5   6  -1    2.90    0.25
   5   6   1    4.51    0.57
  -5   6  -1    4.12    0.39
  -5  -6   1    4.72    0.57
   5  -6  -1    4.61    0.40
  -5   6  -1    4.07    0.48
   5   6  -2    7.04    0.77
  -5   6   2    8.23    0.74
  -5  -6  -2    7.53    0.45
   5   6  -2    7.43    0.76
  -5  -6  -2    8.54    0.78
  -5   6  -2    8.08    0.62
   5  -6  -2    9.54    0.81
   5  -6  -2    6.96    0.54
   5   6   2    6.01    0.71
  -5  -6   2    8.04    0.53
   5   6  -3   24.85    1.58
  -5  -6  -3   24.15    1.27
  -5  -6  -3   26.01    1.15
   5   6  -3   25.13    1.52
  -5  -6  -3   24.11    1.14
  -5   6   3   23.78    1.44
   5  -6  -3   25.01    1.49
   5   6   3   25.55    1.56
  -5   6  -3   24.42    1.43
   5   6  -4    0.30    0.31
  -5  -6  -4    0.90    0.18
  -5  -6  -4    0.69    0.17
  -5   6   4    1.07    0.35
  -5   6  -4    0.83    0.33
   5  -6  -4    1.37    0.40
   5   6   4    1.18    0.40
   5   6  -5   -0.02    0.24
  -5  -6  -5   -0.04    0.16
  -5  -6  -5    0.02    0.16
  -5   6   5    0.06    0.29
  -5   6  -5   -0.07    0.26
   5  -6  -5   -0.25    0.30
   5   6   5    0.05    0.32
   5   6  -6   10.85    0.94
  -5  -6  -6   12.49    0.85
  -5   6   6   12.31    0.99
  -5  -6  -6   13.78    0.86
   5  -6  -6   13.16    1.20
   5   6   6   13.37    1.08
  -5   6  -6   12.62    1.00
  -5  -6  -7    0.51    0.30
   5   6  -7    0.80    0.39
  -5   6   7    0.72    0.42
  -5   6  -7    0.91    0.43
   5  -6  -7   -0.11    0.40
   5   6  -8    0.24    0.37
  -5  -6  -8    0.75    0.33
  -5   6   8    0.00    0.34
  -5   6  -8    0.16    0.37
   5  -6  -8    0.06    0.41
  -5  -6  -9    9.92    1.01
  -5   6   9   13.24    1.25
  -5  -6  -9   11.23    1.11
   5   6  -9    9.17    1.02
  -5   6  -9   11.78    1.18
   5  -6  -9    9.78    1.19
  -5   6  10   -0.02    0.36
  -5  -6 -10    0.40    0.41
  -5  -6 -10    0.15    0.39
   5   6 -10    0.89    0.43
  -5   6 -10   -0.28    0.39
   5  -6 -10    0.15    0.43
  -5  -6 -11    2.60    0.63
   5   6 -11    3.04    0.73
  -5  -6 -11    4.58    0.78
  -5   6  11    3.48    0.73
   5   6 -11    2.53    0.59
   5  -6 -11    2.23    0.72
  -5  -6  11    2.69    0.67
  -5   6 -11    2.77    0.69
  -5   6  12    4.63    0.88
  -5  -6 -12    3.36    0.81
   5   6 -12    4.77    0.91
   5   6 -12    5.11    0.76
   5  -6 -12    4.51    0.95
  -5   6 -12    3.32    0.78
  -5  -6  12    4.61    0.90
   5   6 -13    1.01    0.57
  -5   6  13    0.66    0.60
  -5  -6 -13    0.46    0.59
  -5  -6  13    0.74    0.58
   5  -6 -13    0.33    0.57
  -5   6 -13    0.47    0.55
  -5  -6 -14   -0.14    0.52
   5   6 -14    0.96    0.65
  -5  -6  14    0.47    0.55
  -5   6 -14    0.37    0.56
   5  -6 -14    0.86    0.65
  -5  -6 -15   -0.11    0.59
   5   6 -15   -0.06    0.63
   5  -6 -15   -0.43    0.57
  -5   6 -15    1.10    0.66
  -5  -6  15    0.30    0.57
   5   6 -16    0.53    0.80
  -5  -6 -16   -0.39    0.66
  -5   6 -16   -0.44    0.55
   5  -6 -16    0.75    0.79
   5   6 -17    0.62    0.83
  -5  -6 -17    0.56    0.72
   5  -6 -17    1.44    0.90
  -5   6 -17    0.22    0.63
   5   6 -18   -0.26    0.85
  -5  -6 -18    0.43    0.82
   5  -6 -18    0.14    0.85
   5   6 -19   -0.13    0.81
  -5  -6 -19    0.97    0.94
   5  -6 -19   -0.17    0.96
  -6   6   0   36.92    1.94
  -6  -6   0   39.70    2.15
   6   6   0   38.67    2.16
   6   6   0   33.52    2.09
  -6   6   0   36.91    1.96
   6   6  -1    0.51    0.34
  -6   6   1    0.39    0.26
  -6  -6  -1    1.59    0.40
   6   6  -1    0.84    0.34
  -6   6  -1    0.61    0.27
   6  -6  -1    0.78    0.24
  -6  -6   1    0.94    0.36
   6   6   1    1.41    0.39
  -6   6  -1    0.36    0.22
   6   6  -2    0.06    0.13
  -6  -6  -2    0.12    0.09
   6   6  -2   -0.12    0.24
  -6  -6  -2    0.00    0.26
  -6   6   2    0.66    0.29
   6   6  -2    0.20    0.32
   6  -6  -2   -0.09    0.23
   6   6   2    0.20    0.31
   6  -6  -2    0.17    0.21
  -6   6  -2    0.40    0.25
  -6  -6  -3    7.62    0.81
   6   6  -3    7.51    0.79
   6   6  -3    7.91    0.59
  -6   6   3    7.38    0.76
   6   6  -3    6.47    0.80
   6  -6  -3    6.90    0.65
   6  -6  -3    8.65    0.84
  -6  -6   3    9.78    0.63
   6   6   3    7.52    0.85
  -6   6  -3    7.78    0.75
  -6  -6  -4    0.69    0.15
   6   6  -4   -0.08    0.20
  -6  -6  -4    0.58    0.15
   6   6  -4    0.35    0.29
   6   6  -4    0.62    0.39
  -6   6   4    0.62    0.31
   6  -6  -4    0.43    0.32
  -6   6  -4    0.63    0.31
   6   6   4    0.74    0.37
  -6  -6  -5    1.34    0.25
  -6  -6  -5    1.21    0.25
  -6   6   5    1.11    0.42
   6   6  -5    1.70    0.43
   6   6  -5    1.84    0.40
  -6   6  -5    1.80    0.43
   6   6   5    1.36    0.47
   6  -6  -5    0.95    0.42
   6   6  -6    4.00    0.59
   6   6  -6    5.50    0.71
  -6  -6  -6    5.34    0.53
  -6   6   6    5.37    0.73
  -6  -6  -6    4.09    0.49
  -6   6  -6    3.26    0.60
   6  -6  -6    4.87    0.75
   6   6   6    5.30    0.79
  -6  -6  -7    1.67    0.39
  -6  -6  -7    2.13    0.43
   6   6  -7    2.26    0.51
   6   6  -7    1.83    0.48
  -6   6   7    3.73    0.66
   6  -6  -7    2.42    0.60
  -6   6  -7    1.58    0.48
   6   6  -8    1.68    0.48
   6   6  -8    1.82    0.51
  -6  -6  -8    1.74    0.45
  -6   6   8    0.79    0.46
  -6   6  -8    1.92    0.54
   6  -6  -8    1.68    0.59
  -6   6   9    0.09    0.45
   6   6  -9    1.49    0.53
   6   6  -9    0.43    0.38
  -6  -6  -9    1.34    0.43
   6  -6  -9    0.47    0.50
  -6   6  -9    0.49    0.44
   6   6 -10    0.82    0.41
  -6  -6 -10    0.74    0.43
   6   6 -10    1.59    0.56
  -6   6  10    0.87    0.48
   6  -6 -10    1.74    0.62
  -6  -6  10    2.08    0.61
  -6   6 -10    1.74    0.58
  -6  -6 -11   -0.02    0.36
   6   6 -11   -0.22    0.31
  -6  -6 -11   -0.62    0.33
   6   6 -11    0.38    0.47
  -6   6  11   -0.27    0.40
  -6   6 -11   -0.58    0.31
  -6  -6  11   -0.26    0.39
   6  -6 -11   -0.45    0.41
   6   6 -12    0.50    0.56
  -6  -6 -12    1.54    0.56
  -6  -6 -12    0.68    0.54
  -6   6  12    0.27    0.54
  -6  -6  12    0.27    0.48
  -6   6 -12    0.64    0.57
   6  -6 -12   -0.13    0.51
  -6   6  13   -0.41    0.50
  -6  -6 -13    0.04    0.50
   6   6 -13    0.23    0.53
   6  -6 -13    0.25    0.62
  -6  -6  13    0.05    0.44
  -6   6 -13    0.95    0.63
   6   6 -14   -0.20    0.53
  -6  -6 -14   -0.34    0.46
  -6   6 -14   -0.47    0.53
   6  -6 -14   -0.06    0.57
  -6  -6  14    1.21    0.66
  -6  -6 -15   -0.76    0.57
   6   6 -15   -0.03    0.69
   6  -6 -15   -0.77    0.64
  -6  -6  15   -0.42    0.46
  -6   6 -15    0.22    0.65
   6   6 -16    0.64    0.70
  -6  -6 -16    0.20    0.68
  -6  -6  16    0.59    0.65
  -6   6 -16   -0.14    0.65
   6  -6 -16    1.83    0.91
  -6  -6 -17    0.84    0.86
   6   6 -17   -0.19    0.65
   6  -6 -17   -0.41    0.68
  -6   6 -17    0.43    0.69
   6   6 -18   -0.40    0.67
  -6  -6 -18   -0.28    0.76
  -6   6 -18    0.95    0.84
   6  -6 -18    0.19    0.86
  -6  -6 -19    1.27    1.01
   6   6 -19   -0.24    0.77
   6  -6 -19   -0.62    0.81
  -7   6   0   -0.11    0.22
  -7  -6   0   -0.04    0.29
   7   6   0   -0.34    0.29
  -7   6   0    0.15    0.21
   7   6   0   -0.20    0.25
  -7   6   1   -0.18    0.19
  -7   6   1   -0.20    0.24
   7   6  -1   -0.01    0.30
   7   6  -1   -0.04    0.31
  -7  -6  -1   -0.03    0.28
  -7   6  -1    0.05    0.21
   7   6   1    0.28    0.32
  -7  -6   1    0.39    0.32
   7  -6  -1    0.08    0.21
  -7   6  -1   -0.31    0.21
  -7   6   2    3.60    0.52
  -7  -6  -2    3.59    0.59
   7   6  -2    3.49    0.56
   7   6  -2    3.69    0.63
   7  -6  -2    3.57    0.46
  -7   6  -2    3.85    0.51
   7   6   2    4.08    0.65
  -7   6  -2    3.54    0.47
   7   6  -3    1.21    0.27
   7   6  -3    0.95    0.38
  -7   6   3    0.64    0.33
  -7  -6  -3    1.25    0.41
   7   6  -3    0.84    0.42
   7   6   3    0.76    0.40
   7  -6  -3    0.93    0.31
  -7   6  -3    0.78    0.33
   7  -6  -3    1.10    0.40
  -7  -6  -4    2.34    0.20
  -7  -6  -4    2.34    0.21
   7   6  -4    2.73    0.57
  -7   6   4    2.14    0.49
   7   6  -4    1.78    0.47
   7   6  -4    2.68    0.41
   7   6   4    1.67    0.52
  -7   6  -4    2.97    0.52
   7  -6  -4    2.43    0.51
   7  -6  -4    3.25    0.49
   7   6  -5    1.05    0.52
   7   6  -5    1.58    0.40
  -7   6   5    1.96    0.49
  -7  -6  -5    1.76    0.27
  -7  -6  -5    2.23    0.28
   7   6  -5    1.20    0.40
  -7   6  -5    1.47    0.44
   7  -6  -5    1.07    0.44
   7   6   5    2.20    0.61
  -7   6   6    3.35    0.61
  -7  -6  -6    2.72    0.38
   7   6  -6    2.49    0.53
   7   6  -6    2.93    0.68
  -7  -6  -6    2.96    0.42
   7   6  -6    2.71    0.52
  -7   6  -6    2.55    0.55
   7   6   6    3.20    0.70
   7  -6  -6    4.02    0.68
   7   6  -7    0.36    0.35
   7   6  -7    0.26    0.33
  -7  -6  -7    0.20    0.26
  -7   6   7    0.17    0.39
  -7  -6  -7    0.49    0.28
  -7   6  -7   -0.18    0.33
   7  -6  -7   -0.54    0.37
   7   6  -8   -0.14    0.39
  -7  -6  -8   -0.13    0.29
  -7   6   8   -0.68    0.38
   7   6  -8   -0.12    0.29
  -7   6  -8    0.13    0.43
   7  -6  -8    0.35    0.44
  -7   6   9    1.70    0.57
   7   6  -9    1.60    0.47
  -7  -6  -9    1.13    0.44
   7   6  -9    0.67    0.50
   7  -6  -9    1.39    0.55
  -7   6  -9    3.32    0.66
  -7  -6 -10    0.25    0.35
   7   6 -10   -0.17    0.46
  -7   6  10    0.38    0.52
   7   6 -10    0.57    0.36
  -7   6 -10    0.89    0.50
  -7  -6  10   -0.03    0.40
   7  -6 -10    0.95    0.54
  -7   6  11    0.04    0.48
   7   6 -11    0.25    0.47
   7   6 -11    0.24    0.37
  -7  -6 -11    0.18    0.38
  -7  -6  11   -0.06    0.47
   7  -6 -11   -0.53    0.52
  -7   6 -11   -0.29    0.43
  -7  -6 -12    4.76    0.85
   7   6 -12    2.59    0.83
  -7  -6 -12    4.14    0.77
  -7   6  12    4.09    0.87
  -7  -6  12    3.83    0.83
  -7   6 -12    3.06    0.80
   7  -6 -12    3.94    0.94
  -7  -6 -13    0.13    0.46
   7   6 -13    0.75    0.65
  -7  -6 -13    0.02    0.55
  -7   6  13   -0.55    0.49
  -7  -6  13    0.37    0.52
  -7   6 -13   -0.14    0.46
   7  -6 -13   -0.10    0.59
  -7   6  14    1.94    0.78
  -7  -6 -14    3.47    0.90
   7   6 -14    1.74    0.79
  -7   6 -14    2.10    0.77
   7  -6 -14    1.71    0.86
  -7  -6  14    1.72    0.70
   7   6 -15   -1.09    0.53
  -7  -6 -15    0.71    0.66
  -7   6 -15   -0.75    0.56
  -7  -6  15    0.25    0.55
   7  -6 -15   -1.17    0.49
  -7  -6 -16   -0.04    0.71
   7   6 -16    0.38    0.69
  -7   6 -16   -0.68    0.59
   7  -6 -16   -0.16    0.70
  -7  -6  16    0.60    0.70
   7   6 -17   -1.21    0.53
  -7  -6 -17    0.18    0.80
  -7   6 -17    0.41    0.72
   7  -6 -17    0.76    0.92
  -7  -6 -18    0.78    0.86
   7   6 -18   -0.21    0.76
  -7   6 -18    0.70    0.80
   7  -6 -18   -0.25    0.78
  -7  -6 -19    0.83    0.94
   7   6 -19   -0.35    1.06
   7  -6 -19    0.08    0.90
  -8   6   0   12.47    0.87
   8   6   0   12.16    1.13
   8   6   0   12.34    1.13
  -8  -6   0    8.70    1.00
  -8   6   0   10.26    0.81
   8   6  -1    8.10    0.91
   8   6  -1    6.45    0.82
  -8   6   1    6.89    0.73
  -8  -6  -1    7.84    0.87
  -8   6   1    7.80    0.71
  -8   6  -1    7.02    0.71
   8   6   1    6.27    0.83
  -8  -6   1    7.01    0.85
  -8   6  -1    8.00    0.72
  -8  -6  -2   -0.16    0.30
   8   6  -2    0.11    0.30
  -8   6   2    0.43    0.32
   8   6  -2    0.13    0.37
   8   6  -2    0.19    0.12
   8  -6  -2   -0.23    0.25
  -8   6  -2   -0.03    0.26
   8   6   2   -0.12    0.38
  -8   6  -2   -0.18    0.23
   8   6  -3   11.59    0.95
   8   6  -3   10.80    1.11
  -8   6   3    9.97    0.98
   8   6  -3   12.21    0.73
  -8  -6  -3   11.51    1.11
   8  -6  -3    8.86    0.88
   8  -6  -3   11.52    1.04
  -8   6  -3   11.60    0.89
   8   6   3    9.94    1.11
   8   6  -4    0.45    0.36
   8   6  -4    0.43    0.36
  -8   6   4    0.73    0.41
  -8  -6  -4    0.43    0.41
   8   6  -4    0.71    0.27
   8  -6  -4    0.94    0.35
   8   6   4    0.05    0.44
  -8   6  -4    0.43    0.35
   8  -6  -4    0.76    0.42
   8   6  -5    0.73    0.49
   8   6  -5    1.34    0.38
  -8  -6  -5    1.07    0.21
  -8  -6  -5    1.10    0.22
  -8   6   5    1.07    0.46
   8   6  -5    0.26    0.36
   8   6   5    1.23    0.56
  -8   6  -5    0.49    0.38
   8  -6  -5    1.28    0.51
   8  -6  -5    1.47    0.45
  -8   6   6   -0.13    0.36
   8   6  -6   -0.58    0.25
  -8  -6  -6   -0.06    0.19
   8   6  -6    0.35    0.31
  -8  -6  -6    0.05    0.22
   8   6  -6   -0.30    0.43
   8  -6  -6    0.35    0.41
   8  -6  -6   -0.26    0.32
  -8   6  -6   -0.01    0.36
   8   6  -7    0.03    0.49
  -8  -6  -7    0.42    0.29
   8   6  -7    0.29    0.36
   8   6  -7    0.02    0.29
  -8   6   7   -0.03    0.42
   8  -6  -7    0.17    0.42
  -8   6  -7    0.00    0.39
   8   6  -8   -0.07    0.30
  -8  -6  -8    0.33    0.29
   8   6  -8    0.62    0.39
  -8   6   8   -0.18    0.41
  -8   6  -8   -0.24    0.35
   8  -6  -8    0.35    0.50
   8   6  -9    3.78    0.64
  -8   6   9    4.77    0.81
   8   6  -9    3.84    0.74
  -8  -6  -9    4.34    0.65
  -8   6  -9    3.74    0.75
  -8  -6   9    5.16    0.79
   8  -6  -9    3.47    0.81
   8   6 -10    4.64    0.71
  -8   6  10    4.28    0.85
  -8  -6 -10    3.95    0.65
   8   6 -10    4.12    0.81
   8  -6 -10    3.68    0.80
  -8  -6  10    3.56    0.73
  -8   6 -10    3.38    0.74
  -8   6  11    0.11    0.47
  -8  -6 -11    0.59    0.42
   8   6 -11   -0.60    0.35
  -8   6 -11   -0.05    0.46
  -8  -6  11    0.07    0.45
   8  -6 -11   -0.12    0.46
   8   6 -12    0.94    0.61
  -8  -6 -12    0.16    0.49
  -8  -6 -12    0.48    0.47
  -8   6  12    0.31    0.56
  -8   6 -12    0.87    0.59
   8  -6 -12    1.12    0.65
  -8  -6  12   -0.45    0.46
  -8   6  13   -0.58    0.55
  -8  -6 -13    0.11    0.51
  -8  -6 -13    0.41    0.51
   8   6 -13    0.26    0.61
  -8   6 -13   -0.87    0.44
  -8  -6  13   -0.27    0.48
   8  -6 -13   -0.52    0.50
   8   6 -14    0.61    0.69
  -8  -6 -14    0.58    0.54
  -8   6  14    1.26    0.76
  -8  -6  14    0.47    0.60
   8  -6 -14    0.23    0.65
  -8   6 -14    0.56    0.62
   8   6 -15    0.11    0.72
  -8  -6 -15   -0.40    0.55
  -8   6 -15    0.89    0.68
   8  -6 -15   -0.44    0.60
  -8  -6  15    0.59    0.65
   8   6 -16    0.46    0.70
  -8  -6 -16    0.28    0.74
   8  -6 -16   -0.22    0.69
  -8   6 -16   -0.38    0.65
  -8  -6  16    0.44    0.69
  -8  -6 -17   -0.42    0.69
   8   6 -17    0.62    0.91
   8  -6 -17   -0.34    0.69
  -8   6 -17   -0.15    0.68
  -8  -6 -18    0.21    0.76
  -8   6 -18    0.48    0.77
   8  -6 -18    0.90    0.95
  -9  -6   0    0.22    0.39
   9   6   0   -0.14    0.38
  -9   6   0    0.31    0.29
  -9   6   0   -0.43    0.26
   9   6   0   -0.43    0.32
  -9   6   1    3.85    0.60
   9   6  -1    3.48    0.72
   9   6  -1    5.26    0.75
  -9   6   1    4.83    0.60
  -9  -6  -1    4.79    0.71
   9   6   1    5.32    0.79
  -9   6  -1    4.40    0.58
  -9  -6   1    5.10    0.76
  -9   6  -1    4.60    0.61
  -9   6   2    1.10    0.40
  -9  -6  -2    0.96    0.43
   9   6  -2    1.18    0.44
   9   6  -2    0.81    0.44
   9  -6  -2    0.72    0.34
   9   6   2    1.19    0.50
  -9   6  -2    0.86    0.35
  -9   6  -2    0.71    0.35
   9   6  -3    0.32    0.40
  -9  -6  -3    1.42    0.48
   9   6  -3    1.50    0.53
  -9   6   3    1.92    0.49
   9   6   3    1.83    0.58
  -9   6  -3    1.29    0.42
   9  -6  -3    1.62    0.45
   9  -6  -3    1.14    0.39
  -9   6  -3    1.35    0.42
   9   6  -4   11.11    1.14
  -9  -6  -4   13.33    1.28
  -9   6   4   13.21    1.19
   9   6  -4   11.78    0.85
   9   6  -4   12.08    1.28
  -9   6  -4   12.60    1.10
   9  -6  -4   11.99    1.08
   9   6   4   13.18    1.33
   9  -6  -4   13.14    1.05
   9   6  -5    5.62    0.64
  -9  -6  -5    4.96    0.41
   9   6  -5    4.31    0.82
  -9  -6  -5    4.32    0.40
  -9   6   5    4.10    0.72
   9   6  -5    4.16    0.69
   9  -6  -5    4.31    0.65
   9   6   5    3.66    0.79
   9  -6  -5    5.02    0.76
  -9   6  -5    4.55    0.70
   9   6  -6    5.59    0.78
   9   6  -6    7.23    0.78
  -9  -6  -6    5.41    0.54
   9   6  -6    6.88    1.05
  -9  -6  -6    6.59    0.58
  -9   6   6    7.36    0.96
   9  -6  -6    6.21    0.90
   9  -6  -6    5.35    0.80
  -9   6  -6    5.28    0.76
   9   6  -7    2.72    0.75
  -9  -6  -7    2.04    0.40
   9   6  -7    2.34    0.54
  -9   6   7    1.07    0.53
   9   6  -7    2.31    0.52
   9  -6  -7    2.35    0.61
  -9   6  -7    2.28    0.61
   9  -6  -7    2.17    0.61
  -9  -6  -8    2.98    0.49
   9   6  -8    3.26    0.58
  -9   6   8    1.53    0.60
   9   6  -8    3.86    0.70
   9   6  -8    4.34    0.90
  -9   6  -8    2.57    0.64
   9  -6  -8    3.42    0.76
   9   6  -9   -0.04    0.54
  -9  -6  -9   -0.47    0.27
   9   6  -9    0.07    0.33
   9   6  -9    0.16    0.42
  -9   6   9   -0.06    0.47
  -9  -6   9   -0.41    0.37
   9  -6  -9   -0.21    0.41
  -9   6  -9   -0.01    0.44
  -9   6  10    0.72    0.57
  -9  -6 -10    1.36    0.48
   9   6 -10    1.34    0.47
   9   6 -10    1.27    0.52
   9  -6 -10    1.01    0.59
  -9  -6  10   -0.23    0.44
  -9   6 -10    0.92    0.52
   9   6 -11    0.17    0.44
  -9  -6 -11   -0.08    0.41
  -9   6  11    0.46    0.51
   9  -6 -11    0.30    0.56
  -9   6 -11    0.11    0.48
  -9  -6  11   -0.11    0.47
  -9  -6 -12    3.30    0.76
  -9   6  12    2.60    0.83
  -9  -6 -12    2.14    0.63
   9   6 -12    5.30    0.98
  -9   6 -12    3.20    0.78
[truncated: 916,836 more chars]
