# Supplementary material for: Crystal structure of 1,5-diethyl-3′,5′-di­phenyl-1,5-di­hydro-3′H-spiro­[pyra­zolo[3,4-d]pyrimidine-4,2′-[1,3,4]thia­diazole]
Source: Acta Crystallogr E Crystallogr Commun. 2015 Sep 26;71(Pt 10):o769–70. doi: 10.1107/S2056989015017405 (PMC4647392; doi:10.1107/S2056989015017405)
Supplement: Supplementary file 2 [file e-71-0o769-Isup2.hkl]

data_I                                                                          
_shelx_title ' BAD_D28_DRX2 in Pbca'                                            
_shelx_refln_list_code          4                                               
_shelx_F_calc_maximum      338.33                                               
_exptl_crystal_F_000      1696.00                                               
_reflns_d_resolution_high  0.8002                                               
                                                                                
loop_                                                                           
 _space_group_symop_operation_xyz                                               
 'x, y, z'                                                                      
 '-x+1/2, -y, z+1/2'                                                            
 'x+1/2, -y+1/2, -z'                                                            
 '-x, y+1/2, -z+1/2'                                                            
 '-x, -y, -z'                                                                   
 'x-1/2, y, -z-1/2'                                                             
 '-x-1/2, y-1/2, z'                                                             
 'x, -y-1/2, z-1/2'                                                             
                                                                                
_cell_length_a    14.5010                                                       
_cell_length_b    22.8980                                                       
_cell_length_c    12.4680                                                       
_cell_angle_alpha  90.000                                                       
_cell_angle_beta   90.000                                                       
_cell_angle_gamma  90.000                                                       
                                                                                
_shelx_F_squared_multiplier     1.000                                           
                                                                                
loop_                                                                           
 _refln_index_h                                                                 
 _refln_index_k                                                                 
 _refln_index_l                                                                 
 _refln_F_squared_calc                                                          
 _refln_F_squared_meas                                                          
 _refln_F_squared_sigma                                                         
 _refln_observed_status                                                         
   2   0   0     114470.26     100816.73      3597.18 o                         
   4   0   0       8829.13       8078.26       173.44 o                         
   6   0   0       3933.83       4254.54        98.06 o                         
   8   0   0       1316.88       1485.63        66.53 o                         
  10   0   0        182.61        173.98        41.72 o                         
  12   0   0       1552.56       1341.45        92.84 o                         
  14   0   0        597.18        578.93        67.80 o                         
  16   0   0        896.70        999.30        99.10 o                         
  18   0   0         18.55         -2.09        36.51 o                         
   2   1   0       1360.92       1120.00        25.24 o                         
   4   1   0       9087.84       8936.12       151.78 o                         
   6   1   0       2944.83       2936.34        56.69 o                         
   8   1   0        727.08        677.67        22.98 o                         
  10   1   0          3.29         17.72        11.97 o                         
  12   1   0         14.14          2.12        24.82 o                         
  14   1   0        295.51        250.85        58.94 o                         
  16   1   0         58.94         24.12        23.96 o                         
  18   1   0        169.62        140.97        34.57 o                         
   2   2   0       8540.83       8395.48       179.22 o                         
   4   2   0      17944.01      17461.44       290.89 o                         
   6   2   0       2334.98       2534.60        54.29 o                         
   8   2   0       1857.88       2058.25        52.49 o                         
  10   2   0        247.03        259.57        21.15 o                         
  12   2   0        345.54        367.29        29.03 o                         
  14   2   0        590.68        588.10        48.71 o                         
  16   2   0         87.03         69.38        28.06 o                         
  18   2   0         66.59         11.07        39.64 o                         
   2   3   0      29818.49      27640.80       524.76 o                         
   4   3   0       2425.42       2362.30        52.48 o                         
   6   3   0        484.64        571.39        21.63 o                         
   8   3   0          0.71         -8.57         8.57 o                         
  10   3   0       1994.49       1867.52        56.69 o                         
  12   3   0       2532.65       2466.27        78.48 o                         
  14   3   0        837.08        730.95        53.38 o                         
  16   3   0          2.40         31.05        28.16 o                         
  18   3   0          5.41         -7.47        25.25 o                         
   0   4   0      11079.06      10683.71       287.79 o                         
   2   4   0       2332.72       2170.08        45.44 o                         
   4   4   0      20823.00      20559.48       485.69 o                         
   6   4   0        109.48        114.25        14.00 o                         
   8   4   0       1663.80       1716.33        46.46 o                         
  10   4   0        123.91        137.38        22.86 o                         
  12   4   0        258.21        249.57        23.94 o                         
  14   4   0         70.56         29.34        25.78 o                         
  16   4   0         10.41         11.68        27.12 o                         
   2   5   0      11753.82      11383.69       219.12 o                         
   4   5   0       9410.42       8829.73       193.91 o                         
   6   5   0         13.64         -6.41        12.82 o                         
   8   5   0       1480.57       1600.01        52.00 o                         
  10   5   0        736.21        784.11        33.26 o                         
  12   5   0         24.07         66.28        56.44 o                         
  14   5   0         48.67         52.79        20.27 o                         
  16   5   0          2.42         20.34        22.27 o                         
   0   6   0         48.96         70.66        10.14 o                         
   2   6   0         56.08         66.84        10.30 o                         
   4   6   0       4237.17       4122.67        96.95 o                         
   6   6   0       3789.40       3880.11        95.80 o                         
   8   6   0       1088.39       1176.34        70.23 o                         
  10   6   0       2271.90       2434.24        75.02 o                         
  12   6   0          1.18        -10.06        25.17 o                         
  14   6   0        126.80         87.76        20.94 o                         
  16   6   0          4.04         20.98        19.04 o                         
   2   7   0       6267.84       6515.76       143.68 o                         
   4   7   0         11.44         11.94         6.51 o                         
   6   7   0       7501.07       7016.21       161.60 o                         
   8   7   0       2574.56       2599.29        73.89 o                         
  10   7   0       1873.98       1940.42       103.52 o                         
  12   7   0         11.85         57.95        25.41 o                         
  14   7   0          8.88          3.73        32.80 o                         
  16   7   0        213.66        266.39        32.43 o                         
   0   8   0       3845.63       3870.55       137.19 o                         
   2   8   0       3352.42       3500.20        82.79 o                         
   4   8   0       4708.16       4844.24       101.44 o                         
   6   8   0         76.96         64.96        13.41 o                         
   8   8   0       1389.61       1465.35        60.48 o                         
  10   8   0       1650.26       1598.62        66.26 o                         
  12   8   0       1000.97       1105.18        66.84 o                         
  14   8   0         42.15        111.27        40.58 o                         
  16   8   0        159.15        122.34        35.83 o                         
   2   9   0       5539.57       5311.31       137.05 o                         
   4   9   0       1403.47       1416.82        53.69 o                         
   6   9   0         81.42         57.49         9.55 o                         
   8   9   0        949.87        936.70        41.71 o                         
  10   9   0        134.40        133.84        27.25 o                         
  12   9   0         27.86        -11.91        21.78 o                         
  14   9   0        197.99        230.18       111.61 o                         
  16   9   0         32.47         20.22        20.22 o                         
   0  10   0       2938.70       2723.55       102.52 o                         
   2  10   0        814.90        574.96        31.98 o                         
   4  10   0       1368.70       1393.21        43.95 o                         
   6  10   0       1445.01       1501.59        47.28 o                         
   8  10   0        109.31        115.07        18.60 o                         
  10  10   0        481.75        530.76        49.53 o                         
  12  10   0        229.79        272.62        37.85 o                         
  14  10   0       1022.30        939.81        87.44 o                         
  16  10   0        556.11        674.08        86.06 o                         
   2  11   0       4079.29       4302.57       116.14 o                         
   4  11   0         29.95         52.51        13.56 o                         
   6  11   0       1549.64       1377.52        56.49 o                         
   8  11   0        214.63        268.85        19.01 o                         
  10  11   0          1.44        -17.20        23.04 o                         
  12  11   0        207.78        263.13        85.01 o                         
  14  11   0        694.40        881.18        88.36 o                         
  16  11   0        187.64        215.42        90.75 o                         
   0  12   0         24.72         15.54        23.33 o                         
   2  12   0       8048.85       8224.98       207.88 o                         
   4  12   0       8975.63       9155.70       206.19 o                         
   6  12   0       1469.64       1627.25        53.33 o                         
   8  12   0         76.56         57.54        16.09 o                         
  10  12   0        271.59        318.94        40.51 o                         
  12  12   0        225.52        116.56        52.16 o                         
  14  12   0       1343.05       1422.46       209.67 o                         
  16  12   0        671.57        799.10        88.92 o                         
   2  13   0       3151.15       3168.39       107.61 o                         
   4  13   0        681.35        624.52        32.80 o                         
   6  13   0        508.31        564.96        59.42 o                         
   8  13   0         68.97        134.24        41.40 o                         
  10  13   0        870.13        842.67        47.98 o                         
  12  13   0        428.46        477.74        65.91 o                         
  14  13   0         13.32        -12.91        35.78 o                         
  16  13   0          2.34        -21.42        93.36 o                         
   0  14   0       2530.40       2685.45       115.69 o                         
   2  14   0        370.10        339.88        31.88 o                         
   4  14   0        538.78        695.74        47.42 o                         
   6  14   0        190.88        187.83        23.21 o                         
   8  14   0       1653.07       1593.95       126.47 o                         
  10  14   0        488.30        525.75        43.10 o                         
  12  14   0        100.64         55.52        37.84 o                         
  14  14   0          0.40         57.08        43.88 o                         
   2  15   0        498.52        557.91        42.08 o                         
   4  15   0        398.08        362.51        32.33 o                         
   6  15   0        214.11        232.63        27.02 o                         
   8  15   0       5761.19       5918.92       200.16 o                         
  10  15   0       1255.85       1446.64       110.04 o                         
  12  15   0         32.05        -24.97        33.55 o                         
  14  15   0        257.51        272.04        63.11 o                         
   0  16   0       1401.39       1347.81        79.35 o                         
   2  16   0       2304.34       2336.91        89.36 o                         
   4  16   0        767.00        676.79        52.29 o                         
   6  16   0        775.43        800.98        51.89 o                         
   8  16   0       1305.55        970.81        88.96 o                         
  10  16   0          3.26        -20.09        81.88 o                         
  12  16   0        338.34        303.84        60.57 o                         
  14  16   0        149.28        121.63        83.45 o                         
   2  17   0         26.15        -19.73        25.46 o                         
   4  17   0          1.00        -24.74        30.04 o                         
   6  17   0       2487.25       2352.50       101.73 o                         
   8  17   0        482.03        408.34        61.10 o                         
  10  17   0         36.99         31.66        37.83 o                         
  12  17   0         23.27         25.10        45.38 o                         
  14  17   0         25.18         30.04        46.06 o                         
   0  18   0       1881.51       1708.77        92.48 o                         
   2  18   0       2630.00       2685.01       129.06 o                         
   4  18   0       3850.50       3621.00       377.09 o                         
   6  18   0        177.34        214.31        48.11 o                         
   8  18   0        675.49        565.67        70.63 o                         
  10  18   0         11.15         26.18        39.07 o                         
  12  18   0        758.20        694.50        87.32 o                         
  14  18   0         46.55         70.12        50.49 o                         
   2  19   0         64.96         56.10        32.58 o                         
   4  19   0        404.13        493.78        62.37 o                         
   6  19   0         51.78        -22.93        56.85 o                         
   8  19   0          1.16        -35.47        35.47 o                         
  10  19   0         21.95         45.38        61.02 o                         
  12  19   0        254.38        250.35        62.70 o                         
   0  20   0         74.89         -2.09        51.11 o                         
   2  20   0          4.10         34.08        27.65 o                         
   4  20   0         81.30         45.77        36.98 o                         
   6  20   0        191.20        209.41        51.07 o                         
   8  20   0          6.03         43.94        42.10 o                         
  10  20   0         86.34        -22.97        38.59 o                         
  12  20   0         30.08         89.67        58.94 o                         
   2  21   0         78.70         60.14        28.59 o                         
   4  21   0        303.54        235.96        50.20 o                         
   6  21   0        493.79        478.40        67.56 o                         
   8  21   0          0.09         19.49        42.58 o                         
  10  21   0        152.31        210.40        59.35 o                         
  12  21   0         77.20        -13.62        87.10 o                         
   0  22   0       4264.93       3950.28       269.12 o                         
   2  22   0       1513.27       1543.84       185.15 o                         
   4  22   0        322.23        365.78        60.45 o                         
   6  22   0        345.08        261.88        59.98 o                         
   8  22   0         51.68         61.07        87.10 o                         
  10  22   0         13.15        -42.31        42.31 o                         
   2  23   0         43.97         48.37        71.45 o                         
   4  23   0          1.82        -43.81        54.24 o                         
   6  23   0         16.81        -25.03        67.80 o                         
   8  23   0          4.07        -39.12        39.12 o                         
  10  23   0         27.88          5.61        46.80 o                         
   0  24   0       2709.91       2891.52       227.40 o                         
   2  24   0        848.17        684.31        84.16 o                         
   4  24   0        103.47        126.18        49.69 o                         
   6  24   0        276.12        210.71        92.84 o                         
   8  24   0        142.62        155.95        57.53 o                         
   2  25   0         76.18         91.61        76.67 o                         
   4  25   0        403.24        307.49        66.37 o                         
   6  25   0       1285.02       1153.69       170.03 o                         
   8  25   0        783.17        988.62       114.65 o                         
   0  26   0        403.13        234.70        86.58 o                         
   2  26   0          5.56         -5.67        42.02 o                         
   4  26   0         19.97         13.67        48.85 o                         
   6  26   0        124.16         45.90        77.19 o                         
   2  27   0          5.01         31.43        46.06 o                         
   4  27   0        751.63        692.00        92.57 o                         
   6  27   0        602.24        740.94       221.66 o                         
   0  28   0        147.65        128.30        87.62 o                         
   2  28   0        175.56        390.09        73.01 o                         
   1   1   1      17749.47       8096.92       532.85 o                         
   2   1   1      11193.60      11060.82       163.53 o                         
   3   1   1       1154.96       1027.70        18.02 o                         
   4   1   1       3481.49       3158.42        42.32 o                         
   5   1   1       6097.36       5618.22        75.19 o                         
   6   1   1        515.61        552.42        18.35 o                         
   7   1   1        733.51        706.14        16.08 o                         
   8   1   1       1395.05       1461.35        25.85 o                         
   9   1   1        173.66        186.61        10.40 o                         
  10   1   1        151.92        207.54        12.18 o                         
  11   1   1        461.77        476.37        18.26 o                         
  12   1   1        388.02        318.50        29.93 o                         
  13   1   1        168.58        164.45        19.61 o                         
  14   1   1        464.80        446.38        44.26 o                         
  15   1   1          0.85          1.37        14.64 o                         
  16   1   1        197.03        159.65        22.89 o                         
  17   1   1         17.14         33.69        18.51 o                         
  18   1   1         11.65         19.79        19.01 o                         
   0   2   1      31347.53      21415.79       699.51 o                         
   1   2   1       1054.83        897.74        22.02 o                         
   2   2   1         71.87        118.42         7.84 o                         
   3   2   1       1682.49       1472.39        27.14 o                         
   4   2   1        245.93        239.49         9.54 o                         
   5   2   1       4421.87       3942.12        59.43 o                         
   6   2   1        380.00        352.73        13.55 o                         
   7   2   1       2716.21       2588.22        46.68 o                         
   8   2   1         41.40         34.65         8.91 o                         
   9   2   1       1343.07       1241.12        25.24 o                         
  10   2   1         13.28          3.72         7.00 o                         
  11   2   1       1483.35       1462.68        31.55 o                         
  12   2   1         25.02         39.07        12.07 o                         
  13   2   1        804.00        754.60        33.92 o                         
  14   2   1          7.09         -5.21        15.96 o                         
  15   2   1        517.43        556.90        38.24 o                         
  16   2   1          0.68         -7.53        14.85 o                         
  17   2   1          2.49         12.33        16.90 o                         
  18   2   1         21.80          1.21        29.81 o                         
   1   3   1       3678.71       4236.04        76.81 o                         
   2   3   1       8512.29       8983.74       149.77 o                         
   3   3   1      43726.91      41119.84       604.02 o                         
   4   3   1       3049.89       3020.64        51.18 o                         
   5   3   1        546.12        514.38        15.22 o                         
   6   3   1        652.03        675.95        17.06 o                         
   7   3   1        143.12        129.66        10.82 o                         
   8   3   1       1782.15       1934.20        51.24 o                         
   9   3   1        145.61        165.08        11.30 o                         
  10   3   1          9.01          5.05         8.69 o                         
  11   3   1         92.86         73.67        10.18 o                         
  12   3   1        421.83        451.65        21.15 o                         
  13   3   1         14.32         21.03        12.56 o                         
  14   3   1         41.86         10.47        13.61 o                         
  15   3   1        166.51        177.51        21.43 o                         
  16   3   1          0.28          7.86        15.19 o                         
  17   3   1          0.04         -3.63        16.22 o                         
   0   4   1       3195.83       3216.29        94.50 o                         
   1   4   1      19026.55      18434.82       346.63 o                         
   2   4   1         30.52         29.79         4.04 o                         
   3   4   1       5557.09       5135.31        80.75 o                         
   4   4   1        149.68        127.12         9.59 o                         
   5   4   1       2448.40       2076.43        38.06 o                         
   6   4   1         64.33         54.11         6.62 o                         
   7   4   1       2289.83       2115.66        40.65 o                         
   8   4   1        274.57        309.25        15.80 o                         
   9   4   1       4975.45       4909.09        76.88 o                         
  10   4   1        111.64        117.27        11.39 o                         
  11   4   1        307.85        319.16        20.08 o                         
  12   4   1        662.96        663.99        24.84 o                         
  13   4   1       1253.59       1181.77        47.26 o                         
  14   4   1        470.25        435.42        27.49 o                         
  15   4   1         59.04         52.92        15.66 o                         
  16   4   1         41.06         24.52        16.21 o                         
  17   4   1          8.33         18.86        16.90 o                         
   1   5   1       4224.61       3952.59        69.55 o                         
   2   5   1       4819.51       4627.66        72.46 o                         
   3   5   1         20.58          0.92         5.01 o                         
   4   5   1        859.68        812.17        20.42 o                         
   5   5   1        641.60        613.56        18.21 o                         
   6   5   1         21.30         28.48         7.87 o                         
   7   5   1         51.41         59.13         9.55 o                         
   8   5   1        225.90        230.35        11.60 o                         
   9   5   1        303.61        358.10        20.76 o                         
  10   5   1        498.84        569.40        22.29 o                         
  11   5   1         26.44         15.89        11.76 o                         
  12   5   1        119.39         98.96        18.74 o                         
  13   5   1        971.94        999.62        34.93 o                         
  14   5   1         36.61         43.37        15.87 o                         
  15   5   1         49.24         35.63        14.68 o                         
  16   5   1          1.55          2.10        14.37 o                         
  17   5   1        102.48        134.47        20.90 o                         
   0   6   1        326.83        280.43        15.13 o                         
   1   6   1       5086.37       4734.08        83.15 o                         
   2   6   1       1762.28       1789.20        32.40 o                         
   3   6   1         51.04         40.04         5.48 o                         
   4   6   1        539.33        512.23        15.82 o                         
   5   6   1        402.29        410.86        17.64 o                         
   6   6   1        126.56         82.74        11.98 o                         
   7   6   1          6.02         -2.12         8.07 o                         
   8   6   1        771.11        763.84        27.28 o                         
   9   6   1        460.68        483.74        23.19 o                         
  10   6   1        833.02        831.05        31.97 o                         
  11   6   1        385.16        363.08        25.77 o                         
  12   6   1        305.71        287.81        26.61 o                         
  13   6   1          5.95         20.67        20.37 o                         
  14   6   1         82.92         67.04        17.49 o                         
  15   6   1         12.85         13.37        14.72 o                         
  16   6   1          5.12         10.06        13.65 o                         
  17   6   1          2.94         10.03        15.98 o                         
   1   7   1       4002.22       3620.06        61.65 o                         
   2   7   1        105.63        116.93         9.20 o                         
   3   7   1       1087.05        895.90        20.55 o                         
   4   7   1        104.48        112.16         6.75 o                         
   5   7   1       1171.11       1067.66        28.13 o                         
   6   7   1        866.65        944.96        27.57 o                         
   7   7   1        262.74        309.88        18.43 o                         
   8   7   1        617.16        667.07        28.06 o                         
   9   7   1         26.47          9.79        12.20 o                         
  10   7   1          7.03         -4.65        14.26 o                         
  11   7   1        101.80         77.11        19.32 o                         
  12   7   1         27.51         40.14        18.13 o                         
  13   7   1        489.21        547.43        41.44 o                         
  14   7   1         63.73         51.49        24.97 o                         
  15   7   1          0.98        -12.93        17.65 o                         
  16   7   1          0.57        -12.28        12.28 o                         
  17   7   1         43.37         15.45        16.13 o                         
   0   8   1       2221.67       1905.70        46.27 o                         
   1   8   1        567.65        570.18        17.49 o                         
   2   8   1        466.70        525.85        22.03 o                         
   3   8   1       1095.08        970.29        25.25 o                         
   4   8   1        653.95        643.91        19.61 o                         
   5   8   1        835.30        733.13        27.57 o                         
   6   8   1         47.98         54.62         7.24 o                         
   7   8   1        910.77        776.52        28.97 o                         
   8   8   1          1.79        -10.12        10.12 o                         
   9   8   1       1281.20       1181.10        40.32 o                         
  10   8   1        145.73        130.68        20.81 o                         
  11   8   1         57.11         26.46        17.20 o                         
  12   8   1        443.85        477.43        33.02 o                         
  13   8   1         59.48         56.77        19.98 o                         
  14   8   1        513.45        501.22        45.23 o                         
  15   8   1         70.49         71.57        14.35 o                         
  16   8   1         87.53         57.46        15.33 o                         
  17   8   1          1.34        -18.40        22.18 o                         
   1   9   1       8934.73       8834.37       161.23 o                         
   2   9   1          0.18          1.02         7.97 o                         
   3   9   1        748.44        679.09        22.16 o                         
   4   9   1        971.24        938.18        27.26 o                         
   5   9   1         10.60         32.18         6.84 o                         
   6   9   1       1365.89       1494.84        34.18 o                         
   7   9   1        145.63        184.77        13.93 o                         
   8   9   1       1147.31       1201.56        39.48 o                         
   9   9   1        462.24        417.16        36.17 o                         
  10   9   1        500.88        450.90        31.80 o                         
  11   9   1          0.01        -15.96        15.96 o                         
  12   9   1        130.61        188.22        37.32 o                         
  13   9   1         23.34         28.46        18.66 o                         
  14   9   1        391.56        412.60        42.57 o                         
  15   9   1          6.80         32.56        28.91 o                         
  16   9   1         33.22         47.29        19.15 o                         
  17   9   1          3.26        -13.92        13.92 o                         
   0  10   1       1496.94       1323.54        37.88 o                         
   1  10   1        706.81        738.87        20.86 o                         
   2  10   1       2298.50       2265.72        55.91 o                         
   3  10   1       1847.05       1863.04        44.85 o                         
   4  10   1       1027.05       1083.59        36.03 o                         
   5  10   1       1119.23       1183.46        28.19 o                         
   6  10   1          1.17         -6.92         6.92 o                         
   7  10   1         38.47         18.25         6.62 o                         
   8  10   1         14.04          4.65        10.19 o                         
   9  10   1        418.62        385.73        32.62 o                         
  10  10   1         63.30         30.25        17.77 o                         
  11  10   1        213.22        221.55        25.14 o                         
  12  10   1        719.60        668.41        55.67 o                         
  13  10   1        228.38        228.43        28.13 o                         
  14  10   1        173.78        127.94        31.74 o                         
  15  10   1         74.54         61.13        29.15 o                         
  16  10   1          6.37          7.66        40.00 o                         
   1  11   1       9697.98       9689.76       157.37 o                         
   2  11   1        459.54        516.34        20.78 o                         
   3  11   1       3360.31       3281.44        70.56 o                         
   4  11   1        168.04        244.66        15.78 o                         
   5  11   1       2834.16       2965.16        54.45 o                         
   6  11   1       2343.08       2682.54        51.18 o                         
   7  11   1         67.53         64.31         9.66 o                         
   8  11   1        343.80        302.68        15.20 o                         
   9  11   1        361.93        377.30        23.32 o                         
  10  11   1        137.83        154.02        18.03 o                         
  11  11   1          3.83        -15.06        16.11 o                         
  12  11   1         39.69         57.00        19.91 o                         
  13  11   1         73.67         91.52        26.75 o                         
  14  11   1        314.95        255.92        37.59 o                         
  15  11   1        393.26        491.43        49.24 o                         
  16  11   1          7.46         -8.88        33.58 o                         
   0  12   1      10513.13      11393.95       246.21 o                         
   1  12   1        739.02        789.93        23.83 o                         
   2  12   1       1201.71       1205.79        33.70 o                         
   3  12   1        720.10        851.52        28.67 o                         
   4  12   1        796.51        911.19        30.10 o                         
   5  12   1        816.83        839.35        25.31 o                         
   6  12   1        227.48        239.36        14.06 o                         
   7  12   1        200.19        204.11        14.26 o                         
   8  12   1         22.44          5.95        13.18 o                         
   9  12   1          8.70         21.28        10.03 o                         
  10  12   1          0.00         -2.97         8.56 o                         
  11  12   1          9.61        -14.75        15.59 o                         
  12  12   1         74.58         84.81        25.06 o                         
  13  12   1         56.33         68.22        28.87 o                         
  14  12   1          8.64        -13.95        26.05 o                         
  15  12   1          0.06         21.32        27.61 o                         
  16  12   1          2.26         -9.54        26.57 o                         
   1  13   1        217.56        160.90        11.94 o                         
   2  13   1        222.73        248.98        15.81 o                         
   3  13   1        511.93        487.81        21.00 o                         
   4  13   1        267.64        285.33        13.90 o                         
   5  13   1       2365.98       2452.63        50.27 o                         
   6  13   1        629.13        719.30        24.08 o                         
   7  13   1         35.42         35.12         9.87 o                         
   8  13   1         92.91         85.41        12.31 o                         
   9  13   1         12.80         -0.04        10.89 o                         
  10  13   1          9.65          5.13        11.75 o                         
  11  13   1         10.24          6.60        14.82 o                         
  12  13   1          1.15        -13.84        13.84 o                         
  13  13   1        227.11        296.15        40.64 o                         
  14  13   1          6.69        -22.59        34.18 o                         
  15  13   1         87.97         85.66        32.45 o                         
  16  13   1          9.72         34.95        31.88 o                         
   0  14   1        636.68        758.84        52.24 o                         
   1  14   1         12.93         10.02         6.72 o                         
   2  14   1        235.09        244.91        16.33 o                         
   3  14   1        969.14        817.86        29.02 o                         
   4  14   1        494.06        546.44        27.65 o                         
   5  14   1        168.22        153.36        19.46 o                         
   6  14   1        695.21        729.03        30.63 o                         
   7  14   1       1419.56       1310.64        35.80 o                         
   8  14   1        180.86        181.19        18.58 o                         
   9  14   1       5095.35       4900.97       116.22 o                         
  10  14   1          1.37        -12.28        12.28 o                         
  11  14   1       1707.96       1694.43       107.36 o                         
  12  14   1          1.11         16.55        28.46 o                         
  13  14   1        628.45        650.63        56.58 o                         
  14  14   1         81.48        112.07        52.55 o                         
  15  14   1        141.02         93.26        33.14 o                         
   1  15   1         75.80         43.14        11.07 o                         
   2  15   1        122.71         83.54        12.89 o                         
   3  15   1         38.63         42.02         9.63 o                         
   4  15   1         14.36         -7.43        14.39 o                         
   5  15   1        424.59        430.42        29.15 o                         
   6  15   1       4595.16       4370.70        97.91 o                         
   7  15   1        299.14        298.11        24.81 o                         
   8  15   1       1602.83       1563.67        57.60 o                         
   9  15   1       1633.34       1636.20        73.16 o                         
  10  15   1         32.55         36.10        23.74 o                         
  11  15   1          6.00          0.53        25.82 o                         
  12  15   1         85.20        115.87        34.75 o                         
  13  15   1        291.88        164.75        40.05 o                         
  14  15   1         68.07         51.39        31.33 o                         
  15  15   1         34.50         20.60        31.74 o                         
   0  16   1        392.63        387.07        28.17 o                         
   1  16   1        157.51        190.42        15.73 o                         
   2  16   1        283.23        323.33        22.67 o                         
   3  16   1        110.35         87.04        18.00 o                         
   4  16   1         27.73         19.76        22.94 o                         
   5  16   1        807.04        825.31        42.38 o                         
   6  16   1        874.61        769.72        41.94 o                         
   7  16   1        314.63        325.77        33.64 o                         
   8  16   1        263.17        235.34        30.89 o                         
   9  16   1         32.62         -3.86        22.33 o                         
  10  16   1          8.05         11.83        22.31 o                         
  11  16   1         39.38         44.35        26.28 o                         
  12  16   1        413.33        413.22        47.71 o                         
  13  16   1         22.87          9.40        29.91 o                         
  14  16   1         74.68         42.85        51.94 o                         
   1  17   1       1795.08       1694.79        43.29 o                         
   2  17   1         10.69         11.45        10.25 o                         
   3  17   1       1190.86       1139.70        46.82 o                         
   4  17   1        254.36        283.07        27.42 o                         
   5  17   1          6.80         23.46        18.78 o                         
   6  17   1        128.98        164.94        25.45 o                         
   7  17   1        181.59        241.52        31.89 o                         
   8  17   1       2171.67       2199.08        80.79 o                         
   9  17   1        594.55        623.14        46.38 o                         
  10  17   1        223.70        178.81        33.03 o                         
  11  17   1         14.72          8.48        27.71 o                         
  12  17   1         11.45         47.17        31.57 o                         
  13  17   1         20.80        -28.31        28.31 o                         
  14  17   1        254.45        219.72        56.20 o                         
   0  18   1        348.23        401.50        28.35 o                         
   1  18   1          3.01         -5.16        10.90 o                         
   2  18   1        265.50        282.45        36.85 o                         
   3  18   1        367.63        351.36        28.02 o                         
   4  18   1         79.81         87.65        24.18 o                         
   5  18   1       2468.80       2470.99        74.02 o                         
   6  18   1        142.37        134.45        23.83 o                         
   7  18   1       1021.04        937.47        54.90 o                         
   8  18   1        404.57        389.72        39.25 o                         
   9  18   1         20.00          1.61        25.28 o                         
  10  18   1        360.07        295.40        37.78 o                         
  11  18   1        144.97        130.10        35.87 o                         
  12  18   1          3.40         -2.03        29.42 o                         
  13  18   1         43.33         83.90        34.30 o                         
  14  18   1          0.20         10.24        31.21 o                         
   1  19   1         63.52         77.35        20.94 o                         
   2  19   1          5.52        -10.35        16.38 o                         
   3  19   1        297.44        375.33        29.98 o                         
   4  19   1         34.77         37.40        18.95 o                         
   5  19   1         15.13         44.49        19.34 o                         
   6  19   1         20.63         11.08        21.38 o                         
   7  19   1          3.27         12.15        24.27 o                         
   8  19   1        117.74        108.33        28.93 o                         
   9  19   1         66.17         68.44        33.00 o                         
  10  19   1         14.96         -5.66        27.52 o                         
  11  19   1          0.06         41.13        32.00 o                         
  12  19   1          2.99          4.49        30.83 o                         
  13  19   1        371.40        291.45        47.60 o                         
   0  20   1         10.93        -29.58        32.67 o                         
   1  20   1         13.15         27.59        17.55 o                         
   2  20   1        156.03        164.38        27.68 o                         
   3  20   1          0.21          3.67        16.60 o                         
   4  20   1       1221.92       1154.72        57.75 o                         
   5  20   1          9.04          1.81        21.05 o                         
   6  20   1        275.22        292.40        34.88 o                         
   7  20   1        125.99        148.66        29.81 o                         
   8  20   1        349.93        373.07        40.26 o                         
   9  20   1        280.97        304.88        43.86 o                         
  10  20   1        369.33        369.77        48.35 o                         
  11  20   1        395.91        492.02        55.29 o                         
  12  20   1          0.92         34.04        33.74 o                         
   1  21   1        308.16        349.25        47.67 o                         
   2  21   1         14.09        -18.40        21.60 o                         
   3  21   1         91.27         69.35        34.21 o                         
   4  21   1          4.30         40.98        19.27 o                         
   5  21   1          6.12        -14.48        20.03 o                         
   6  21   1        170.66        176.49        49.42 o                         
   7  21   1        399.73        457.23        50.04 o                         
   8  21   1        321.44        287.00        42.36 o                         
   9  21   1          1.37        -23.11        28.46 o                         
  10  21   1         11.45         48.02        33.51 o                         
  11  21   1         36.32         66.34        34.83 o                         
  12  21   1         76.72        138.23        40.65 o                         
   0  22   1        111.93         80.42        44.09 o                         
   1  22   1          5.43         -2.41        25.11 o                         
   2  22   1          0.41         17.77        27.22 o                         
   3  22   1        727.68        669.61        54.17 o                         
   4  22   1        165.36        166.54        34.56 o                         
   5  22   1        209.82        187.38        59.96 o                         
   6  22   1        110.45        104.08        34.09 o                         
   7  22   1          2.22        -25.58        27.15 o                         
   8  22   1         15.93          9.28        31.09 o                         
   9  22   1        141.74        128.06        38.08 o                         
  10  22   1         47.08         38.87        33.43 o                         
  11  22   1         68.66         73.85        37.71 o                         
   1  23   1       1537.96       1527.06        85.54 o                         
   2  23   1          8.38          3.05        26.88 o                         
   3  23   1        193.69        164.65        54.38 o                         
   4  23   1          6.44         77.35        37.23 o                         
   5  23   1        307.64        441.72        62.02 o                         
   6  23   1          4.73         -6.10        27.76 o                         
   7  23   1        145.77        155.04        38.80 o                         
   8  23   1         33.79        -30.35        32.49 o                         
   9  23   1          0.18        -10.52        35.83 o                         
  10  23   1          7.80        -31.51        31.51 o                         
   0  24   1         46.94         69.03        43.85 o                         
   1  24   1          0.25         44.47        30.12 o                         
   2  24   1         77.39         71.76        32.34 o                         
   3  24   1         18.26         24.77        29.52 o                         
   4  24   1          0.67        -33.34        33.34 o                         
   5  24   1        137.66        117.73        42.30 o                         
   6  24   1         55.50         47.20        62.76 o                         
   7  24   1         15.96         42.01        42.01 o                         
   8  24   1         25.54         66.58        36.18 o                         
   9  24   1          0.55        -20.83        32.97 o                         
   1  25   1         14.45        -10.72        29.65 o                         
   2  25   1          7.81         19.71        29.21 o                         
   3  25   1         68.17         61.98        33.74 o                         
   4  25   1        149.64        198.72        47.31 o                         
   5  25   1        226.32        166.37        48.22 o                         
   6  25   1          1.17          5.01        35.11 o                         
   7  25   1          3.13         65.46        51.81 o                         
   8  25   1        129.49         21.58        42.35 o                         
   0  26   1        189.47        171.36        55.82 o                         
   1  26   1          0.16        -27.54        27.54 o                         
   2  26   1          0.02         11.20        30.81 o                         
   3  26   1         64.70        117.83        37.21 o                         
   4  26   1        160.17        108.66        38.02 o                         
   5  26   1        505.02        577.03        68.52 o                         
   6  26   1          3.60         12.99        39.59 o                         
   7  26   1        837.60        847.53        85.36 o                         
   1  27   1         21.16         72.81        34.39 o                         
   2  27   1        266.44        310.69        48.14 o                         
   3  27   1        202.59        167.74        42.36 o                         
   4  27   1        131.73        167.32        46.55 o                         
   5  27   1         65.83         69.05        38.63 o                         
   0  28   1        318.91        282.81        67.12 o                         
   1  28   1         15.35         14.20        32.95 o                         
   2  28   1         66.00         76.87        38.88 o                         
   3  28   1          2.43         19.05        35.98 o                         
   0   0   2       6780.60       6066.32       199.89 o                         
   1   0   2      13835.56      12818.11       414.53 o                         
   2   0   2       1890.09       1602.42        42.56 o                         
   3   0   2     104691.77     100120.47      2289.23 o                         
   4   0   2      68649.14      67334.99      1383.22 o                         
   5   0   2       3734.90       3938.59        89.11 o                         
   6   0   2        708.57        639.84        22.11 o                         
   7   0   2        424.32        431.31        19.05 o                         
   8   0   2       4219.68       4406.65        94.90 o                         
   9   0   2       1020.39       1083.58        49.00 o                         
  10   0   2          7.48          9.37        13.46 o                         
  11   0   2         19.45         -3.07        16.24 o                         
  12   0   2        645.31        690.48        43.73 o                         
  13   0   2         23.66         37.15        19.85 o                         
  14   0   2        179.67        164.52        42.36 o                         
  15   0   2         51.20          9.84        23.47 o                         
  16   0   2          6.58          1.04        22.81 o                         
  17   0   2          7.81         16.69        35.99 o                         
   1   1   2         98.24        102.28        13.04 o                         
   2   1   2       3336.70       3048.19        53.18 o                         
   3   1   2      61806.84      61017.25       932.50 o                         
   4   1   2      43910.56      42339.96       589.24 o                         
   5   1   2       3206.85       3350.43        51.83 o                         
   6   1   2        546.31        561.70        15.10 o                         
   7   1   2         48.94         38.87         5.81 o                         
   8   1   2        108.35        107.24         8.26 o                         
   9   1   2        325.53        341.99        15.93 o                         
  10   1   2        127.11        101.27        11.89 o                         
  11   1   2        135.87        143.71        12.78 o                         
  12   1   2        327.10        366.76        25.72 o                         
  13   1   2        175.54        157.05        17.72 o                         
  14   1   2         59.19          6.98        13.65 o                         
  15   1   2          4.17          1.13        15.21 o                         
  16   1   2         50.17         31.69        22.89 o                         
  17   1   2          4.74        -11.89        20.02 o                         
   0   2   2      13174.66      12198.73       282.97 o                         
   1   2   2       4789.94       4660.31        84.26 o                         
   2   2   2      18891.54      18406.82       321.25 o                         
   3   2   2        478.36        475.75        30.17 o                         
   4   2   2        787.91        771.00        20.60 o                         
   5   2   2       1907.60       2032.44        39.27 o                         
   6   2   2       1214.32       1055.23        25.68 o                         
   7   2   2         38.78         20.14         7.61 o                         
   8   2   2         52.20         60.74         9.55 o                         
   9   2   2        260.75        303.78        14.00 o                         
  10   2   2        162.00        164.01        12.69 o                         
  11   2   2        155.92        147.64        17.27 o                         
  12   2   2         46.26         33.53        12.57 o                         
  13   2   2         10.91          3.15        11.82 o                         
  14   2   2         37.40         22.98        14.32 o                         
  15   2   2         20.29         14.97        15.25 o                         
  16   2   2         23.92         26.05        17.78 o                         
  17   2   2         33.80         59.12        19.49 o                         
   1   3   2      59835.07      57947.91       881.39 o                         
   2   3   2        759.52        774.80        19.39 o                         
   3   3   2        483.84        514.35        22.20 o                         
   4   3   2        137.74        192.72        11.60 o                         
   5   3   2        285.30        227.63        12.15 o                         
   6   3   2       1845.62       1834.16        37.92 o                         
   7   3   2        679.41        678.63        20.96 o                         
   8   3   2      12653.78      12165.46       212.97 o                         
   9   3   2        408.32        432.56        22.26 o                         
  10   3   2       1624.99       1628.54        40.38 o                         
  11   3   2        678.03        643.47        21.52 o                         
  12   3   2        100.38         92.45        12.81 o                         
  13   3   2         77.36         49.19        12.82 o                         
  14   3   2        586.54        523.79        29.01 o                         
  15   3   2          5.44        -16.13        16.13 o                         
  16   3   2          9.80         -6.72        15.02 o                         
  17   3   2          4.61         30.70        17.39 o                         
   0   4   2      24756.09      24934.49       574.50 o                         
   1   4   2       3741.35       3837.83        67.27 o                         
   2   4   2       5353.70       5411.86        92.72 o                         
   3   4   2          5.88          2.29         7.90 o                         
   4   4   2       2830.53       2878.64        55.32 o                         
   5   4   2       2831.26       2779.75        51.81 o                         
   6   4   2       7492.44       7634.55       127.50 o                         
   7   4   2          3.49          4.09         6.68 o                         
   8   4   2       2646.18       2650.33        57.80 o                         
   9   4   2        361.05        365.65        21.46 o                         
  10   4   2        119.96        118.02        12.78 o                         
  11   4   2         67.40         50.35        13.68 o                         
  12   4   2        298.88        285.90        22.00 o                         
  13   4   2         67.70         63.22        13.18 o                         
  14   4   2        450.98        451.48        26.59 o                         
  15   4   2         76.91         33.94        14.17 o                         
  16   4   2        395.27        364.59        32.82 o                         
  17   4   2         21.64         17.80        17.70 o                         
   1   5   2        119.49         93.41         9.04 o                         
   2   5   2      16526.95      16184.75       286.18 o                         
   3   5   2        603.75        558.85        13.96 o                         
   4   5   2        479.17        470.42        18.46 o                         
   5   5   2       1423.68       1315.62        29.78 o                         
   6   5   2       3228.32       3431.80        63.46 o                         
   7   5   2        638.29        738.35        25.52 o                         
   8   5   2        339.03        329.99        22.87 o                         
   9   5   2        827.93        858.15        32.47 o                         
  10   5   2          9.45         -7.05         8.55 o                         
  11   5   2        195.67        229.39        18.63 o                         
  12   5   2         24.05          2.11        15.36 o                         
  13   5   2        485.90        463.00        23.23 o                         
  14   5   2          0.60         15.31        11.89 o                         
  15   5   2         11.82         -9.12        14.85 o                         
  16   5   2          2.59         -5.62        13.97 o                         
  17   5   2          0.54         -0.29        16.37 o                         
   0   6   2      28742.71      27594.12       637.43 o                         
   1   6   2       3001.23       3097.31        61.29 o                         
   2   6   2       9656.13      10084.93       182.31 o                         
   3   6   2       6961.36       6993.69       113.58 o                         
   4   6   2        709.62        751.54        19.70 o                         
   5   6   2        829.65        808.00        25.94 o                         
   6   6   2          3.51         14.39         5.98 o                         
   7   6   2        314.85        382.08        19.80 o                         
   8   6   2          2.09          2.86         8.11 o                         
   9   6   2         88.62         96.30        14.61 o                         
  10   6   2          0.44         11.36        11.98 o                         
  11   6   2         12.62         31.49        11.86 o                         
  12   6   2        457.04        432.94        35.15 o                         
  13   6   2        552.79        501.54        38.38 o                         
  14   6   2        729.55        763.36        31.13 o                         
  15   6   2         23.29          6.99        14.93 o                         
  16   6   2         72.47         91.15        17.54 o                         
  17   6   2        107.42         85.15        19.78 o                         
   1   7   2         71.80         83.54         9.03 o                         
   2   7   2       8325.28       8266.56       152.00 o                         
   3   7   2        324.56        342.02        16.30 o                         
   4   7   2       1634.36       1626.01        27.99 o                         
   5   7   2       3136.78       3144.00        55.14 o                         
   6   7   2        629.05        621.85        17.48 o                         
   7   7   2       4902.88       5274.59        93.15 o                         
   8   7   2         14.52         33.83        12.47 o                         
   9   7   2        511.75        538.71        26.75 o                         
  10   7   2        216.79        143.03        22.14 o                         
  11   7   2        162.32        167.20        22.65 o                         
  12   7   2        160.51        170.29        23.07 o                         
  13   7   2        301.87        323.94        29.70 o                         
  14   7   2         31.40         16.08        23.78 o                         
  15   7   2          6.31          7.79        11.53 o                         
  16   7   2          3.70          1.90        12.93 o                         
  17   7   2         28.97         28.28        17.33 o                         
   0   8   2      14687.39      14397.09       339.74 o                         
   1   8   2       1057.88        995.59        26.67 o                         
   2   8   2        461.56        562.31        19.03 o                         
   3   8   2        722.23        794.87        23.48 o                         
   4   8   2        445.72        490.05        14.89 o                         
   5   8   2         88.29        104.83         5.77 o                         
   6   8   2        878.19        864.42        24.20 o                         
   7   8   2        174.11        185.76        14.73 o                         
   8   8   2        137.16        144.77        16.00 o                         
   9   8   2       1313.50       1250.02        40.31 o                         
  10   8   2        208.36        192.67        22.99 o                         
  11   8   2        305.06        285.81        26.93 o                         
  12   8   2        431.60        404.98        31.58 o                         
  13   8   2         23.22         22.90        18.77 o                         
  14   8   2        115.84        121.95        27.26 o                         
  15   8   2         10.45          3.38        10.59 o                         
  16   8   2         77.69         59.72        14.37 o                         
  17   8   2          3.16          1.65        13.61 o                         
   1   9   2         69.81         47.74         9.15 o                         
   2   9   2        134.25        127.67        10.71 o                         
   3   9   2         51.25         60.80         9.33 o                         
   4   9   2       1569.50       1626.71        31.11 o                         
   5   9   2       4580.00       4698.22        77.64 o                         
   6   9   2          5.21          7.81         7.51 o                         
   7   9   2         74.61         46.08        11.27 o                         
   8   9   2        892.21        927.08        29.62 o                         
   9   9   2        232.99        229.41        24.39 o                         
  10   9   2       1867.74       1856.30        60.64 o                         
  11   9   2        184.79        199.59        24.48 o                         
  12   9   2        353.86        329.32        29.49 o                         
  13   9   2         87.93         79.94        21.37 o                         
  14   9   2         75.88         71.58        25.39 o                         
  15   9   2        165.08        149.39        32.54 o                         
  16   9   2         12.20        -14.62        14.62 o                         
  17   9   2        103.60         89.42        18.58 o                         
   0  10   2       5800.85       5985.60       134.52 o                         
   1  10   2       1351.36       1294.08        27.39 o                         
   2  10   2       5526.68       5643.89       103.71 o                         
   3  10   2          0.25         18.82         8.60 o                         
   4  10   2        921.80        917.13        23.66 o                         
   5  10   2        211.39        199.83        11.40 o                         
   6  10   2        280.82        284.52        14.32 o                         
   7  10   2         20.53         22.89         8.98 o                         
   8  10   2         54.14         42.51        12.85 o                         
   9  10   2          0.04         -2.23        15.76 o                         
  10  10   2        359.93        362.42        31.49 o                         
  11  10   2         27.86          7.95        16.21 o                         
  12  10   2          1.67          4.71        19.83 o                         
  13  10   2        220.86        195.68        34.05 o                         
  14  10   2          2.16          4.50        22.74 o                         
  15  10   2         17.03         34.37        26.73 o                         
  16  10   2         60.43         46.67        29.46 o                         
   1  11   2       2153.46       2253.48        42.17 o                         
   2  11   2        942.81        970.33        24.47 o                         
   3  11   2       1061.54       1072.43        41.34 o                         
   4  11   2        160.06        193.67        14.90 o                         
   5  11   2        139.37        212.00        25.08 o                         
   6  11   2          2.35          2.78         9.47 o                         
   7  11   2         41.77         32.59         7.65 o                         
   8  11   2        134.51        122.70        11.37 o                         
   9  11   2          0.06        -12.75        12.75 o                         
  10  11   2        749.54        823.11        41.85 o                         
  11  11   2         54.35         37.67        18.07 o                         
  12  11   2        149.64        180.57        31.82 o                         
  13  11   2         29.58         49.95        33.81 o                         
  14  11   2         14.98         26.53        24.41 o                         
  15  11   2          7.20         11.63        26.92 o                         
  16  11   2          0.60        -24.79        24.79 o                         
   0  12   2      11979.56      12060.94       238.83 o                         
   1  12   2        350.23        356.34        15.90 o                         
   2  12   2       7652.44       7769.09       131.17 o                         
   3  12   2       1276.19       1203.90        36.10 o                         
   4  12   2       1471.33       1576.68        47.18 o                         
   5  12   2         10.64         18.23        10.97 o                         
   6  12   2       1771.47       1937.25        47.33 o                         
   7  12   2        262.93        290.72        17.14 o                         
   8  12   2        614.22        654.25        23.48 o                         
   9  12   2        325.62        363.09        24.75 o                         
  10  12   2        210.84        216.86        35.31 o                         
  11  12   2         20.05         19.30        17.35 o                         
  12  12   2         99.33        122.00        27.57 o                         
  13  12   2         63.27         32.85        24.89 o                         
  14  12   2         17.57         63.67        30.52 o                         
  15  12   2          2.40         16.04        27.55 o                         
  16  12   2         40.61         27.85        30.32 o                         
   1  13   2        736.79        843.28        39.89 o                         
   2  13   2         86.84         81.12        11.36 o                         
   3  13   2        687.20        705.48        34.13 o                         
   4  13   2         22.69         33.81        12.95 o                         
   5  13   2       2705.50       2779.88        66.57 o                         
   6  13   2       1343.37       1443.97        48.40 o                         
   7  13   2         41.87         43.57        11.57 o                         
   8  13   2        900.19        992.24        33.32 o                         
   9  13   2          0.53        -12.99        13.59 o                         
  10  13   2        385.64        425.73        24.59 o                         
  11  13   2         26.66         48.84        11.78 o                         
  12  13   2        215.36        231.98        39.18 o                         
  13  13   2        132.99        105.75        29.33 o                         
  14  13   2        359.90        423.39        48.38 o                         
  15  13   2         73.58        104.95        40.65 o                         
   0  14   2        111.37        141.04        15.69 o                         
   1  14   2        448.40        432.66        23.53 o                         
   2  14   2         11.03          6.87         7.82 o                         
   3  14   2        104.49        123.12        18.27 o                         
   4  14   2        507.86        553.18        28.49 o                         
   5  14   2         75.10         73.49        16.00 o                         
   6  14   2         50.87         37.86        13.98 o                         
   7  14   2        214.41        226.82        17.95 o                         
   8  14   2         12.84          8.68        12.52 o                         
   9  14   2         33.31         34.01        13.52 o                         
  10  14   2        465.61        492.40        26.75 o                         
  11  14   2       1210.71       1205.80        47.85 o                         
  12  14   2          0.39         -2.72        12.98 o                         
  13  14   2         65.33         60.37        27.63 o                         
  14  14   2          6.24         52.23        30.60 o                         
  15  14   2          0.03         35.11        32.55 o                         
   1  15   2        109.11        113.23        11.07 o                         
   2  15   2        400.93        373.99        20.78 o                         
   3  15   2        715.82        804.15        31.46 o                         
   4  15   2       3375.86       3268.62       102.48 o                         
   5  15   2        166.74        167.36        19.54 o                         
   6  15   2        661.22        802.45        40.71 o                         
   7  15   2        722.62        760.38        30.18 o                         
   8  15   2         14.79          7.61        13.97 o                         
   9  15   2        368.61        396.51        24.72 o                         
  10  15   2        830.84        903.95        63.38 o                         
  11  15   2          0.78        -16.86        22.74 o                         
  12  15   2        623.93        735.26        86.36 o                         
  13  15   2         34.17        -16.98        26.26 o                         
  14  15   2         50.56         31.11        31.30 o                         
  15  15   2         69.35         49.82        33.74 o                         
   0  16   2        101.40        106.09        15.99 o                         
   1  16   2        169.18        197.71        15.30 o                         
   2  16   2       1519.43       1500.72        43.86 o                         
   3  16   2       1273.29       1213.05        38.23 o                         
   4  16   2       2734.48       2562.85        63.35 o                         
   5  16   2        115.21         95.22        21.72 o                         
   6  16   2        470.88        483.34        24.03 o                         
   7  16   2        241.02        227.96        18.93 o                         
   8  16   2        215.85        216.38        22.00 o                         
   9  16   2         39.69         82.79        25.86 o                         
  10  16   2        234.33        208.12        32.67 o                         
  11  16   2         94.84         83.94        29.06 o                         
  12  16   2         28.91         31.56        27.88 o                         
  13  16   2        115.81        106.65        34.74 o                         
  14  16   2         30.42          4.89        31.41 o                         
   1  17   2        201.23        167.54        15.41 o                         
   2  17   2         27.71          1.71         9.44 o                         
   3  17   2        283.03        300.77        27.11 o                         
   4  17   2         12.72         26.59        12.75 o                         
   5  17   2         16.64         24.04        18.99 o                         
   6  17   2        270.91        246.02        27.20 o                         
   7  17   2        105.56        147.30        28.25 o                         
   8  17   2          0.01          8.85        21.30 o                         
   9  17   2        408.40        512.85        44.08 o                         
  10  17   2        388.57        310.48        39.71 o                         
  11  17   2         26.20         10.94        25.52 o                         
  12  17   2        460.60        356.03        42.83 o                         
  13  17   2         21.35         29.85        34.03 o                         
  14  17   2         14.15         73.89        37.25 o                         
   0  18   2       3933.87       3581.88       104.44 o                         
   1  18   2          6.60          0.50        10.90 o                         
   2  18   2        224.38        230.92        18.54 o                         
   3  18   2        892.22        911.20        50.96 o                         
   4  18   2         22.24         16.28        19.18 o                         
   5  18   2       1532.79       1432.00        58.71 o                         
   6  18   2        204.56        187.54        32.65 o                         
   7  18   2        131.52        134.20        36.26 o                         
   8  18   2          0.76         -6.35        22.21 o                         
   9  18   2          2.29         12.93        23.49 o                         
  10  18   2         23.76         27.07        25.86 o                         
  11  18   2         27.92         16.18        26.64 o                         
  12  18   2          0.58        -27.64        27.64 o                         
  13  18   2         30.85         13.65        32.59 o                         
   1  19   2        593.95        517.79        28.32 o                         
   2  19   2        149.71        141.13        15.97 o                         
   3  19   2          4.61         -6.89        10.95 o                         
   4  19   2        956.22       1067.38        45.56 o                         
   5  19   2          3.85        -16.12        16.12 o                         
   6  19   2        863.28        815.40        51.37 o                         
   7  19   2        357.52        403.61        39.30 o                         
   8  19   2       1168.90       1121.22        67.89 o                         
   9  19   2        174.69        166.91        33.53 o                         
  10  19   2        102.33         82.88        29.01 o                         
  11  19   2         26.27         34.01        28.10 o                         
  12  19   2          5.64        -20.30        30.30 o                         
  13  19   2         23.21         48.96        36.66 o                         
   0  20   2         13.64         23.27        21.29 o                         
   1  20   2         70.07         44.72        20.99 o                         
   2  20   2        105.09        132.31        15.88 o                         
   3  20   2         95.38         70.92        12.72 o                         
   4  20   2        275.27        291.42        26.53 o                         
   5  20   2        652.85        622.68        40.10 o                         
   6  20   2         12.98         11.15        22.16 o                         
   7  20   2        311.23        311.90        40.47 o                         
   8  20   2          0.47          6.92        24.53 o                         
   9  20   2          4.47          9.64        25.70 o                         
  10  20   2         71.34         84.17        33.52 o                         
  11  20   2        196.93        144.78        37.66 o                         
  12  20   2         46.70         35.56        37.34 o                         
   1  21   2       1379.90       1363.41        54.05 o                         
   2  21   2         57.78         33.81        17.18 o                         
   3  21   2        682.86        692.60        36.91 o                         
   4  21   2        402.99        488.10        33.03 o                         
   5  21   2         29.92         44.89        20.93 o                         
   6  21   2       1045.60       1227.43        90.93 o                         
   7  21   2         77.51         78.28        28.27 o                         
   8  21   2        434.63        512.39        46.49 o                         
   9  21   2         28.62         32.45        27.55 o                         
  10  21   2         89.27         43.21        30.55 o                         
  11  21   2         15.48         33.66        32.47 o                         
  12  21   2         51.29        104.96        39.41 o                         
   0  22   2          0.28        -17.41        22.81 o                         
   1  22   2        224.51        205.32        22.59 o                         
   2  22   2         24.00         64.33        25.21 o                         
   3  22   2        309.76        364.92        36.23 o                         
   4  22   2        116.67        106.92        27.11 o                         
   5  22   2         93.49         74.94        23.98 o                         
   6  22   2         87.90         94.61        25.29 o                         
   7  22   2          2.02        -22.87        22.87 o                         
   8  22   2         39.67         35.06        27.03 o                         
   9  22   2         17.36        -13.16        26.66 o                         
  10  22   2         14.67          9.20        28.38 o                         
  11  22   2         10.33         11.23        40.27 o                         
   1  23   2         17.46         14.28        21.45 o                         
   2  23   2        205.45        120.32        30.59 o                         
   3  23   2          0.39         44.34        26.12 o                         
   4  23   2         75.90         75.64        35.73 o                         
   5  23   2         27.96         39.92        25.42 o                         
   6  23   2         18.26         18.61        23.07 o                         
   7  23   2         22.02        -12.60        26.69 o                         
   8  23   2         93.53         89.04        31.61 o                         
   9  23   2          7.29         -5.74        31.92 o                         
  10  23   2         16.93        -19.03        31.79 o                         
   0  24   2         90.81         99.06        68.85 o                         
   1  24   2         51.88         39.17        31.30 o                         
   2  24   2        200.47        219.29        39.90 o                         
   3  24   2          0.15        -20.29        24.73 o                         
   4  24   2        291.68        325.22        42.56 o                         
   5  24   2        113.79         78.94        30.71 o                         
   6  24   2         34.38         53.00        28.28 o                         
   7  24   2         23.70          4.07        25.83 o                         
   8  24   2         19.34         53.96        35.60 o                         
   9  24   2          4.47         -3.78        31.94 o                         
   1  25   2         20.66        -25.47        25.47 o                         
   2  25   2         53.56         52.84        31.95 o                         
   3  25   2         17.78        -29.52        29.52 o                         
   4  25   2         30.30         33.62        35.15 o                         
   5  25   2          0.85         36.67        34.23 o                         
   6  25   2         73.47         68.39        58.65 o                         
   7  25   2         35.98         20.00        58.47 o                         
   8  25   2         83.84         69.73        36.21 o                         
   0  26   2         92.28         63.11        47.94 o                         
   1  26   2          2.98          1.67        30.26 o                         
   2  26   2         71.59         45.97        33.52 o                         
   3  26   2          8.41          7.44        30.36 o                         
   4  26   2         10.95         68.16        39.63 o                         
   5  26   2         25.46        -27.55        31.75 o                         
   6  26   2         99.79         50.14        38.77 o                         
   7  26   2          8.24         12.28        38.67 o                         
   1  27   2          0.07        -11.63        31.60 o                         
   2  27   2         13.83        -26.42        30.37 o                         
   3  27   2         11.93         52.84        34.21 o                         
   4  27   2          5.28        -18.23        30.92 o                         
   5  27   2          6.07        -20.58        33.93 o                         
   0  28   2        934.78        987.90       121.52 o                         
   1  28   2         36.22          5.44        35.04 o                         
   2  28   2        539.85        427.41        56.01 o                         
   1   1   3      17502.96      16321.15       306.15 o                         
   2   1   3         78.29        111.66        12.46 o                         
   3   1   3       4631.44       4401.49        76.65 o                         
   4   1   3       1730.30       1715.30        33.83 o                         
   5   1   3       2505.47       2189.26        45.94 o                         
   6   1   3          0.51          6.55         5.82 o                         
   7   1   3          9.06         11.79         6.55 o                         
   8   1   3        634.22        663.16        19.02 o                         
   9   1   3        493.18        484.87        17.23 o                         
  10   1   3        999.54       1041.25        27.47 o                         
  11   1   3        238.25        232.34        19.49 o                         
  12   1   3        563.81        583.40        32.29 o                         
  13   1   3        410.67        396.32        26.03 o                         
  14   1   3         27.49         -8.23        20.84 o                         
  15   1   3        553.01        608.99        33.69 o                         
  16   1   3        253.01        208.86        24.52 o                         
  17   1   3        368.18        404.14        34.31 o                         
   0   2   3       5993.66       5753.82       159.77 o                         
   1   2   3       1599.78       1452.78        37.81 o                         
   2   2   3       1074.90       1067.11        32.97 o                         
   3   2   3       1922.60       1839.58        41.43 o                         
   4   2   3       1390.46       1258.32        25.18 o                         
   5   2   3      13936.47      13968.43       220.07 o                         
   6   2   3       1125.16       1085.28        23.36 o                         
   7   2   3       4747.90       4787.03        78.15 o                         
   8   2   3         37.82         55.50         7.77 o                         
   9   2   3       2474.59       2471.32        45.23 o                         
  10   2   3        107.61        123.20        11.33 o                         
  11   2   3        293.98        322.75        19.04 o                         
  12   2   3       1270.46       1235.76        40.45 o                         
  13   2   3          0.17        -11.26        11.26 o                         
  14   2   3          9.21          0.46        12.88 o                         
  15   2   3         70.76         75.40        17.49 o                         
  16   2   3         58.47         87.95        22.29 o                         
  17   2   3        107.21         72.82        24.60 o                         
   1   3   3          4.44          1.01         4.77 o                         
   2   3   3         14.12          5.85         7.22 o                         
   3   3   3       3261.38       2962.65        58.45 o                         
   4   3   3        277.82        308.15        12.80 o                         
   5   3   3        435.20        499.29        14.33 o                         
   6   3   3       9145.54       9190.43       160.65 o                         
   7   3   3       4055.46       3981.39        73.34 o                         
   8   3   3          7.45         -2.52         8.85 o                         
   9   3   3        238.16        226.89        11.32 o                         
  10   3   3         54.15         37.03         9.81 o                         
  11   3   3          2.11         -1.44         9.46 o                         
  12   3   3          1.21         -2.62        14.27 o                         
  13   3   3        324.23        361.01        25.01 o                         
  14   3   3         25.00         30.13        14.67 o                         
  15   3   3          1.96         -3.85        13.18 o                         
  16   3   3         30.75         30.28        16.68 o                         
  17   3   3         29.11         50.21        19.22 o                         
   0   4   3       1836.62       2004.19        55.60 o                         
   1   4   3        167.22        181.40        13.07 o                         
   2   4   3          3.09         -6.48         6.81 o                         
   3   4   3       7646.68       7362.52       134.81 o                         
   4   4   3       8554.73       9354.64       169.37 o                         
   5   4   3          2.93         -6.48         8.37 o                         
   6   4   3       2678.41       2799.78        57.44 o                         
   7   4   3        963.85       1143.79        30.09 o                         
   8   4   3          6.99         35.73        10.11 o                         
   9   4   3        410.60        381.92        18.82 o                         
  10   4   3        571.91        526.31        27.06 o                         
  11   4   3         74.01         77.80        10.55 o                         
  12   4   3        604.36        533.97        24.23 o                         
  13   4   3         96.73        103.98        17.08 o                         
  14   4   3        332.64        269.13        21.23 o                         
  15   4   3         16.88         -0.78        13.33 o                         
  16   4   3        106.33         92.54        25.74 o                         
  17   4   3         95.75         96.60        21.71 o                         
   1   5   3       3557.73       3279.50        64.57 o                         
   2   5   3       1815.83       1832.29        36.88 o                         
   3   5   3        237.75        271.82        11.82 o                         
   4   5   3         87.12        115.28         9.03 o                         
   5   5   3       7800.84       7803.17       147.82 o                         
   6   5   3       3655.63       3653.87        68.08 o                         
   7   5   3       1142.85       1158.37        30.88 o                         
   8   5   3       1088.68       1067.06        31.57 o                         
   9   5   3         81.54         88.71        12.06 o                         
  10   5   3         74.56         50.59        16.85 o                         
  11   5   3          3.51          2.76        14.43 o                         
  12   5   3         52.06         46.75        10.61 o                         
  13   5   3          1.46         -4.27        18.06 o                         
  14   5   3        112.83        107.55        19.95 o                         
  15   5   3         77.71         50.66        15.67 o                         
  16   5   3         91.24         77.94        17.62 o                         
  17   5   3        185.92        210.27        29.66 o                         
   0   6   3        241.32        171.97        15.37 o                         
   1   6   3        822.76        796.55        23.29 o                         
   2   6   3          3.41          1.46         7.23 o                         
   3   6   3         83.47         96.64         7.81 o                         
   4   6   3       4449.01       4841.87        82.33 o                         
   5   6   3       2408.08       2586.36        47.55 o                         
   6   6   3        785.59        827.44        24.11 o                         
   7   6   3         63.34        100.25        12.16 o                         
   8   6   3       1030.45       1155.95        33.09 o                         
   9   6   3        149.60        142.19        15.70 o                         
  10   6   3        537.48        553.61        33.48 o                         
  11   6   3        385.10        417.08        27.58 o                         
  12   6   3        871.74        775.85        38.02 o                         
  13   6   3         43.83         25.93        11.19 o                         
  14   6   3        165.74        122.81        15.42 o                         
  15   6   3          6.93         21.13        16.48 o                         
  16   6   3          0.06         -9.32        13.88 o                         
  17   6   3          0.14         -2.05        17.20 o                         
   1   7   3       1031.18        893.85        24.97 o                         
   2   7   3       1124.63       1229.08        28.40 o                         
   3   7   3         19.31         38.30         7.53 o                         
   4   7   3        843.42        985.08        24.07 o                         
   5   7   3       1244.32       1068.19        22.98 o                         
   6   7   3        118.60        167.61        10.95 o                         
   7   7   3         22.15          6.31         7.09 o                         
   8   7   3         68.57         97.37        10.87 o                         
   9   7   3        542.76        569.39        21.85 o                         
  10   7   3         36.50         26.57        18.16 o                         
  11   7   3          9.36         -3.02        15.41 o                         
  12   7   3         12.52         17.59        15.86 o                         
  13   7   3          8.75          4.08        17.55 o                         
  14   7   3         21.56         -7.32         8.86 o                         
  15   7   3          5.71          9.87        11.73 o                         
  16   7   3          4.58         -5.11        12.40 o                         
  17   7   3          9.58         29.93        16.12 o                         
   0   8   3        290.18        280.37        19.93 o                         
   1   8   3          0.29          1.84         5.35 o                         
   2   8   3        573.12        574.17        22.28 o                         
   3   8   3        122.89        119.44        11.09 o                         
   4   8   3        231.80        234.19        14.54 o                         
   5   8   3       2638.25       2639.72        45.53 o                         
   6   8   3         45.27         45.89         9.19 o                         
   7   8   3       1387.24       1287.73        29.73 o                         
   8   8   3        185.94        176.18        12.03 o                         
   9   8   3       1986.02       1896.56        42.15 o                         
  10   8   3         11.10          7.81        15.28 o                         
  11   8   3        939.80        943.68        41.33 o                         
  12   8   3         79.41         70.09        18.66 o                         
  13   8   3        102.84         70.63        23.82 o                         
  14   8   3          0.23         -8.80        21.11 o                         
  15   8   3          0.26         -4.30         9.80 o                         
  16   8   3         12.59          8.41        11.44 o                         
  17   8   3         12.24         31.75        17.67 o                         
   1   9   3       5427.79       5521.87       106.49 o                         
   2   9   3       1310.09       1435.15        35.91 o                         
   3   9   3        295.52        327.02        15.82 o                         
   4   9   3       1732.48       1883.23        40.50 o                         
   5   9   3       1157.16       1279.59        29.33 o                         
   6   9   3          2.56         10.33         8.54 o                         
   7   9   3        526.28        549.17        19.45 o                         
   8   9   3        192.08        236.34        14.26 o                         
   9   9   3        255.87        266.67        14.07 o                         
  10   9   3        230.21        200.02        21.47 o                         
  11   9   3          1.64         11.04        15.45 o                         
  12   9   3         25.03         53.66        30.32 o                         
  13   9   3        149.45        109.07        23.33 o                         
  14   9   3          2.90         13.89        22.76 o                         
  15   9   3         41.88         23.32        27.64 o                         
  16   9   3         25.67          3.74        23.87 o                         
   0  10   3         16.36         55.37        13.49 o                         
   1  10   3       1011.90       1071.96        30.62 o                         
   2  10   3        653.32        655.45        34.98 o                         
   3  10   3       3283.47       3073.65        55.83 o                         
   4  10   3       3506.41       3726.15        69.91 o                         
   5  10   3       1947.34       1855.64        38.42 o                         
   6  10   3        183.43        209.23        15.54 o                         
   7  10   3       3057.37       3100.06        49.03 o                         
   8  10   3        224.86        248.07        19.19 o                         
   9  10   3       2748.92       2814.67        58.72 o                         
  10  10   3          3.50         -7.06        14.53 o                         
  11  10   3        397.92        419.09        31.91 o                         
  12  10   3          0.12        -10.84        16.85 o                         
  13  10   3        328.24        348.10        58.23 o                         
  14  10   3         10.39          3.78        22.88 o                         
  15  10   3        195.58        200.43        36.85 o                         
  16  10   3          2.97        -16.71        21.70 o                         
   1  11   3       3825.45       3806.89        78.68 o                         
   2  11   3         70.43         81.60        10.75 o                         
   3  11   3       6198.76       6188.49       102.04 o                         
   4  11   3        201.09        200.57        14.85 o                         
   5  11   3        470.63        414.29        17.84 o                         
   6  11   3        113.61        137.62        14.71 o                         
   7  11   3         40.83         35.13         9.07 o                         
   8  11   3        553.36        560.45        20.80 o                         
   9  11   3        173.90        149.84        30.07 o                         
  10  11   3        109.53        122.58        21.90 o                         
  11  11   3         16.11         10.78        16.55 o                         
  12  11   3          0.15        -18.39        18.39 o                         
  13  11   3        131.83        183.50        31.34 o                         
  14  11   3        125.54        101.26        44.53 o                         
  15  11   3         99.60         87.20        32.98 o                         
  16  11   3         79.28         80.90        33.77 o                         
   0  12   3       1224.69       1232.43        40.42 o                         
   1  12   3          0.00          4.65         6.76 o                         
   2  12   3       1506.53       1619.73        37.16 o                         
   3  12   3         85.02        143.54        13.91 o                         
   4  12   3         50.43         44.24        11.32 o                         
   5  12   3         46.10         36.44        10.43 o                         
   6  12   3         37.63         38.43         9.57 o                         
   7  12   3          1.73         -0.64         9.60 o                         
   8  12   3        270.46        292.74        26.24 o                         
   9  12   3         51.00         51.06        17.04 o                         
  10  12   3        148.20        131.66        22.54 o                         
  11  12   3        116.39        139.06        23.98 o                         
  12  12   3         96.12         71.43        25.58 o                         
  13  12   3          8.44         21.55        24.40 o                         
  14  12   3        379.30        384.25        81.00 o                         
  15  12   3         11.37         11.93        28.54 o                         
  16  12   3         23.11         58.63        35.05 o                         
   1  13   3        693.70        678.24        25.10 o                         
   2  13   3        535.99        612.89        20.48 o                         
   3  13   3        227.71        189.81        15.86 o                         
   4  13   3       3232.90       3256.81        73.24 o                         
   5  13   3        484.30        419.22        23.16 o                         
   6  13   3        625.19        568.78        26.67 o                         
   7  13   3        799.60        807.51        38.03 o                         
   8  13   3        214.02        211.09        18.22 o                         
   9  13   3       2391.94       2391.68        62.77 o                         
  10  13   3        386.54        434.84        24.53 o                         
  11  13   3         98.76         89.82        14.19 o                         
  12  13   3        155.84        172.46        30.62 o                         
  13  13   3        441.89        490.24        45.55 o                         
  14  13   3         68.14         41.08        34.36 o                         
  15  13   3          9.61        -15.48        28.46 o                         
   0  14   3        502.27        506.46        28.08 o                         
   1  14   3         54.03         52.69         9.92 o                         
   2  14   3       1208.09       1249.10        30.12 o                         
   3  14   3        123.01         98.72        11.34 o                         
   4  14   3        825.60        889.56        32.90 o                         
   5  14   3        544.36        579.37        27.68 o                         
   6  14   3          6.68         15.67        14.83 o                         
   7  14   3        962.10        965.42        39.94 o                         
   8  14   3        631.03        651.79        31.53 o                         
   9  14   3        815.90        889.18        36.83 o                         
  10  14   3        200.96        214.38        19.82 o                         
  11  14   3        447.35        485.41        30.02 o                         
  12  14   3        193.36        196.16        40.59 o                         
  13  14   3        573.97        640.34        34.56 o                         
  14  14   3          8.91         20.42        40.33 o                         
  15  14   3         36.57         13.12        31.15 o                         
   1  15   3        802.35        850.41        27.83 o                         
   2  15   3        710.27        747.53        32.81 o                         
   3  15   3        983.24        949.87        37.94 o                         
   4  15   3         62.14         61.19        16.33 o                         
   5  15   3       2447.57       2530.25        65.73 o                         
   6  15   3        319.75        376.58        27.35 o                         
   7  15   3        528.18        592.66        42.73 o                         
   8  15   3        479.92        550.41        51.63 o                         
   9  15   3        302.70        334.16        28.59 o                         
  10  15   3         11.91         20.86        23.06 o                         
  11  15   3        134.81        140.34        29.95 o                         
  12  15   3         13.74        -22.02        22.02 o                         
  13  15   3          3.39          3.41        27.96 o                         
  14  15   3         85.74         54.10        33.17 o                         
  15  15   3        179.39        216.39        43.39 o                         
   0  16   3        819.02        889.90        44.76 o                         
   1  16   3        406.08        434.70        20.07 o                         
   2  16   3         55.09         60.17        11.04 o                         
   3  16   3       1848.72       1827.37        53.43 o                         
   4  16   3        256.91        286.02        24.25 o                         
   5  16   3       1133.47        967.30        46.61 o                         
   6  16   3          3.07         19.50        18.60 o                         
   7  16   3        312.35        326.43        33.77 o                         
   8  16   3         56.10         67.82        21.85 o                         
   9  16   3         19.53         74.14        25.90 o                         
  10  16   3        564.32        544.38        47.01 o                         
  11  16   3         37.47          1.85        32.83 o                         
  12  16   3         35.94         55.72        28.35 o                         
  13  16   3         10.70         -0.08        33.88 o                         
  14  16   3         49.87         58.15        35.54 o                         
   1  17   3       2350.17       2201.58        47.96 o                         
   2  17   3        957.29       1056.81        31.75 o                         
   3  17   3       1857.50       1890.58        55.19 o                         
   4  17   3         76.20         64.53        18.46 o                         
   5  17   3        606.45        643.17        35.40 o                         
   6  17   3        809.35        895.13        46.93 o                         
   7  17   3        272.13        266.05        23.38 o                         
   8  17   3        165.94        163.14        30.09 o                         
   9  17   3         53.41         78.42        26.27 o                         
  10  17   3        558.18        496.27        45.54 o                         
  11  17   3         34.31         36.08        27.46 o                         
  12  17   3        131.18        104.76        35.83 o                         
  13  17   3         78.65         66.11        34.78 o                         
  14  17   3         27.72         46.54        33.70 o                         
   0  18   3        979.30        983.88        47.08 o                         
   1  18   3        681.64        746.04        26.06 o                         
   2  18   3        615.50        649.73        36.57 o                         
   3  18   3        422.72        438.76        24.95 o                         
   4  18   3        366.46        391.35        23.64 o                         
   5  18   3          0.32         -7.37        15.44 o                         
   6  18   3          3.99         -8.91        21.12 o                         
   7  18   3        123.45        122.75        27.77 o                         
   8  18   3         52.41         24.85        24.88 o                         
   9  18   3          1.41        -21.80        22.47 o                         
  10  18   3         12.52         52.24        27.61 o                         
  11  18   3         59.61         34.39        27.56 o                         
  12  18   3         38.01         85.85        35.23 o                         
  13  18   3          0.54        -29.00        29.00 o                         
   1  19   3         98.13         64.31        15.28 o                         
   2  19   3         90.87        107.41        18.73 o                         
   3  19   3         27.39         15.87        13.34 o                         
   4  19   3         66.02         99.70        14.78 o                         
   5  19   3       1266.50       1358.06        44.64 o                         
   6  19   3         83.06        110.20        23.80 o                         
   7  19   3        675.98        648.22        47.48 o                         
   8  19   3         29.77          9.16        24.24 o                         
   9  19   3         42.81         32.69        26.42 o                         
  10  19   3        132.92        145.40        36.99 o                         
  11  19   3          0.23          8.80        27.26 o                         
  12  19   3        151.30        139.60        39.85 o                         
  13  19   3         35.52        -39.30        39.30 o                         
   0  20   3        946.85        823.59        49.62 o                         
   1  20   3          4.57        -12.95        12.95 o                         
   2  20   3          1.87        -10.24        16.90 o                         
   3  20   3         29.16         24.88        13.46 o                         
   4  20   3        208.04        216.76        21.27 o                         
   5  20   3        215.17        225.05        27.85 o                         
   6  20   3        127.26         98.10        24.02 o                         
   7  20   3        586.44        583.65        59.30 o                         
   8  20   3         16.38         -4.91        23.58 o                         
   9  20   3        236.50        293.94        39.01 o                         
  10  20   3          0.11          1.01        26.67 o                         
  11  20   3         42.41         31.42        32.45 o                         
  12  20   3        127.61         48.08        37.04 o                         
   1  21   3        446.62        353.07        33.33 o                         
   2  21   3        547.80        512.18        32.20 o                         
   3  21   3        280.31        280.69        23.51 o                         
   4  21   3         80.41         54.90        22.55 o                         
   5  21   3         11.58         12.28        22.16 o                         
   6  21   3        415.16        428.90        36.64 o                         
   7  21   3          2.47         -4.11        21.35 o                         
   8  21   3         26.56         18.95        27.51 o                         
   9  21   3         10.97         31.90        28.31 o                         
  10  21   3         36.27         -2.75        26.91 o                         
  11  21   3         24.86        -29.45        29.45 o                         
   0  22   3         35.69         11.28        25.08 o                         
   1  22   3        114.65        141.73        24.11 o                         
   2  22   3          0.28         14.13        23.70 o                         
   3  22   3         10.47        -12.05        23.94 o                         
   4  22   3          1.59         -4.90        20.96 o                         
   5  22   3         90.40         89.35        26.76 o                         
   6  22   3         13.75        -12.99        19.64 o                         
   7  22   3        207.66        261.97        32.93 o                         
   8  22   3         11.26         -0.97        22.47 o                         
   9  22   3        142.12        174.04        36.01 o                         
  10  22   3          0.59        -10.14        30.31 o                         
  11  22   3         18.01         -6.75        33.02 o                         
   1  23   3        503.89        603.60        55.67 o                         
   2  23   3         14.01         19.21        25.45 o                         
   3  23   3        472.19        420.02        44.99 o                         
   4  23   3          1.23          3.67        23.08 o                         
   5  23   3         16.42         -4.98        23.93 o                         
   6  23   3        262.66        271.14        37.38 o                         
   7  23   3         44.79         35.74        23.69 o                         
   8  23   3        102.45        150.32        30.83 o                         
   9  23   3         32.39         49.08        38.37 o                         
  10  23   3          3.73        -15.73        31.62 o                         
   0  24   3          0.57          8.17        85.54 o                         
   1  24   3        142.11        149.86        63.64 o                         
   2  24   3         42.60         30.66        29.66 o                         
   3  24   3        164.53        146.17        37.49 o                         
   4  24   3        109.03        108.64        34.03 o                         
   5  24   3         33.29         14.30        28.17 o                         
   6  24   3         47.64         71.71        33.41 o                         
   7  24   3        191.48        185.93        35.15 o                         
   8  24   3          3.70        -25.51        25.51 o                         
   9  24   3         81.73         94.73        37.90 o                         
   1  25   3        205.13        175.85        39.18 o                         
   2  25   3         39.42         50.47        31.80 o                         
   3  25   3         15.93        -30.44        30.44 o                         
   4  25   3         57.01         58.81        36.34 o                         
   5  25   3          1.92         -7.86        31.78 o                         
   6  25   3          0.13         21.20        29.07 o                         
   7  25   3          0.24         -4.59        26.15 o                         
   8  25   3          0.25        -27.14        27.14 o                         
   0  26   3         20.02         11.63        43.05 o                         
   1  26   3         13.93          4.43        29.86 o                         
   2  26   3          0.04         -8.76        28.36 o                         
   3  26   3        167.99        148.84        45.43 o                         
   4  26   3         16.13         19.40        36.17 o                         
   5  26   3        174.69        231.91        50.52 o                         
   6  26   3          4.58         41.71        38.76 o                         
   1  27   3        736.06        847.17        97.67 o                         
   2  27   3          0.00         -6.15        31.65 o                         
   3  27   3        297.30        300.30        72.75 o                         
   4  27   3         26.10         18.38        37.78 o                         
   0  28   3          4.25         13.13        55.29 o                         
   1  28   3          0.01         38.81        38.91 o                         
   0   0   4        685.72        736.14        50.07 o                         
   1   0   4      16259.31      15647.44       417.35 o                         
   2   0   4       5344.65       5350.96       150.33 o                         
   3   0   4       1057.54        975.85        39.45 o                         
   4   0   4       5151.36       5226.48       130.73 o                         
   5   0   4       1072.40       1050.55        36.17 o                         
   6   0   4          0.91         -2.49         9.94 o                         
   7   0   4       1490.62       1524.73        45.19 o                         
   8   0   4        192.49        205.79        18.46 o                         
   9   0   4        386.44        386.48        25.13 o                         
  10   0   4       1177.73       1215.84        41.73 o                         
  11   0   4        431.67        513.18        31.22 o                         
  12   0   4          0.41          4.40        18.70 o                         
  13   0   4         24.25          0.16        26.52 o                         
  14   0   4        105.87        116.89        27.15 o                         
  15   0   4        302.92        302.81        41.62 o                         
  16   0   4         15.80         13.03        27.17 o                         
  17   0   4        108.70         83.54        32.67 o                         
   1   1   4        261.85        312.61        22.08 o                         
   2   1   4       4917.87       4979.32       110.20 o                         
   3   1   4        581.13        590.40        18.85 o                         
   4   1   4       2169.31       2125.93        44.93 o                         
   5   1   4          0.01          1.97         6.49 o                         
   6   1   4       7753.94       7878.05       129.28 o                         
   7   1   4       7983.24       7929.27       124.92 o                         
   8   1   4       8399.39       8649.33       136.33 o                         
   9   1   4         44.82         41.31         9.63 o                         
  10   1   4        198.65        206.90        16.35 o                         
  11   1   4          0.18         -0.96        11.47 o                         
  12   1   4        145.29        146.53        17.17 o                         
  13   1   4         66.35         66.83        15.94 o                         
  14   1   4        434.73        408.79        30.56 o                         
  15   1   4        768.46        706.91        37.32 o                         
  16   1   4        479.54        493.42        35.99 o                         
  17   1   4         56.52         42.08        21.51 o                         
   0   2   4        222.76        288.48        26.43 o                         
   1   2   4       1031.89       1049.49        28.57 o                         
   2   2   4       2137.88       2150.19        60.64 o                         
   3   2   4      10962.15      10650.91       206.16 o                         
   4   2   4       1630.51       1785.84        41.99 o                         
   5   2   4       3769.41       3871.05        70.56 o                         
   6   2   4        428.20        511.20        16.96 o                         
   7   2   4        642.62        631.75        25.86 o                         
   8   2   4        372.98        382.83        17.62 o                         
   9   2   4          1.07          1.22         8.87 o                         
  10   2   4        380.88        409.21        20.15 o                         
  11   2   4        168.91        143.42        14.45 o                         
  12   2   4         20.73         10.60        12.68 o                         
  13   2   4        203.72        190.34        26.07 o                         
  14   2   4        207.63        249.19        22.22 o                         
  15   2   4         86.86         89.53        18.99 o                         
  16   2   4         53.42         28.55        17.27 o                         
  17   2   4         50.71         89.04        22.25 o                         
   1   3   4        210.73        241.84        14.25 o                         
   2   3   4       5909.68       5865.25       118.44 o                         
   3   3   4         73.33        113.46        13.45 o                         
   4   3   4      10105.81       9916.95       180.09 o                         
   5   3   4         18.83         55.70        13.55 o                         
   6   3   4        956.28        888.72        30.98 o                         
   7   3   4        292.49        360.55        15.29 o                         
   8   3   4        909.91        961.12        27.57 o                         
   9   3   4        209.06        185.99        16.36 o                         
  10   3   4       3922.18       3880.14        69.98 o                         
  11   3   4          1.15         -1.31        11.39 o                         
  12   3   4       1365.62       1341.41        43.19 o                         
  13   3   4         93.64        105.26        17.27 o                         
  14   3   4         33.54         39.11        15.79 o                         
  15   3   4          5.97          7.84        14.04 o                         
  16   3   4          0.12          9.75        16.48 o                         
  17   3   4          8.76        -18.46        18.46 o                         
   0   4   4        320.13        377.95        31.77 o                         
   1   4   4       2810.77       2646.87        54.39 o                         
   2   4   4        791.28        790.52        26.25 o                         
   3   4   4       1709.80       1827.47        44.23 o                         
   4   4   4         47.16         33.22         9.26 o                         
   5   4   4      11215.84      11514.21       195.31 o                         
   6   4   4       2862.48       2941.69        55.02 o                         
   7   4   4         22.53         13.02         7.41 o                         
   8   4   4        770.99        796.87        22.87 o                         
   9   4   4        383.34        381.54        18.86 o                         
  10   4   4         10.30         -0.96         9.13 o                         
  11   4   4         85.56         94.04        11.97 o                         
  12   4   4         25.72          4.98        11.40 o                         
  13   4   4        202.26        213.79        19.15 o                         
  14   4   4        109.32        109.80        16.99 o                         
  15   4   4         47.99         38.93        15.88 o                         
  16   4   4         99.07         85.40        28.94 o                         
  17   4   4         89.62         47.47        20.79 o                         
   1   5   4        236.21        239.01        18.38 o                         
   2   5   4      16599.85      16915.62       280.88 o                         
   3   5   4       4658.16       4650.38        89.66 o                         
   4   5   4       1735.58       1691.38        41.94 o                         
   5   5   4       2653.92       2609.94        55.73 o                         
   6   5   4       2668.89       2894.37        54.62 o                         
   7   5   4        809.74        777.46        21.27 o                         
   8   5   4        404.27        349.46        13.19 o                         
   9   5   4         21.23         14.12         5.92 o                         
  10   5   4        668.60        686.60        20.20 o                         
  11   5   4         54.78         61.61        11.16 o                         
  12   5   4         31.57         43.01        11.80 o                         
  13   5   4         23.29         15.77        13.68 o                         
  14   5   4          1.77          9.93        12.73 o                         
  15   5   4         29.79         31.70        18.88 o                         
  16   5   4         23.85         17.56        26.62 o                         
  17   5   4         19.07         41.05        18.34 o                         
   0   6   4       5303.95       5365.10       134.65 o                         
   1   6   4       3701.70       3450.81        69.33 o                         
   2   6   4        809.76        783.19        28.70 o                         
   3   6   4          0.53          1.62         5.34 o                         
   4   6   4        107.86        102.94        10.30 o                         
   5   6   4         84.53         89.67        11.20 o                         
   6   6   4         45.75         54.03         7.99 o                         
   7   6   4        264.55        254.01        13.21 o                         
   8   6   4         60.79         58.49        12.63 o                         
   9   6   4       1138.23       1298.26        38.78 o                         
  10   6   4        436.95        508.33        24.97 o                         
  11   6   4          6.89          8.46        15.82 o                         
  12   6   4        155.96        140.58        11.23 o                         
  13   6   4          0.01        -10.50        10.50 o                         
  14   6   4          0.21         -1.10        11.57 o                         
  15   6   4         17.39         18.52        14.53 o                         
  16   6   4         68.83         97.33        21.46 o                         
  17   6   4         10.60         10.88        23.53 o                         
   1   7   4        324.58        329.48        17.33 o                         
   2   7   4        329.60        359.36        17.31 o                         
   3   7   4          0.05         -0.77         6.63 o                         
   4   7   4         30.37         48.66         9.29 o                         
   5   7   4       5667.44       6100.21       103.87 o                         
   6   7   4         76.40         64.89         8.69 o                         
   7   7   4         75.50         89.01         7.76 o                         
   8   7   4          0.11        -10.05        10.05 o                         
   9   7   4        180.99        161.23        21.44 o                         
  10   7   4         54.89         40.78        13.75 o                         
  11   7   4         25.11         31.13        16.58 o                         
  12   7   4          2.60         -3.31        16.84 o                         
  13   7   4          0.21        -10.95        10.95 o                         
  14   7   4         58.27         47.99        17.16 o                         
  15   7   4          0.01        -15.24        15.24 o                         
  16   7   4         31.55         42.22        16.54 o                         
   0   8   4        210.59        263.80        20.49 o                         
   1   8   4       1190.70       1236.48        36.78 o                         
   2   8   4       1540.59       1654.09        39.78 o                         
   3   8   4       1612.46       1674.94        37.31 o                         
   4   8   4          1.36          7.33         9.17 o                         
   5   8   4          1.67         -6.95         7.26 o                         
   6   8   4        249.56        306.06        15.22 o                         
   7   8   4        146.35        151.36         9.72 o                         
   8   8   4        236.06        276.80        12.08 o                         
   9   8   4          0.32         22.16        10.25 o                         
  10   8   4        241.11        208.61        19.01 o                         
  11   8   4          5.06          0.99         9.60 o                         
  12   8   4        758.32        738.69        39.09 o                         
  13   8   4         12.64         -9.86        18.63 o                         
  14   8   4        191.16        182.24        26.48 o                         
  15   8   4          4.90         26.24        16.39 o                         
  16   8   4         16.57         12.65        14.09 o                         
   1   9   4       5328.47       5518.31       107.35 o                         
   2   9   4       2199.73       2301.16        51.76 o                         
   3   9   4       3233.17       3458.07        67.22 o                         
   4   9   4       2218.46       2204.82        62.15 o                         
   5   9   4       2152.68       2327.10        51.80 o                         
   6   9   4       4088.69       4085.18        68.00 o                         
   7   9   4        122.33        121.69        11.04 o                         
   8   9   4       3381.96       3433.07        54.32 o                         
   9   9   4         30.29         13.79        10.81 o                         
  10   9   4        741.90        764.19        29.59 o                         
  11   9   4          6.14         -6.22        13.55 o                         
  12   9   4        215.43        216.40        28.44 o                         
  13   9   4         47.88         46.51        21.64 o                         
  14   9   4        174.42        152.53        33.92 o                         
  15   9   4         29.42         32.64        17.88 o                         
  16   9   4          0.09        -19.31        19.98 o                         
   0  10   4        142.93        234.12        21.53 o                         
   1  10   4         88.27         66.51        11.39 o                         
   2  10   4        310.47        444.04        31.92 o                         
   3  10   4        322.08        382.19        17.85 o                         
   4  10   4       1062.07       1037.71        29.77 o                         
   5  10   4        961.99       1048.14        31.47 o                         
   6  10   4       1072.19       1065.63        29.79 o                         
   7  10   4          0.04          2.14         7.59 o                         
   8  10   4        186.20        181.00        11.21 o                         
   9  10   4        320.06        334.22        13.10 o                         
  10  10   4       1064.99        991.49        37.60 o                         
  11  10   4         13.82         -3.52         9.72 o                         
  12  10   4        477.50        485.23        32.97 o                         
  13  10   4         12.97          2.16        19.27 o                         
  14  10   4         23.30         24.70        27.18 o                         
  15  10   4          6.52        -22.22        24.65 o                         
  16  10   4          0.80         -0.72        22.19 o                         
   1  11   4        658.72        805.43        29.29 o                         
   2  11   4          9.79         27.15        10.75 o                         
   3  11   4       1196.41       1275.11        35.43 o                         
   4  11   4        255.78        292.86        16.48 o                         
   5  11   4        780.86        936.02        35.11 o                         
   6  11   4        192.94        201.94        14.67 o                         
   7  11   4        233.67        221.36        15.15 o                         
   8  11   4         86.77        109.19        10.60 o                         
   9  11   4        150.40        154.20        12.56 o                         
  10  11   4          0.10         -4.46         8.36 o                         
  11  11   4          2.07        -17.73        17.73 o                         
  12  11   4         11.51         31.95        18.46 o                         
  13  11   4         84.44         49.16        33.26 o                         
  14  11   4         65.84         88.09        31.46 o                         
  15  11   4         39.01         59.44        31.32 o                         
  16  11   4         29.96         31.76        39.91 o                         
   0  12   4        929.28        923.37        43.55 o                         
   1  12   4        170.74        100.94        16.96 o                         
   2  12   4        845.36        799.02        31.29 o                         
   3  12   4        951.77        910.19        28.07 o                         
   4  12   4        901.07        850.77        27.45 o                         
   5  12   4         52.24         58.35        11.69 o                         
   6  12   4        394.01        446.73        19.97 o                         
   7  12   4         20.92         12.32        13.55 o                         
   8  12   4         30.15         16.89        11.68 o                         
   9  12   4        673.73        680.24        26.61 o                         
  10  12   4          0.18         -6.33         9.43 o                         
  11  12   4         14.46          9.36         7.67 o                         
  12  12   4        366.40        416.54        41.05 o                         
  13  12   4         91.16         58.60        26.52 o                         
  14  12   4         50.51         86.52        32.37 o                         
  15  12   4         14.83         12.24        29.09 o                         
   1  13   4       1610.18       1604.07        43.49 o                         
   2  13   4         44.28         32.49        11.52 o                         
   3  13   4        592.55        720.82        26.10 o                         
   4  13   4        941.32       1026.06        31.46 o                         
   5  13   4        306.69        323.60        19.00 o                         
   6  13   4       1958.19       1894.34        42.78 o                         
   7  13   4        534.61        557.20        24.32 o                         
   8  13   4       2514.31       2537.47        58.38 o                         
   9  13   4          1.80         -0.27        10.80 o                         
  10  13   4       1484.45       1533.30        45.32 o                         
  11  13   4          2.12         -0.05        14.62 o                         
  12  13   4        797.84        731.89        27.50 o                         
  13  13   4         73.95         67.99        18.72 o                         
  14  13   4        144.13         77.31        33.30 o                         
  15  13   4         23.67         11.05        41.10 o                         
   0  14   4         13.07         31.88        15.68 o                         
   1  14   4        283.92        287.39        22.82 o                         
   2  14   4         23.46          8.74        12.07 o                         
   3  14   4         78.95         66.17        12.02 o                         
   4  14   4         48.64         62.06        12.91 o                         
   5  14   4        175.56        128.70        12.47 o                         
   6  14   4        298.68        291.96        16.96 o                         
   7  14   4        368.72        413.71        46.82 o                         
   8  14   4         43.70         52.13        12.31 o                         
   9  14   4          6.96         -2.96        15.10 o                         
  10  14   4         32.41         87.91        26.08 o                         
  11  14   4        661.73        664.96        54.92 o                         
  12  14   4        106.55         89.20        28.88 o                         
  13  14   4         31.35         -4.87        43.06 o                         
  14  14   4         58.76         56.54        31.49 o                         
  15  14   4         60.07         35.18        33.40 o                         
   1  15   4        224.49        247.87        16.13 o                         
   2  15   4         98.59         86.27        15.77 o                         
   3  15   4         27.10         26.71         9.74 o                         
   4  15   4        995.17        983.48        35.82 o                         
   5  15   4         83.58         74.43        14.15 o                         
   6  15   4       2829.50       2694.77        64.49 o                         
   7  15   4        114.96        141.91        22.16 o                         
   8  15   4       1320.40       1432.28        68.89 o                         
   9  15   4        271.22        316.49        30.12 o                         
  10  15   4        416.73        469.91        43.23 o                         
  11  15   4         12.23        -11.88        23.18 o                         
  12  15   4         81.24         80.39        29.53 o                         
  13  15   4         12.25         15.57        29.61 o                         
  14  15   4         19.67         50.51        33.23 o                         
   0  16   4       7007.22       6664.71       156.90 o                         
   1  16   4         18.44         37.38        11.44 o                         
   2  16   4       1195.04       1171.24        34.90 o                         
   3  16   4         75.70         80.88        12.48 o                         
   4  16   4        281.17        246.45        20.58 o                         
   5  16   4        167.26        164.97        22.72 o                         
   6  16   4        110.99         97.42        19.66 o                         
   7  16   4       1631.46       1482.11        68.13 o                         
   8  16   4        983.68        981.18        56.65 o                         
   9  16   4       1133.19       1141.62        63.79 o                         
  10  16   4         88.69         93.02        29.22 o                         
  11  16   4          8.12         -1.87        24.58 o                         
  12  16   4         24.03         -6.08        28.79 o                         
  13  16   4          9.92          2.07        30.71 o                         
  14  16   4        164.73        149.11        72.12 o                         
   1  17   4        858.52        897.13        29.88 o                         
   2  17   4         67.75         74.02        12.48 o                         
   3  17   4        177.47        157.30        14.42 o                         
   4  17   4        467.88        438.03        27.04 o                         
   5  17   4        642.06        677.07        36.08 o                         
   6  17   4        622.40        667.19        47.04 o                         
   7  17   4         94.10         80.18        21.91 o                         
   8  17   4        108.19        122.38        28.78 o                         
   9  17   4          1.79          0.16        27.03 o                         
  10  17   4          8.37         -9.76        24.56 o                         
  11  17   4         34.12          7.14        26.30 o                         
  12  17   4          0.85          7.82        30.37 o                         
  13  17   4          3.91         12.71        31.45 o                         
   0  18   4         33.76         17.64        17.01 o                         
   1  18   4          0.07          0.06        12.52 o                         
   2  18   4        211.03        169.96        16.61 o                         
   3  18   4         82.06         79.95        22.04 o                         
   4  18   4         59.39         46.86        17.36 o                         
   5  18   4        778.04        812.69        40.10 o                         
   6  18   4        321.86        306.44        29.84 o                         
   7  18   4         90.54         88.57        22.52 o                         
   8  18   4         53.82        102.18        27.79 o                         
   9  18   4         18.91         50.64        26.94 o                         
  10  18   4          7.55        -11.10        25.26 o                         
  11  18   4        259.46        253.16        38.15 o                         
  12  18   4          0.04        -18.25        34.93 o                         
  13  18   4         22.03         -6.70        31.82 o                         
   1  19   4        816.51        895.37        35.10 o                         
   2  19   4        345.56        288.72        19.16 o                         
   3  19   4        295.33        339.93        26.75 o                         
   4  19   4        280.66        348.11        29.55 o                         
   5  19   4         29.33         42.47        17.92 o                         
   6  19   4        115.27         79.92        21.87 o                         
   7  19   4         15.20         -0.29        18.98 o                         
   8  19   4          5.01          7.08        20.93 o                         
   9  19   4          0.41        -20.48        24.21 o                         
  10  19   4        161.45        225.81        44.90 o                         
  11  19   4         27.69         57.26        33.15 o                         
  12  19   4        127.26        159.84        40.12 o                         
   0  20   4         77.84         65.30        29.50 o                         
   1  20   4         20.34          3.81        13.92 o                         
   2  20   4        733.03        683.53        34.47 o                         
   3  20   4        263.63        275.09        28.45 o                         
   4  20   4        708.54        701.83        33.47 o                         
   5  20   4          3.13          6.17        19.47 o                         
   6  20   4          6.88         38.72        20.32 o                         
   7  20   4         29.93         28.02        21.12 o                         
   8  20   4         81.56         86.07        24.90 o                         
   9  20   4        133.44         63.72        28.81 o                         
  10  20   4          0.01        -18.50        25.32 o                         
  11  20   4          3.03        -10.50        31.18 o                         
  12  20   4         15.51         46.37        36.22 o                         
   1  21   4        140.58        140.40        24.28 o                         
   2  21   4        698.99        731.68        40.20 o                         
   3  21   4         16.79         24.98        16.70 o                         
   4  21   4        378.13        415.54        34.85 o                         
   5  21   4          2.20          7.85        19.59 o                         
   6  21   4         99.89        136.03        25.91 o                         
   7  21   4          0.36         25.10        22.42 o                         
   8  21   4        257.65        202.69        39.71 o                         
   9  21   4          8.32          4.93        25.80 o                         
  10  21   4        393.12        571.89        59.02 o                         
  11  21   4         19.90         -3.15        32.80 o                         
   0  22   4          5.41        -15.26        26.02 o                         
   1  22   4        710.29        679.58        43.70 o                         
   2  22   4        361.59        412.42        46.67 o                         
   3  22   4        495.61        457.04        39.86 o                         
   4  22   4        630.26        567.22        44.65 o                         
   5  22   4          0.15         17.20        24.34 o                         
   6  22   4         88.23        117.13        40.19 o                         
   7  22   4          5.23         14.16        22.68 o                         
   8  22   4          5.26        -13.52        25.39 o                         
   9  22   4         31.35        -14.49        27.52 o                         
  10  22   4          0.16         -9.04        32.17 o                         
   1  23   4         11.89         12.81        23.50 o                         
   2  23   4         41.05          0.10        25.03 o                         
   3  23   4         61.52         48.27        27.16 o                         
   4  23   4          1.00        -22.91        24.54 o                         
   5  23   4         37.56         20.43        24.45 o                         
   6  23   4         17.13         -5.29        23.95 o                         
   7  23   4          1.26        -22.54        22.54 o                         
   8  23   4         16.96          6.37        27.78 o                         
   9  23   4          1.32         16.97        33.76 o                         
   0  24   4        667.71        598.90        92.84 o                         
   1  24   4         20.12         28.45        35.17 o                         
   2  24   4        743.85        627.18        69.18 o                         
   3  24   4          5.05          0.89        27.36 o                         
   4  24   4        536.17        555.90        53.90 o                         
   5  24   4         30.70         44.56        30.08 o                         
   6  24   4         97.09        124.24        30.18 o                         
   7  24   4          6.74         30.26        33.31 o                         
   8  24   4         63.30         69.17        37.31 o                         
   1  25   4        130.06        131.84        37.63 o                         
   2  25   4         63.57         47.85        37.83 o                         
   3  25   4         36.07        -23.48        31.06 o                         
   4  25   4        175.96        156.35        42.79 o                         
   5  25   4          1.91        -25.63        25.63 o                         
   6  25   4        271.16        338.57        46.89 o                         
   7  25   4          6.26         -3.39        32.57 o                         
   0  26   4          0.44         -8.91        43.84 o                         
   1  26   4          2.47         15.63        30.58 o                         
   2  26   4          7.93        -32.29        32.29 o                         
   3  26   4          4.09         28.96        37.44 o                         
   4  26   4          2.76         25.77        41.13 o                         
   5  26   4         30.78         11.94        35.75 o                         
   1  27   4         59.94        -24.23        46.52 o                         
   2  27   4         73.36         60.71        36.73 o                         
   3  27   4          1.26        -29.01        32.80 o                         
   1   1   5        828.01        745.76        24.64 o                         
   2   1   5         15.89         27.62         8.12 o                         
   3   1   5       5419.76       5336.63       101.74 o                         
   4   1   5          0.75          0.58         6.56 o                         
   5   1   5       5080.04       4836.99        88.23 o                         
   6   1   5        375.97        317.26        15.50 o                         
   7   1   5        232.59        269.08        14.84 o                         
   8   1   5       1553.12       1594.75        35.39 o                         
   9   1   5        208.60        181.42        14.16 o                         
  10   1   5        156.58        193.31        15.25 o                         
  11   1   5         52.29         46.89        13.33 o                         
  12   1   5        633.58        622.54        27.20 o                         
  13   1   5          0.13         -0.49        13.05 o                         
  14   1   5        181.98        204.78        30.48 o                         
  15   1   5          2.90         19.35        17.52 o                         
  16   1   5          0.10        -13.47        17.25 o                         
  17   1   5          0.43         71.91        23.94 o                         
   0   2   5       7414.97       7207.01       247.82 o                         
   1   2   5       1537.28       1597.85        40.22 o                         
   2   2   5        289.28        243.22        22.13 o                         
   3   2   5       5545.28       5572.27       124.60 o                         
   4   2   5       1021.95        992.93        24.87 o                         
   5   2   5         51.54         45.46         8.27 o                         
   6   2   5         46.80         63.41         9.57 o                         
   7   2   5        432.47        417.86        17.89 o                         
   8   2   5        438.05        475.91        21.09 o                         
   9   2   5       4139.76       3923.53        74.37 o                         
  10   2   5       2140.49       2145.71        48.17 o                         
  11   2   5       1305.33       1328.10        44.60 o                         
  12   2   5        158.31        147.48        17.13 o                         
  13   2   5        746.07        803.83        54.47 o                         
  14   2   5        271.70        277.38        24.11 o                         
  15   2   5         16.21         24.49        17.67 o                         
  16   2   5        104.07        165.70        25.18 o                         
  17   2   5          4.93        -12.72        19.88 o                         
   1   3   5        260.02        267.12        23.40 o                         
   2   3   5         33.50         16.55         9.97 o                         
   3   3   5         49.77         64.64        13.76 o                         
   4   3   5       6499.03       6767.74       137.08 o                         
   5   3   5        142.19        158.27        12.91 o                         
   6   3   5          0.07         -2.43         7.93 o                         
   7   3   5        317.38        369.45        21.92 o                         
   8   3   5        641.17        690.81        26.45 o                         
   9   3   5          5.03         19.72        10.87 o                         
  10   3   5        720.94        793.01        29.20 o                         
  11   3   5        222.66        232.04        17.81 o                         
  12   3   5        745.69        731.30        31.22 o                         
  13   3   5         20.82         41.37        15.02 o                         
  14   3   5         68.42         44.37        19.62 o                         
  15   3   5         40.39         51.14        17.77 o                         
  16   3   5         25.17         22.86        18.67 o                         
  17   3   5         57.20         35.84        21.62 o                         
   0   4   5        107.58        189.53        21.41 o                         
   1   4   5        612.93        647.13        33.34 o                         
   2   4   5       2484.12       2457.29        63.07 o                         
   3   4   5         29.08         59.19        13.98 o                         
   4   4   5       3055.01       3338.95        74.30 o                         
   5   4   5          0.12         -0.58         8.06 o                         
   6   4   5        583.06        587.48        23.51 o                         
   7   4   5       1017.63       1025.37        29.59 o                         
   8   4   5        622.06        711.50        24.23 o                         
   9   4   5        590.21        658.41        27.21 o                         
  10   4   5        571.29        590.35        39.42 o                         
  11   4   5          1.71        -10.29        10.29 o                         
  12   4   5        422.57        409.37        24.08 o                         
  13   4   5        140.25        160.59        18.74 o                         
  14   4   5         97.49         43.08        27.70 o                         
  15   4   5          9.21         -9.90        16.46 o                         
  16   4   5          7.24          9.75        17.85 o                         
   1   5   5       8296.29       8033.56       148.90 o                         
   2   5   5       4029.80       4241.16        84.53 o                         
   3   5   5       8301.98       7864.05       174.68 o                         
   4   5   5       5599.77       5830.71       112.86 o                         
   5   5   5       2360.14       2193.12        50.31 o                         
   6   5   5       1453.91       1374.30        34.25 o                         
   7   5   5          0.64         -0.58         8.59 o                         
   8   5   5        618.16        634.21        21.94 o                         
   9   5   5        243.84        278.47        17.09 o                         
  10   5   5        585.43        591.24        22.69 o                         
  11   5   5          8.83         28.02        12.15 o                         
  12   5   5         20.88         18.23        12.19 o                         
  13   5   5        506.78        531.50        29.20 o                         
  14   5   5         88.08         58.01        16.31 o                         
  15   5   5        172.32        201.06        24.68 o                         
  16   5   5         33.49         11.44        26.12 o                         
   0   6   5        579.16        685.95        31.80 o                         
   1   6   5       1597.69       1703.65        37.46 o                         
   2   6   5         94.44         73.38        12.54 o                         
   3   6   5        650.54        892.15        29.71 o                         
   4   6   5        659.28        644.12        31.44 o                         
   5   6   5          0.02         -3.25         8.72 o                         
   6   6   5        115.36        147.41        12.95 o                         
   7   6   5        163.27        184.21        14.58 o                         
   8   6   5         93.73        106.35        11.26 o                         
   9   6   5        468.10        481.57        19.75 o                         
  10   6   5        223.85        221.31        17.20 o                         
  11   6   5        901.75        927.14        30.52 o                         
  12   6   5        268.53        268.74        23.75 o                         
  13   6   5        165.27        202.43        20.01 o                         
  14   6   5         29.76          5.67        19.62 o                         
  15   6   5        114.54        139.92        26.12 o                         
  16   6   5          9.51          2.54        21.06 o                         
   1   7   5        442.97        371.10        17.11 o                         
   2   7   5        258.35        258.31        16.02 o                         
   3   7   5       1406.72       1145.76        30.81 o                         
   4   7   5       4310.19       4295.47        81.93 o                         
   5   7   5        926.04        883.89        27.67 o                         
   6   7   5          4.42         -0.74         8.38 o                         
   7   7   5       1232.25       1135.19        31.60 o                         
   8   7   5          0.17         -7.97         7.97 o                         
   9   7   5        127.45        112.40        12.66 o                         
  10   7   5       1297.45       1229.98        33.24 o                         
  11   7   5         27.31         16.02         8.65 o                         
  12   7   5        647.65        687.40        32.06 o                         
  13   7   5         65.39         64.13        15.36 o                         
  14   7   5          0.30          9.86        16.39 o                         
  15   7   5        127.31        112.19        25.65 o                         
  16   7   5        129.75         85.80        20.52 o                         
   0   8   5         12.48        -10.92        10.92 o                         
   1   8   5         16.72          1.74         7.52 o                         
   2   8   5        369.01        461.23        21.07 o                         
   3   8   5         56.12         33.25         9.06 o                         
   4   8   5         57.18         65.01        12.34 o                         
   5   8   5       1294.54       1271.64        34.49 o                         
   6   8   5        178.27        176.54        13.72 o                         
   7   8   5         56.76         45.02        11.70 o                         
   8   8   5        115.02        153.19        12.08 o                         
   9   8   5          1.47         -2.19        13.77 o                         
  10   8   5          0.14          4.30         7.66 o                         
  11   8   5         67.69         74.13         9.93 o                         
  12   8   5        431.77        455.82        26.56 o                         
  13   8   5         47.70         76.07        11.91 o                         
  14   8   5         76.39         66.14        20.23 o                         
  15   8   5          0.13         12.12        15.34 o                         
  16   8   5          0.12         13.54        22.11 o                         
   1   9   5         44.66         44.63         9.90 o                         
   2   9   5        970.86        931.08        30.84 o                         
   3   9   5        164.62        199.61        14.87 o                         
   4   9   5       2004.63       2205.61        48.74 o                         
   5   9   5          0.25         -7.80         7.80 o                         
   6   9   5        143.23        158.47        15.96 o                         
   7   9   5         83.57        106.57        10.99 o                         
   8   9   5        118.40         96.89        11.10 o                         
   9   9   5         91.80         96.78        10.85 o                         
  10   9   5        238.74        246.06        14.11 o                         
  11   9   5        299.26        264.80        18.11 o                         
  12   9   5        146.77        153.54        17.44 o                         
  13   9   5          2.07         11.27         9.24 o                         
  14   9   5          0.17         12.22        13.11 o                         
  15   9   5          0.65          0.66        20.41 o                         
  16   9   5         36.63         26.74        27.19 o                         
   0  10   5       5100.07       5108.94       134.42 o                         
   1  10   5          4.20         13.05         6.94 o                         
   2  10   5         63.75         65.86        12.16 o                         
   3  10   5         29.67         32.67        10.70 o                         
   4  10   5        891.81        980.45        31.04 o                         
   5  10   5       1915.02       1928.55        43.43 o                         
   6  10   5         41.76         56.04        11.94 o                         
   7  10   5       1829.75       1851.94        36.88 o                         
   8  10   5        109.95        135.65        12.27 o                         
   9  10   5        419.95        420.95        17.77 o                         
  10  10   5         37.35         30.51        10.95 o                         
  11  10   5         32.95         21.59        11.34 o                         
  12  10   5         75.87         71.14        10.92 o                         
  13  10   5         26.83         13.16         9.56 o                         
  14  10   5        106.24         85.87        17.15 o                         
  15  10   5        133.99        107.68        31.17 o                         
   1  11   5       1700.30       1572.65        41.80 o                         
   2  11   5          9.33         -2.31        14.37 o                         
   3  11   5         78.84         81.17        13.19 o                         
   4  11   5         29.37          9.67         9.78 o                         
   5  11   5         14.91         12.99        10.42 o                         
   6  11   5         12.95         28.22        10.22 o                         
   7  11   5        213.20        239.96        15.47 o                         
   8  11   5        865.10        935.24        29.23 o                         
   9  11   5          5.58          0.31         8.65 o                         
  10  11   5        419.09        438.29        19.19 o                         
  11  11   5          2.04          7.00         8.20 o                         
  12  11   5        111.14        129.51        27.89 o                         
  13  11   5         17.66         12.49        19.52 o                         
  14  11   5          9.04          5.85        26.14 o                         
  15  11   5         88.27         78.98        16.40 o                         
   0  12   5        105.13        113.46        19.66 o                         
   1  12   5        584.40        563.27        26.50 o                         
   2  12   5         23.62         47.68        12.32 o                         
   3  12   5        301.85        335.33        21.51 o                         
   4  12   5        295.31        326.72        23.69 o                         
   5  12   5        669.66        691.86        25.66 o                         
   6  12   5        249.83        277.28        17.55 o                         
   7  12   5       1312.50       1334.66        35.40 o                         
   8  12   5          9.84         10.98        13.53 o                         
   9  12   5         65.59         77.53        13.20 o                         
  10  12   5        180.94        214.46        15.48 o                         
  11  12   5          4.49         -6.33         8.70 o                         
  12  12   5         23.70         37.48        15.58 o                         
  13  12   5         27.48         28.10        16.07 o                         
  14  12   5          0.00        -28.18        28.18 o                         
  15  12   5         80.65        102.73        17.97 o                         
   1  13   5       1773.84       1715.57        60.07 o                         
   2  13   5         14.35          0.90        11.66 o                         
   3  13   5        257.06        253.91        24.25 o                         
   4  13   5        621.02        623.60        28.85 o                         
   5  13   5       2066.89       1959.17        44.77 o                         
   6  13   5       1028.19       1019.12        33.39 o                         
   7  13   5        304.73        273.91        18.71 o                         
   8  13   5        767.75        785.16        33.81 o                         
   9  13   5        279.69        293.22        22.18 o                         
  10  13   5         17.21         40.04        15.40 o                         
  11  13   5         96.82         93.99        19.18 o                         
  12  13   5        268.33        242.59        23.82 o                         
  13  13   5          0.01          2.33        13.64 o                         
  14  13   5          0.85         -0.21        20.99 o                         
  15  13   5         56.59         69.34        26.76 o                         
   0  14   5       1475.84       1355.95        55.41 o                         
   1  14   5        236.02        283.69        21.23 o                         
   2  14   5        765.60        782.44        33.46 o                         
   3  14   5          9.17         17.94        11.74 o                         
   4  14   5        173.14        174.19        18.97 o                         
   5  14   5       1709.65       1830.10        48.59 o                         
   6  14   5        154.13        171.06        15.60 o                         
   7  14   5        320.89        345.28        20.77 o                         
   8  14   5          0.24          0.62        13.01 o                         
   9  14   5         95.96        126.99        18.34 o                         
  10  14   5        183.76        188.31        27.05 o                         
  11  14   5        470.19        553.01        58.71 o                         
  12  14   5         44.39         26.07        26.52 o                         
  13  14   5        135.23         83.50        33.69 o                         
  14  14   5         19.80         43.74        37.19 o                         
   1  15   5        213.94        217.09        22.08 o                         
   2  15   5         19.31        -12.25        12.25 o                         
   3  15   5        475.60        508.14        24.20 o                         
   4  15   5         27.01         19.15        13.88 o                         
   5  15   5         57.40         37.41        14.82 o                         
   6  15   5        876.01        974.28        32.90 o                         
   7  15   5        600.87        638.61        27.26 o                         
   8  15   5         38.31          7.07        17.01 o                         
   9  15   5         38.60         27.86        19.66 o                         
  10  15   5          0.01         -5.91        23.54 o                         
  11  15   5          5.98        -23.24        23.24 o                         
  12  15   5          4.40        -27.87        27.87 o                         
  13  15   5          0.66         56.17        33.21 o                         
  14  15   5          0.00        -16.42        34.03 o                         
   0  16   5        554.23        616.60        41.15 o                         
   1  16   5         28.47         23.10        17.30 o                         
   2  16   5       2732.05       2719.65        59.13 o                         
   3  16   5        273.97        281.86        21.07 o                         
   4  16   5          3.18        -12.51        12.51 o                         
   5  16   5         25.59         31.45        14.63 o                         
   6  16   5        912.40        921.21        31.52 o                         
   7  16   5         22.98         17.11        14.96 o                         
   8  16   5         34.86          8.17        18.32 o                         
   9  16   5          0.04         21.32        22.99 o                         
  10  16   5         18.74         48.00        26.45 o                         
  11  16   5         60.33         25.98        32.33 o                         
  12  16   5        106.47         72.15        37.34 o                         
  13  16   5         90.34         90.25        61.28 o                         
   1  17   5       3491.33       3604.23        68.76 o                         
   2  17   5       1038.64       1128.82        56.21 o                         
   3  17   5        566.53        549.35        40.78 o                         
   4  17   5        597.29        600.37        30.42 o                         
   5  17   5        181.67        149.87        13.84 o                         
   6  17   5        456.72        493.96        34.34 o                         
   7  17   5         27.92         17.33        16.39 o                         
   8  17   5         31.59        -19.19        23.44 o                         
   9  17   5         48.07         67.89        26.70 o                         
  10  17   5        103.27        110.27        30.38 o                         
  11  17   5          5.86         23.32        29.51 o                         
  12  17   5         20.45          7.46        33.20 o                         
  13  17   5         74.10         53.83        45.47 o                         
   0  18   5        141.89        120.51        23.39 o                         
   1  18   5        388.40        452.29        23.79 o                         
   2  18   5        470.20        530.58        26.22 o                         
   3  18   5        324.00        277.53        18.91 o                         
   4  18   5        402.35        386.37        25.36 o                         
   5  18   5         36.02         21.01        16.97 o                         
   6  18   5        499.89        452.90        43.27 o                         
   7  18   5         17.06         23.49        25.71 o                         
   8  18   5         92.29         70.09        27.35 o                         
   9  18   5        104.83         91.69        29.65 o                         
  10  18   5          1.12         -1.46        25.73 o                         
  11  18   5        148.92        185.64        40.06 o                         
  12  18   5         12.76        -11.85        31.19 o                         
   1  19   5         55.30         23.42        14.83 o                         
   2  19   5        246.00        240.73        23.29 o                         
   3  19   5        275.97        332.82        27.51 o                         
   4  19   5        914.40        891.66        39.74 o                         
   5  19   5         76.33        102.24        22.59 o                         
   6  19   5         28.10         18.33        19.35 o                         
   7  19   5         13.37         56.69        25.29 o                         
   8  19   5         11.51          0.55        25.51 o                         
   9  19   5         79.02         69.64        29.95 o                         
  10  19   5          0.24        -16.99        25.10 o                         
  11  19   5         11.71        -11.40        29.57 o                         
  12  19   5          9.01         -4.65        38.54 o                         
   0  20   5        512.79        542.49        83.97 o                         
   1  20   5         75.36         43.28        19.79 o                         
   2  20   5        206.56        262.68        27.87 o                         
   3  20   5         24.00         55.89        20.19 o                         
   4  20   5        180.76        218.69        27.08 o                         
   5  20   5        381.76        465.39        36.40 o                         
   6  20   5         38.56         52.45        24.60 o                         
   7  20   5        312.72        354.83        39.79 o                         
   8  20   5         50.82         36.09        27.19 o                         
   9  20   5        407.40        368.74        43.00 o                         
  10  20   5          4.46        -27.11        27.11 o                         
  11  20   5        317.62        456.57        82.87 o                         
   1  21   5        151.61        181.45        27.09 o                         
   2  21   5        774.33        773.63        42.40 o                         
   3  21   5         45.07         22.02        21.07 o                         
   4  21   5        101.79         57.28        23.79 o                         
   5  21   5        128.98         83.11        32.68 o                         
   6  21   5         24.61          7.55        24.61 o                         
   7  21   5         43.01         34.30        26.34 o                         
   8  21   5          0.10         19.11        27.06 o                         
   9  21   5          0.00         48.01        28.92 o                         
  10  21   5         10.47         15.72        32.28 o                         
   0  22   5         29.48         54.54        32.55 o                         
   1  22   5        189.57        199.23        29.31 o                         
   2  22   5        162.70        140.42        31.78 o                         
   3  22   5        388.86        409.02        40.02 o                         
   4  22   5        157.67        178.24        34.20 o                         
   5  22   5        130.01        162.91        30.49 o                         
   6  22   5         27.70         56.58        30.86 o                         
   7  22   5         40.90          4.13        30.60 o                         
   8  22   5          3.75        -23.54        28.22 o                         
   9  22   5         12.38         34.27        34.15 o                         
  10  22   5         11.01         -0.15        30.98 o                         
   1  23   5        239.59        237.96        42.76 o                         
   2  23   5         58.41         53.20        27.40 o                         
   3  23   5        899.62        917.86        63.29 o                         
   4  23   5         27.86        -24.83        24.83 o                         
   5  23   5        643.99        651.94        49.19 o                         
   6  23   5         83.54         73.33        32.63 o                         
   7  23   5         38.31         17.59        32.03 o                         
   8  23   5         42.66         50.39        35.01 o                         
   9  23   5          2.54        -35.45        35.45 o                         
   0  24   5          9.50         51.48        44.60 o                         
   1  24   5          0.40         13.17        34.75 o                         
   2  24   5         19.33         46.01        31.70 o                         
   3  24   5          2.91         11.27        25.41 o                         
   4  24   5          5.35        -24.90        24.90 o                         
   5  24   5          2.90        -27.14        33.18 o                         
   6  24   5          1.21         50.30        34.35 o                         
   7  24   5         34.41         52.70        33.29 o                         
   1  25   5        194.13        215.78        78.71 o                         
   2  25   5          0.90        -29.37        29.37 o                         
   3  25   5         97.79        115.07        51.96 o                         
   4  25   5         55.29         33.83        34.32 o                         
   5  25   5         60.44         22.97        42.53 o                         
   6  25   5         21.24         29.87        39.27 o                         
   0  26   5        118.43        248.37        61.49 o                         
   1  26   5         42.77         41.02        34.16 o                         
   2  26   5         97.88         60.38        38.43 o                         
   3  26   5         18.80          3.29        56.26 o                         
   4  26   5         27.18         71.59        38.19 o                         
   1  27   5        236.89        331.12        51.94 o                         
   0   0   6       1644.51       1480.30        74.58 o                         
   1   0   6        339.67        390.81        37.29 o                         
   2   0   6       6140.25       6471.84       185.65 o                         
   3   0   6       1088.39       1099.16        47.58 o                         
   4   0   6        520.18        512.06        27.38 o                         
   5   0   6       3581.84       3614.04        98.88 o                         
   6   0   6        617.19        648.08        33.75 o                         
   7   0   6        614.02        687.16        34.95 o                         
   8   0   6        447.22        430.77        27.77 o                         
   9   0   6       2527.81       2609.85        78.75 o                         
  10   0   6        925.36        940.26        42.56 o                         
  11   0   6       4778.77       4842.31       122.67 o                         
  12   0   6        911.53       1031.75        55.94 o                         
  13   0   6        596.78        621.77        51.39 o                         
  14   0   6         76.26         26.91        34.13 o                         
  15   0   6         18.61         47.66        28.16 o                         
  16   0   6        268.86        281.91        48.08 o                         
   1   1   6       1888.16       2119.71        47.79 o                         
   2   1   6        135.61        151.48        13.94 o                         
   3   1   6        803.78        818.26        31.32 o                         
   4   1   6        103.99        133.01        11.32 o                         
   5   1   6        666.29        757.23        24.39 o                         
   6   1   6        641.95        594.63        24.55 o                         
   7   1   6        377.02        391.18        19.76 o                         
   8   1   6         89.86        111.83        12.39 o                         
   9   1   6         88.96         91.11        13.35 o                         
  10   1   6       1037.53       1029.41        35.09 o                         
  11   1   6         50.72         49.18        14.00 o                         
  12   1   6        572.39        613.64        29.06 o                         
  13   1   6         47.00         23.33        15.74 o                         
  14   1   6         97.38        129.40        23.41 o                         
  15   1   6        120.68         94.62        22.47 o                         
  16   1   6         69.96         69.87        23.22 o                         
   0   2   6       1394.29       1240.51        61.17 o                         
   1   2   6        618.87        756.68        28.97 o                         
   2   2   6        145.36        160.48        16.38 o                         
   3   2   6        214.74        239.08        19.24 o                         
   4   2   6         45.16         66.38        11.48 o                         
   5   2   6          3.50         12.19         9.48 o                         
   6   2   6        647.22        669.52        32.38 o                         
   7   2   6       2008.69       1983.18        49.37 o                         
   8   2   6          0.12        -10.26        10.26 o                         
   9   2   6       1094.93       1152.52        35.85 o                         
  10   2   6         13.48         13.21        12.62 o                         
  11   2   6       1887.66       1843.63        46.26 o                         
  12   2   6         14.12         27.12        14.14 o                         
  13   2   6        237.04        228.30        22.92 o                         
  14   2   6         63.45         49.22        18.28 o                         
  15   2   6        129.25        117.27        22.24 o                         
  16   2   6        106.47        167.00        26.80 o                         
   1   3   6       1368.92       1489.12        40.77 o                         
   2   3   6       1366.00       1320.05        46.50 o                         
   3   3   6        910.68        954.95        41.04 o                         
   4   3   6         98.36        125.82        15.88 o                         
   5   3   6       1444.60       1503.80        40.50 o                         
   6   3   6        228.83        209.61        17.91 o                         
   7   3   6        159.54        143.01        15.45 o                         
   8   3   6         94.51         74.38        13.73 o                         
   9   3   6         36.35         25.34        14.13 o                         
  10   3   6       1300.76       1281.60        38.94 o                         
  11   3   6         23.90         26.77        12.78 o                         
  12   3   6        325.31        407.07        25.26 o                         
  13   3   6         17.02         54.39        16.66 o                         
  14   3   6          7.52         19.69        16.00 o                         
  15   3   6          5.97         -5.34        15.95 o                         
  16   3   6         80.89        112.39        24.04 o                         
   0   4   6       3239.94       3409.17       109.07 o                         
   1   4   6        703.99        740.10        29.77 o                         
   2   4   6       3236.77       3415.87        85.01 o                         
   3   4   6       2521.13       2574.72        76.57 o                         
   4   4   6        253.30        227.46        19.76 o                         
   5   4   6         63.05         74.78        12.57 o                         
   6   4   6        125.92        122.58        18.40 o                         
   7   4   6        963.94        912.32        31.84 o                         
   8   4   6          8.00          1.49        12.63 o                         
   9   4   6        731.09        740.90        37.46 o                         
  10   4   6        220.07        199.63        17.65 o                         
  11   4   6        102.52         93.19        21.72 o                         
  12   4   6         37.53         50.17        15.38 o                         
  13   4   6         10.14         19.68        14.29 o                         
  14   4   6          6.96          6.60        15.42 o                         
  15   4   6         40.72         18.12        18.58 o                         
  16   4   6          8.69          8.62        19.97 o                         
   1   5   6       1508.65       1526.83        42.30 o                         
   2   5   6         28.12         16.81         7.50 o                         
   3   5   6        796.63        705.85        36.96 o                         
   4   5   6         30.51         27.77        13.52 o                         
   5   5   6       2981.97       3042.40        97.36 o                         
   6   5   6          9.65         -3.64        10.08 o                         
   7   5   6         50.61         63.40        12.71 o                         
   8   5   6        253.80        250.25        17.03 o                         
   9   5   6         20.99         -2.93        10.27 o                         
  10   5   6        734.55        794.62        45.83 o                         
  11   5   6        163.76        175.39        16.62 o                         
  12   5   6        646.15        636.97        32.05 o                         
  13   5   6          1.00        -12.42        12.42 o                         
  14   5   6          8.87         11.91        16.11 o                         
  15   5   6          9.96          0.75        16.72 o                         
  16   5   6         29.71         31.33        20.07 o                         
   0   6   6       1547.58       1574.50        62.02 o                         
   1   6   6       2230.02       2391.02        58.86 o                         
   2   6   6       1458.77       1306.84        39.80 o                         
   3   6   6         42.81         30.33        12.24 o                         
   4   6   6       2388.09       2194.31        53.20 o                         
   5   6   6       1299.24       1324.48        38.24 o                         
   6   6   6        442.87        493.28        27.46 o                         
   7   6   6        257.30        308.15        18.38 o                         
   8   6   6          1.10         -7.96         9.89 o                         
   9   6   6        632.92        644.29        26.49 o                         
  10   6   6          0.74         -9.94         9.94 o                         
  11   6   6         25.91         -8.85        12.68 o                         
  12   6   6        582.55        608.12        30.09 o                         
  13   6   6         50.31         40.70        15.01 o                         
  14   6   6        206.93        246.60        23.96 o                         
  15   6   6        168.35        184.43        24.10 o                         
  16   6   6         23.23         39.73        20.81 o                         
   1   7   6        192.11        186.82        18.50 o                         
   2   7   6         38.02         56.80        13.08 o                         
   3   7   6        984.86       1000.70        37.07 o                         
   4   7   6       1292.88       1298.26        39.24 o                         
   5   7   6          7.14          1.16        11.19 o                         
   6   7   6        355.21        368.15        21.33 o                         
   7   7   6         45.33         44.42        12.24 o                         
   8   7   6        163.33        192.80        17.13 o                         
   9   7   6          0.28          0.12        10.23 o                         
  10   7   6        177.08        207.07        24.61 o                         
  11   7   6        358.38        394.57        25.97 o                         
  12   7   6        124.82        139.44        18.46 o                         
  13   7   6        196.41        199.54        24.99 o                         
  14   7   6         34.42         38.49        19.05 o                         
  15   7   6          1.54          1.62        19.12 o                         
  16   7   6         24.45         18.03        31.37 o                         
   0   8   6       6036.46       6233.08       182.85 o                         
   1   8   6        865.09        885.59        27.95 o                         
   2   8   6          6.49          6.27         9.35 o                         
   3   8   6        923.55       1076.31        41.08 o                         
   4   8   6       2511.50       2540.51        66.72 o                         
   5   8   6          2.49         -9.82         9.82 o                         
   6   8   6         89.37         67.08        12.99 o                         
   7   8   6        108.56        101.75        12.82 o                         
   8   8   6         10.99          7.04        11.12 o                         
   9   8   6        858.91        804.13        25.63 o                         
  10   8   6          1.32         -8.53         8.53 o                         
  11   8   6        365.75        419.29        29.79 o                         
  12   8   6        412.55        447.27        24.16 o                         
  13   8   6          7.11         14.73        15.32 o                         
  14   8   6         69.52         62.41        17.17 o                         
  15   8   6          0.69         -9.59        16.44 o                         
   1   9   6         30.55         53.07         9.94 o                         
   2   9   6        351.00        375.05        21.08 o                         
   3   9   6        644.14        709.37        29.95 o                         
   4   9   6       3152.75       3107.16        78.50 o                         
   5   9   6        648.03        722.57        32.16 o                         
   6   9   6       1408.35       1343.47        38.88 o                         
   7   9   6          1.76         -9.65        10.59 o                         
   8   9   6       1945.14       1926.96        41.16 o                         
   9   9   6        165.75        185.80        14.35 o                         
  10   9   6        699.84        666.49        25.79 o                         
  11   9   6          4.24         -2.92        11.03 o                         
  12   9   6        467.18        474.76        33.69 o                         
  13   9   6        201.13        226.51        42.37 o                         
  14   9   6        326.63        299.35        27.19 o                         
  15   9   6         35.72         12.43        16.82 o                         
   0  10   6       2675.91       2610.73        79.44 o                         
   1  10   6        542.42        671.20        30.14 o                         
   2  10   6        157.21        175.93        16.10 o                         
   3  10   6        964.92        982.34        33.32 o                         
   4  10   6        593.04        559.09        32.42 o                         
   5  10   6        866.75        957.09        37.75 o                         
   6  10   6        394.83        486.27        25.85 o                         
   7  10   6        350.73        390.81        21.72 o                         
   8  10   6        691.31        715.37        25.61 o                         
   9  10   6          8.92          5.01         9.58 o                         
  10  10   6        288.29        277.87        21.56 o                         
  11  10   6        234.72        248.41        25.82 o                         
  12  10   6         34.44         28.52        12.59 o                         
  13  10   6        258.66        261.24        26.25 o                         
  14  10   6         27.17         28.17        21.98 o                         
  15  10   6          5.60         -9.84        16.40 o                         
   1  11   6        298.80        317.12        24.46 o                         
   2  11   6       1686.77       1609.76        46.25 o                         
   3  11   6        166.57        139.54        16.99 o                         
   4  11   6        512.78        550.36        24.04 o                         
   5  11   6        483.08        499.76        31.15 o                         
   6  11   6         19.35         29.32        16.51 o                         
   7  11   6         13.09          6.54        15.61 o                         
   8  11   6        223.15        183.10        16.52 o                         
   9  11   6          1.49          8.69        12.24 o                         
  10  11   6        495.79        416.88        23.34 o                         
  11  11   6          0.00          9.53        11.89 o                         
  12  11   6        315.22        279.75        26.35 o                         
  13  11   6          0.05         -7.16        15.69 o                         
  14  11   6         41.50         42.50        23.24 o                         
  15  11   6         15.79         -3.14        18.37 o                         
   0  12   6       3369.64       3418.30        99.78 o                         
   1  12   6          3.56         10.35         9.14 o                         
   2  12   6        190.45        195.72        29.42 o                         
   3  12   6       2375.86       2348.12        58.07 o                         
   4  12   6         27.30         25.42        12.32 o                         
   5  12   6       2263.86       2374.66        60.39 o                         
   6  12   6        202.93        180.15        22.22 o                         
   7  12   6       1106.44       1146.41        47.82 o                         
   8  12   6        205.00        194.00        18.13 o                         
   9  12   6        909.75        949.88        39.22 o                         
  10  12   6        260.47        310.47        21.13 o                         
  11  12   6         81.20        105.31        16.36 o                         
  12  12   6         25.53         11.72        27.72 o                         
  13  12   6        164.39        170.60        39.58 o                         
  14  12   6          0.64        -18.52        18.52 o                         
   1  13   6       1295.15       1219.65        41.18 o                         
   2  13   6        689.49        778.97        33.23 o                         
   3  13   6        242.84        266.69        33.62 o                         
   4  13   6       2018.03       2025.45        50.87 o                         
   5  13   6         73.84         65.73        14.86 o                         
   6  13   6         47.01         47.92        17.98 o                         
   7  13   6         16.49         22.85        14.46 o                         
   8  13   6         11.85         13.08        15.77 o                         
   9  13   6         33.51         22.57        14.69 o                         
  10  13   6          0.05        -11.99        17.49 o                         
  11  13   6         57.05         19.86        23.87 o                         
  12  13   6         98.53        157.65        35.96 o                         
  13  13   6         12.12         40.40        17.87 o                         
  14  13   6        166.53        161.59        24.46 o                         
   0  14   6        690.15        743.17        42.96 o                         
   1  14   6         41.51         53.48        14.99 o                         
   2  14   6        130.92        141.70        18.11 o                         
   3  14   6        310.67        327.06        36.66 o                         
   4  14   6        277.36        288.52        23.41 o                         
   5  14   6          9.80          3.87        12.58 o                         
   6  14   6         44.80         46.32        17.80 o                         
   7  14   6        109.07        107.17        17.54 o                         
   8  14   6          2.06          9.42        13.49 o                         
   9  14   6          8.22         -8.38        15.98 o                         
  10  14   6         17.38         15.46        17.50 o                         
  11  14   6          9.63        -12.15        16.72 o                         
  12  14   6         51.31         27.80        31.32 o                         
  13  14   6         21.08         22.54        30.35 o                         
  14  14   6          0.70        -22.99        28.46 o                         
   1  15   6         96.39         98.34        17.26 o                         
   2  15   6        147.69        130.52        18.48 o                         
   3  15   6         73.94         82.71        16.80 o                         
   4  15   6         80.14         89.27        16.07 o                         
   5  15   6        269.50        354.22        24.63 o                         
   6  15   6          5.18        -11.24        16.12 o                         
   7  15   6        180.06        178.40        19.66 o                         
   8  15   6         46.55         23.76        18.91 o                         
   9  15   6         36.53         -5.64        17.62 o                         
  10  15   6         10.53         -1.49        17.93 o                         
  11  15   6         45.17         33.40        24.02 o                         
  12  15   6        134.19        119.15        36.40 o                         
  13  15   6         51.61         79.93        35.95 o                         
   0  16   6         54.94         72.59        24.70 o                         
   1  16   6         76.97         60.26        16.15 o                         
   2  16   6       1836.37       1752.80        51.88 o                         
   3  16   6         72.01         55.79        15.26 o                         
   4  16   6       3882.49       3740.60        78.08 o                         
   5  16   6        567.55        629.89        43.98 o                         
   6  16   6        395.95        430.22        31.13 o                         
   7  16   6         26.05          6.13        25.50 o                         
   8  16   6          6.78        -15.04        16.53 o                         
   9  16   6         11.38        -17.97        17.97 o                         
  10  16   6         54.08         47.38        25.42 o                         
  11  16   6        105.51         84.13        33.29 o                         
  12  16   6         87.16        104.82        36.26 o                         
  13  16   6         37.98         46.03        34.90 o                         
   1  17   6          0.54        -12.20        14.84 o                         
   2  17   6        353.66        364.40        26.50 o                         
   3  17   6       2258.55       2128.10        53.82 o                         
   4  17   6         67.46         64.68        16.33 o                         
   5  17   6       1184.30       1010.25        40.79 o                         
   6  17   6          0.45        -12.19        16.30 o                         
   7  17   6          0.65        -16.96        16.96 o                         
   8  17   6        108.18         73.54        22.27 o                         
   9  17   6         84.58         81.25        31.88 o                         
  10  17   6          0.16          3.68        29.78 o                         
  11  17   6          3.27        -20.54        29.72 o                         
  12  17   6         10.15         58.28        34.05 o                         
   0  18   6        298.19        315.71        32.62 o                         
   1  18   6          6.02         21.30        14.59 o                         
   2  18   6       1900.45       1819.82        56.14 o                         
   3  18   6          5.22          6.16        15.30 o                         
   4  18   6        709.73        749.78        34.07 o                         
   5  18   6        239.93        234.10        23.35 o                         
   6  18   6          2.42         -9.60        17.52 o                         
   7  18   6        413.08        451.27        36.69 o                         
   8  18   6          6.64         -6.55        19.07 o                         
   9  18   6         95.53        125.61        32.13 o                         
  10  18   6         36.94         45.54        32.67 o                         
  11  18   6          0.78         33.63        30.27 o                         
  12  18   6         28.07        -11.57        30.78 o                         
   1  19   6        106.20        101.12        19.15 o                         
   2  19   6         42.73         46.02        18.00 o                         
   3  19   6         98.81         92.08        18.43 o                         
   4  19   6         96.11         69.21        19.89 o                         
   5  19   6         54.47         33.83        20.71 o                         
   6  19   6        447.45        450.73        40.20 o                         
   7  19   6        180.36        173.66        43.07 o                         
   8  19   6        224.13        282.03        42.39 o                         
   9  19   6         23.88         61.37        30.82 o                         
  10  19   6        145.59        165.25        42.31 o                         
  11  19   6          4.69         45.90        32.85 o                         
   0  20   6        548.73        504.10        50.64 o                         
   1  20   6        169.54        172.11        27.60 o                         
   2  20   6         47.46         16.84        18.26 o                         
   3  20   6        130.62        112.38        21.74 o                         
   4  20   6          0.32        -17.36        17.36 o                         
   5  20   6        550.89        519.87        43.55 o                         
   6  20   6          3.39         19.78        29.30 o                         
   7  20   6          1.45          2.33        25.32 o                         
   8  20   6          4.24         -1.26        26.74 o                         
   9  20   6         53.44         57.15        32.20 o                         
  10  20   6         18.30         11.01        32.39 o                         
   1  21   6         21.61         26.56        19.88 o                         
   2  21   6          2.06          0.98        20.36 o                         
   3  21   6         17.71         30.95        19.96 o                         
   4  21   6         24.60         27.06        22.43 o                         
   5  21   6         19.36         41.56        29.50 o                         
   6  21   6        280.12        356.49        46.05 o                         
   7  21   6         65.78         65.12        44.87 o                         
   8  21   6        275.10        366.60        46.78 o                         
   9  21   6          1.32        -29.66        29.66 o                         
  10  21   6         75.13         69.58        36.10 o                         
   0  22   6        213.76        212.93        46.19 o                         
   1  22   6          6.73        -15.05        29.56 o                         
   2  22   6        130.78        138.03        35.68 o                         
   3  22   6        109.48        120.42        44.57 o                         
   4  22   6         78.39         48.45        29.19 o                         
   5  22   6        281.94        315.65        43.94 o                         
   6  22   6         91.92         61.28        43.66 o                         
   7  22   6        150.16        244.40        49.99 o                         
   8  22   6          0.09         37.26        39.54 o                         
   9  22   6        108.91        129.67        45.04 o                         
   1  23   6         12.81        -10.97        24.01 o                         
   2  23   6        212.43        166.86        35.44 o                         
   3  23   6          0.89         -1.90        33.12 o                         
   4  23   6         83.03         94.61        40.98 o                         
   5  23   6        115.36        137.90        37.50 o                         
   6  23   6         40.05         24.76        31.69 o                         
   7  23   6         69.92         64.77        33.48 o                         
   8  23   6         26.29         39.03        42.92 o                         
   0  24   6        169.86        218.01        71.97 o                         
   1  24   6         29.73         19.71        32.34 o                         
   2  24   6         26.96          5.98        53.91 o                         
   3  24   6         62.92        -15.58        25.89 o                         
   4  24   6         26.75         26.19        34.94 o                         
   5  24   6         14.25         46.45        36.87 o                         
   6  24   6        173.81        197.28        43.84 o                         
   1  25   6        126.23        150.30        94.19 o                         
   2  25   6         28.38          5.04        31.75 o                         
   3  25   6        217.68        111.11        51.30 o                         
   4  25   6          0.89        -22.51        44.61 o                         
   5  25   6        151.24        180.66        50.08 o                         
   0  26   6         36.33         14.98        43.81 o                         
   1  26   6          4.97        -13.30        32.95 o                         
   2  26   6         87.87        113.79        41.25 o                         
   1   1   7       1567.52       1487.67        38.89 o                         
   2   1   7       1157.23       1149.01        34.65 o                         
   3   1   7         97.72         92.95        12.25 o                         
   4   1   7       3588.64       3549.30        75.75 o                         
   5   1   7        130.65        101.04        11.91 o                         
   6   1   7        125.26        121.59        13.99 o                         
   7   1   7          4.81          3.71         9.78 o                         
   8   1   7        657.27        651.17        28.29 o                         
   9   1   7        179.02        187.60        18.24 o                         
  10   1   7       3809.46       3751.31        75.92 o                         
  11   1   7         84.98         81.24        16.11 o                         
  12   1   7        531.77        534.91        42.58 o                         
  13   1   7         67.34         67.68        20.65 o                         
  14   1   7          0.46          2.96        18.13 o                         
  15   1   7        123.82        138.55        26.46 o                         
  16   1   7         11.57         12.01        22.95 o                         
   0   2   7       1267.56       1177.70        51.56 o                         
   1   2   7        137.55        130.28        13.06 o                         
   2   2   7        276.94        233.04        16.98 o                         
   3   2   7         85.22         50.37        12.97 o                         
   4   2   7       1606.15       1562.47        37.45 o                         
   5   2   7        233.84        221.34        15.94 o                         
   6   2   7       1179.12       1153.16        32.06 o                         
   7   2   7        260.55        273.97        20.31 o                         
   8   2   7        529.56        543.91        29.41 o                         
   9   2   7        646.45        645.76        28.22 o                         
  10   2   7        205.47        244.90        19.45 o                         
  11   2   7        193.82        239.60        21.03 o                         
  12   2   7          7.60         21.49        14.62 o                         
  13   2   7        644.55        690.41        58.08 o                         
  14   2   7         67.59         78.59        21.91 o                         
  15   2   7        214.26        213.20        29.42 o                         
  16   2   7         41.45         41.23        24.24 o                         
   1   3   7       2234.67       2452.43        60.86 o                         
   2   3   7        901.87        928.55        37.87 o                         
   3   3   7        144.93        125.96        17.31 o                         
   4   3   7        405.67        486.33        28.28 o                         
   5   3   7         23.18         17.32         9.25 o                         
   6   3   7          7.83         -0.92        11.61 o                         
   7   3   7         19.40          7.16        12.46 o                         
   8   3   7         98.21        111.18        19.33 o                         
   9   3   7       2959.87       2932.16        63.03 o                         
  10   3   7          1.60        -12.74        12.74 o                         
  11   3   7        214.77        256.71        25.16 o                         
  12   3   7         55.16         49.41        15.64 o                         
  13   3   7        342.18        290.07        25.90 o                         
  14   3   7        314.05        322.59        30.05 o                         
  15   3   7          4.11        -10.87        23.53 o                         
  16   3   7         40.05         57.04        23.93 o                         
   0   4   7       1730.44       1760.99       114.38 o                         
   1   4   7        571.97        609.03        34.68 o                         
   2   4   7        702.89        666.95        30.02 o                         
   3   4   7         37.13         19.13        21.08 o                         
   4   4   7        223.27        266.70        26.35 o                         
   5   4   7        621.63        549.69        26.14 o                         
   6   4   7         14.13         -9.78        11.41 o                         
   7   4   7        447.98        515.99        47.53 o                         
   8   4   7         61.35         42.14        14.69 o                         
   9   4   7         33.55         22.47        13.14 o                         
  10   4   7          2.34         -2.96        12.19 o                         
  11   4   7         91.15         88.75        15.41 o                         
  12   4   7        179.67        181.66        19.89 o                         
  13   4   7         37.79         45.80        16.02 o                         
  14   4   7        464.75        476.70        35.27 o                         
  15   4   7        292.90        326.97        35.31 o                         
   1   5   7       1487.33       1375.18        41.51 o                         
   2   5   7        363.43        417.33        28.15 o                         
   3   5   7       2453.24       2363.71        75.10 o                         
   4   5   7         65.98         55.06        26.20 o                         
   5   5   7        372.89        334.99        25.99 o                         
   6   5   7         34.44         27.74        13.14 o                         
   7   5   7         20.86         11.15        12.23 o                         
   8   5   7        239.24        263.95        21.83 o                         
   9   5   7         51.85         48.38        17.41 o                         
  10   5   7         68.70         49.41        14.04 o                         
  11   5   7         25.72         51.36        16.38 o                         
  12   5   7         91.02         92.21        21.74 o                         
  13   5   7          6.04         -1.76        13.93 o                         
  14   5   7         45.29         33.03        17.89 o                         
  15   5   7          5.26          0.99        19.38 o                         
   0   6   7       3246.54       3435.25       113.39 o                         
   1   6   7          3.98         -8.09        11.24 o                         
   2   6   7       2057.59       2116.01        63.05 o                         
   3   6   7        620.25        543.97        32.01 o                         
   4   6   7        148.95        100.19        18.54 o                         
   5   6   7         61.91         58.16        17.63 o                         
   6   6   7        229.40        231.67        20.81 o                         
   7   6   7          0.29         13.36        12.65 o                         
   8   6   7          1.81         14.89        14.25 o                         
   9   6   7        215.33        224.82        20.16 o                         
  10   6   7        694.58        732.52        32.89 o                         
  11   6   7          5.62          4.54        13.40 o                         
  12   6   7         18.80         -9.86        13.27 o                         
  13   6   7          5.86         27.75        15.67 o                         
  14   6   7          8.41         10.01        17.57 o                         
  15   6   7         12.84         24.80        19.20 o                         
   1   7   7        746.77        755.28        54.74 o                         
   2   7   7         41.28         42.35        15.92 o                         
   3   7   7        821.47        733.87        37.55 o                         
   4   7   7          4.57        -14.23        14.23 o                         
   5   7   7         82.33         80.82        16.56 o                         
   6   7   7          1.12        -11.77        11.77 o                         
   7   7   7         22.90         10.11        16.72 o                         
   8   7   7       2025.01       2071.01        56.49 o                         
   9   7   7        199.66        194.24        19.83 o                         
  10   7   7        127.50        115.11        17.37 o                         
  11   7   7          0.01          0.68        14.80 o                         
  12   7   7        832.07        807.74        36.57 o                         
  13   7   7        256.46        271.77        30.66 o                         
  14   7   7         44.52         18.83        16.96 o                         
  15   7   7         87.53         96.34        22.54 o                         
   0   8   7       3780.14       3483.47       116.49 o                         
   1   8   7          5.44         23.88        11.76 o                         
   2   8   7        163.93        161.73        18.79 o                         
   3   8   7          1.68         -2.68        14.23 o                         
   4   8   7        351.10        280.65        30.45 o                         
   5   8   7          0.06        -11.60        13.58 o                         
   6   8   7        454.57        432.73        26.74 o                         
   7   8   7         21.36         25.59        18.97 o                         
   8   8   7         46.86         30.71        13.28 o                         
   9   8   7        356.03        428.32        25.02 o                         
  10   8   7         14.49         -2.78        14.00 o                         
  11   8   7        356.71        360.03        23.87 o                         
  12   8   7        125.53        139.55        22.40 o                         
  13   8   7         90.52         94.20        16.48 o                         
  14   8   7         94.89        118.35        21.30 o                         
  15   8   7         13.14        -10.01        25.83 o                         
   1   9   7        135.79        146.88        14.85 o                         
   2   9   7        113.55        153.77        19.21 o                         
   3   9   7         53.71         66.06        16.56 o                         
   4   9   7        129.06        152.77        22.98 o                         
   5   9   7       1208.60       1142.12        47.74 o                         
   6   9   7        255.42        290.76        23.53 o                         
   7   9   7        170.58        193.35        19.92 o                         
   8   9   7         89.24         83.61        17.43 o                         
   9   9   7         23.43         12.48        12.09 o                         
  10   9   7        112.45         85.13        16.04 o                         
  11   9   7          0.47          2.12        12.85 o                         
  12   9   7          0.42         -9.13        13.21 o                         
  13   9   7          2.04        -12.68        15.87 o                         
  14   9   7          0.08         -5.85        17.51 o                         
  15   9   7          0.39        -10.26        21.44 o                         
   0  10   7        178.43        192.95        22.65 o                         
   1  10   7        412.48        357.24        31.64 o                         
   2  10   7         59.57         30.41        15.54 o                         
   3  10   7        695.48        775.48        43.15 o                         
   4  10   7       1639.89       1614.63        60.19 o                         
   5  10   7          0.68          4.54        16.32 o                         
   6  10   7        352.71        343.42        28.17 o                         
   7  10   7        172.73        133.81        20.80 o                         
   8  10   7          2.02        -13.59        14.46 o                         
   9  10   7         12.69         14.96        12.43 o                         
  10  10   7         36.24         44.18        14.74 o                         
  11  10   7        483.24        460.43        26.55 o                         
  12  10   7         68.18         78.00        16.09 o                         
  13  10   7        119.09        134.62        29.73 o                         
  14  10   7          0.10         -1.71        18.91 o                         
   1  11   7       2094.06       2073.70        59.86 o                         
   2  11   7        155.16        152.18        21.89 o                         
   3  11   7        712.58        630.72        28.24 o                         
   4  11   7       3449.04       3350.68        86.37 o                         
   5  11   7       1316.02       1258.24        55.05 o                         
   6  11   7       1579.00       1641.86        57.78 o                         
   7  11   7       1051.23        917.46        42.02 o                         
   8  11   7        535.52        520.80        30.00 o                         
   9  11   7         16.59         18.86        12.50 o                         
  10  11   7        194.21        209.18        19.52 o                         
  11  11   7          7.43          7.71        13.67 o                         
  12  11   7        349.94        384.62        31.01 o                         
  13  11   7          0.01         12.74        23.19 o                         
  14  11   7         39.47         37.21        22.16 o                         
   0  12   7         37.72         44.90        18.39 o                         
   1  12   7        231.69        207.71        19.97 o                         
   2  12   7        463.21        439.82        25.64 o                         
   3  12   7        370.19        373.14        29.24 o                         
   4  12   7        350.82        430.09        22.66 o                         
   5  12   7         78.62         75.22        20.90 o                         
   6  12   7         33.05         27.45        17.58 o                         
   7  12   7         23.46         -7.77        15.82 o                         
   8  12   7        219.06        176.59        19.26 o                         
   9  12   7        100.30         97.78        22.50 o                         
  10  12   7         23.04         -4.13        15.58 o                         
  11  12   7        214.96        183.72        26.85 o                         
  12  12   7         56.86         97.32        21.49 o                         
  13  12   7         21.42          8.36        22.11 o                         
  14  12   7         13.54        -18.96        18.96 o                         
   1  13   7       2176.52       2072.81        55.09 o                         
   2  13   7        406.21        461.87        26.69 o                         
   3  13   7        744.38        760.29        33.05 o                         
   4  13   7        154.16        144.87        18.01 o                         
   5  13   7        690.93        630.76        38.08 o                         
   6  13   7         31.76         33.68        17.56 o                         
   7  13   7        312.77        301.79        26.48 o                         
   8  13   7          5.57          7.87        14.69 o                         
   9  13   7          0.01        -15.06        15.06 o                         
  10  13   7          9.45         12.78        17.37 o                         
  11  13   7         18.74         17.89        18.47 o                         
  12  13   7          8.41         37.93        30.00 o                         
  13  13   7         15.94         -7.15        35.98 o                         
   0  14   7       3477.07       3579.66       126.77 o                         
   1  14   7          2.31        -13.41        13.41 o                         
   2  14   7       2663.04       2705.66        73.40 o                         
   3  14   7         73.58         69.53        21.68 o                         
   4  14   7        540.67        528.10        32.35 o                         
   5  14   7        279.05        243.14        28.34 o                         
   6  14   7          3.19         -9.09        16.35 o                         
   7  14   7       1308.15       1218.30        51.16 o                         
   8  14   7         11.99         33.66        16.13 o                         
   9  14   7        611.51        688.58        43.08 o                         
  10  14   7          0.48         16.11        18.19 o                         
  11  14   7        197.30        192.22        26.58 o                         
  12  14   7        149.90        178.20        39.60 o                         
  13  14   7         40.61         30.51        32.14 o                         
   1  15   7        156.34        111.61        20.45 o                         
   2  15   7       1900.88       1825.97        54.00 o                         
   3  15   7        206.75        212.58        23.17 o                         
   4  15   7        196.72        196.48        25.39 o                         
   5  15   7        117.44        144.03        22.24 o                         
   6  15   7        128.40        155.07        22.44 o                         
   7  15   7          2.07        -12.64        17.89 o                         
   8  15   7        233.83        254.90        27.70 o                         
   9  15   7          0.30        -18.27        18.27 o                         
  10  15   7         15.80          3.30        18.67 o                         
  11  15   7         10.95         25.50        22.79 o                         
  12  15   7          1.09        -27.38        27.38 o                         
  13  15   7          1.58         21.33        31.76 o                         
   0  16   7        986.60       1041.96        65.88 o                         
   1  16   7        340.07        330.98        27.51 o                         
   2  16   7        143.28        155.08        23.64 o                         
   3  16   7         42.72         21.72        16.09 o                         
   4  16   7         22.93         38.25        18.68 o                         
   5  16   7          8.70        -11.85        17.21 o                         
   6  16   7        128.05        138.79        23.54 o                         
   7  16   7          1.65        -17.41        17.41 o                         
   8  16   7         34.37         36.44        19.93 o                         
   9  16   7        359.57        394.51        40.13 o                         
  10  16   7          3.58          5.44        19.90 o                         
  11  16   7         62.50         77.47        25.89 o                         
  12  16   7        141.31        162.64        41.35 o                         
   1  17   7        217.65        230.94        24.21 o                         
   2  17   7         55.28         67.98        27.77 o                         
   3  17   7        284.57        309.79        30.71 o                         
   4  17   7        127.84        125.83        22.24 o                         
   5  17   7        218.31        275.16        29.13 o                         
   6  17   7          4.77         14.46        18.62 o                         
   7  17   7          0.67         -9.02        17.57 o                         
   8  17   7        183.74        217.87        27.55 o                         
   9  17   7         20.99          4.09        18.56 o                         
  10  17   7         92.26        108.04        27.44 o                         
  11  17   7          0.17         23.81        32.40 o                         
  12  17   7         28.06         74.52        39.11 o                         
   0  18   7         53.31          1.94        22.29 o                         
   1  18   7        105.02         74.48        22.09 o                         
   2  18   7         84.43         60.31        24.99 o                         
   3  18   7         40.77         19.79        16.57 o                         
   4  18   7        174.60        180.50        28.35 o                         
   5  18   7        269.97        245.86        28.37 o                         
   6  18   7        106.28         86.95        22.51 o                         
   7  18   7        152.45        126.24        24.89 o                         
   8  18   7          6.86          3.92        19.77 o                         
   9  18   7          5.01        -17.78        17.78 o                         
  10  18   7         16.08         15.26        22.83 o                         
  11  18   7          3.78          3.04        31.43 o                         
   1  19   7         41.33         19.17        22.05 o                         
   2  19   7         75.35         68.51        20.24 o                         
   3  19   7        287.81        265.20        27.10 o                         
   4  19   7        238.18        248.14        30.27 o                         
   5  19   7        167.92        163.39        32.34 o                         
   6  19   7        112.49        119.38        24.33 o                         
   7  19   7         13.65         56.78        22.48 o                         
   8  19   7         50.20         28.80        25.81 o                         
   9  19   7          2.20        -16.25        23.21 o                         
  10  19   7         23.86         19.34        30.34 o                         
   0  20   7         20.22         67.59        45.38 o                         
   1  20   7         42.29         15.51        20.23 o                         
   2  20   7         89.14        142.44        24.11 o                         
   3  20   7         91.30         78.82        24.82 o                         
   4  20   7          2.76         -1.15        21.42 o                         
   5  20   7          0.38          6.64        23.30 o                         
   6  20   7        254.04        260.47        33.74 o                         
   7  20   7          5.37          1.78        23.99 o                         
   8  20   7        106.56         60.27        26.11 o                         
   9  20   7         60.80         23.48        32.52 o                         
  10  20   7          1.59        -12.73        30.67 o                         
   1  21   7         24.53        -11.49        19.95 o                         
   2  21   7         83.80         59.80        22.62 o                         
   3  21   7         25.69         33.87        21.77 o                         
   4  21   7          0.97          1.90        21.21 o                         
   5  21   7          2.16        -10.58        21.83 o                         
   6  21   7         23.77         18.45        24.40 o                         
   7  21   7          0.02        -41.03        46.67 o                         
   8  21   7         61.92         74.20        40.52 o                         
   9  21   7         11.59        -13.25        36.89 o                         
   0  22   7        145.97        173.52        38.87 o                         
   1  22   7         17.57         43.29        25.27 o                         
   2  22   7         36.60          7.69        20.86 o                         
   3  22   7         52.22         16.14        25.57 o                         
   4  22   7         82.61        107.67        32.31 o                         
   5  22   7         40.45         43.68        33.27 o                         
   6  22   7        176.84         99.52        37.49 o                         
   7  22   7          9.85          2.62        34.63 o                         
   8  22   7         98.79        140.89        56.81 o                         
   1  23   7        274.36        311.16        40.47 o                         
   2  23   7         29.65          8.21        32.53 o                         
   3  23   7         55.22         54.76        52.25 o                         
   4  23   7         41.15         96.42        49.53 o                         
   5  23   7          0.37         21.21        42.16 o                         
   6  23   7         80.61         45.37        33.83 o                         
   7  23   7          5.24         67.35        41.55 o                         
   0  24   7         49.09        -26.08        49.03 o                         
   1  24   7          7.04          0.97        31.67 o                         
   2  24   7        257.90        281.35        62.23 o                         
   3  24   7         85.30        111.24        45.08 o                         
   4  24   7         42.21         20.60        35.79 o                         
   5  24   7        157.61        141.04        59.45 o                         
   1  25   7          0.63         18.91        32.72 o                         
   2  25   7          0.95        -19.07        44.52 o                         
   3  25   7         62.53         54.18        47.33 o                         
   0   0   8       1479.24       1592.51        80.97 o                         
   1   0   8        701.26        748.59        46.77 o                         
   2   0   8       6442.07       6162.70       192.27 o                         
   3   0   8         33.77         55.83        19.57 o                         
   4   0   8        117.33        186.09        29.76 o                         
   5   0   8         25.80         48.29        21.62 o                         
   6   0   8        224.73        258.64        24.46 o                         
   7   0   8        270.93        268.74        25.80 o                         
   8   0   8       2237.39       2187.20        72.68 o                         
   9   0   8       3443.15       3313.56       246.75 o                         
  10   0   8         13.32         -7.87        20.11 o                         
  11   0   8        371.17        398.52        39.44 o                         
  12   0   8         94.02        101.07        30.90 o                         
  13   0   8         85.00         90.07        32.11 o                         
  14   0   8        418.96        387.99        48.61 o                         
  15   0   8         82.61         57.27        38.76 o                         
   1   1   8       1648.77       1622.05        46.18 o                         
   2   1   8          0.96         -2.97        11.03 o                         
   3   1   8        245.07        226.22        17.41 o                         
   4   1   8          8.96         11.26        12.25 o                         
   5   1   8          0.73         10.42        10.94 o                         
   6   1   8        353.50        388.00        19.90 o                         
   7   1   8         78.65         62.11        15.26 o                         
   8   1   8        442.61        449.82        36.58 o                         
   9   1   8         76.48         78.29        16.46 o                         
  10   1   8         66.82         36.36        15.59 o                         
  11   1   8         80.25         74.40        17.43 o                         
  12   1   8        383.35        435.11        29.05 o                         
  13   1   8        177.72        183.02        31.02 o                         
  14   1   8          1.43         19.00        19.59 o                         
  15   1   8         48.06         34.13        24.52 o                         
   0   2   8       1451.19       1645.35        66.60 o                         
   1   2   8          5.14        -10.33        10.33 o                         
   2   2   8        619.67        618.37        36.49 o                         
   3   2   8        709.04        655.05        49.52 o                         
   4   2   8          0.85         -1.44         9.50 o                         
   5   2   8        166.87        186.80        14.03 o                         
   6   2   8          7.62         28.89        13.65 o                         
   7   2   8       1127.59       1172.93        41.49 o                         
   8   2   8          3.81         14.82        13.81 o                         
   9   2   8        186.04        162.16        19.24 o                         
  10   2   8         30.12          4.23        13.06 o                         
  11   2   8         21.51         23.34        15.51 o                         
  12   2   8         86.68         69.86        24.09 o                         
  13   2   8         71.80         29.52        22.47 o                         
  14   2   8          2.81         -2.81        19.94 o                         
  15   2   8         59.05         61.73        24.80 o                         
   1   3   8       2814.09       2854.77        65.31 o                         
   2   3   8        924.99        936.87        40.89 o                         
   3   3   8       1627.47       1691.47        49.86 o                         
   4   3   8         10.55          6.45         9.60 o                         
   5   3   8        234.02        217.48        23.06 o                         
   6   3   8        529.58        494.24        27.00 o                         
   7   3   8       2537.65       2590.90        67.82 o                         
   8   3   8        747.21        826.98        36.29 o                         
   9   3   8        318.47        351.48        29.47 o                         
  10   3   8         14.77         -8.04        12.76 o                         
  11   3   8         26.77         19.66        19.96 o                         
  12   3   8         42.66         61.81        19.45 o                         
  13   3   8        472.64        550.62        37.68 o                         
  14   3   8        373.43        373.99        35.65 o                         
  15   3   8         48.10         30.32        22.01 o                         
   0   4   8          6.34         10.63        18.61 o                         
   1   4   8          0.02        -12.04        12.04 o                         
   2   4   8        434.10        516.66        28.36 o                         
   3   4   8        357.47        423.98        34.04 o                         
   4   4   8        438.20        452.02        30.38 o                         
   5   4   8        264.75        295.73        21.60 o                         
   6   4   8         80.78         62.90        15.82 o                         
   7   4   8       1067.21       1176.31        54.21 o                         
   8   4   8        181.40        228.64        21.40 o                         
   9   4   8        632.22        667.04        31.84 o                         
  10   4   8         63.18         48.21        14.60 o                         
  11   4   8          7.49         14.06        14.38 o                         
  12   4   8          3.89        -15.66        15.66 o                         
  13   4   8        513.80        576.93        36.20 o                         
  14   4   8         14.33         19.22        20.81 o                         
  15   4   8         89.78         90.32        24.36 o                         
   1   5   8          5.13         -9.31        12.29 o                         
   2   5   8        218.31        293.83        22.32 o                         
   3   5   8        391.42        370.02        40.50 o                         
   4   5   8        265.52        256.37        28.78 o                         
   5   5   8         19.98         46.09        17.81 o                         
   6   5   8         60.48         73.47        17.54 o                         
   7   5   8         68.58         38.30        16.88 o                         
   8   5   8        286.27        266.90        22.28 o                         
   9   5   8         88.37         67.09        15.69 o                         
  10   5   8        265.52        235.55        20.32 o                         
  11   5   8         48.62         24.79        15.87 o                         
  12   5   8        593.03        525.81        31.03 o                         
  13   5   8        264.25        300.29        28.46 o                         
  14   5   8         36.10         32.43        21.87 o                         
  15   5   8        247.52        319.73        45.53 o                         
   0   6   8        893.60        888.69        67.11 o                         
   1   6   8        440.04        473.45        42.04 o                         
   2   6   8        726.16        635.46        36.51 o                         
   3   6   8        963.54       1140.20        68.66 o                         
   4   6   8        603.63        705.09        38.82 o                         
   5   6   8          3.37         26.43        16.84 o                         
   6   6   8        189.87        168.31        21.23 o                         
   7   6   8          2.27        -11.95        15.08 o                         
   8   6   8         21.85         12.97        15.11 o                         
   9   6   8        303.88        330.14        28.20 o                         
  10   6   8         76.53         65.57        15.77 o                         
  11   6   8         19.93          2.25        15.11 o                         
  12   6   8          0.04          6.12        15.52 o                         
  13   6   8         93.85        154.69        23.79 o                         
  14   6   8         57.77         50.82        20.30 o                         
  15   6   8         18.32         40.41        22.39 o                         
   1   7   8        534.86        554.51        29.92 o                         
   2   7   8         24.03          9.11        19.05 o                         
   3   7   8        308.33        311.46        31.45 o                         
   4   7   8         63.60        101.16        20.77 o                         
   5   7   8        622.90        589.06        33.28 o                         
   6   7   8         30.76         21.31        15.95 o                         
   7   7   8         46.47         45.63        16.97 o                         
   8   7   8        133.95        111.36        23.44 o                         
   9   7   8          7.48         17.67        15.20 o                         
  10   7   8          2.13         -2.19        15.66 o                         
  11   7   8        115.13        122.44        21.40 o                         
  12   7   8          1.73        -13.64        14.78 o                         
  13   7   8         19.12         17.39        25.57 o                         
  14   7   8          7.26        -19.76        19.76 o                         
   0   8   8       1046.25       1219.80        62.60 o                         
   1   8   8        899.94        866.63        38.03 o                         
   2   8   8        411.72        360.91        29.52 o                         
   3   8   8       1532.54       1416.29        54.06 o                         
   4   8   8        191.70        198.65        28.11 o                         
   5   8   8        451.79        409.30        29.19 o                         
   6   8   8         33.73          2.47        15.78 o                         
   7   8   8         48.75         48.46        16.09 o                         
   8   8   8        197.27        180.64        19.37 o                         
   9   8   8         69.32         63.06        15.72 o                         
  10   8   8          0.58         10.96        13.39 o                         
  11   8   8         79.96         79.73        17.03 o                         
  12   8   8          0.93         -3.20        13.54 o                         
  13   8   8         47.55         75.20        17.06 o                         
  14   8   8         46.96         38.86        21.60 o                         
   1   9   8         43.07         52.91        15.81 o                         
   2   9   8         51.07         29.79        17.84 o                         
   3   9   8        164.14        201.22        33.66 o                         
   4   9   8        767.09        760.87        48.63 o                         
   5   9   8        173.82        236.25        27.86 o                         
   6   9   8        405.47        352.31        28.15 o                         
   7   9   8        183.12        181.92        24.67 o                         
   8   9   8          6.25        -12.67        12.67 o                         
   9   9   8         80.09         79.12        16.81 o                         
  10   9   8         96.00         88.07        17.33 o                         
  11   9   8         50.74         47.32        16.76 o                         
  12   9   8        147.16        104.00        27.07 o                         
  13   9   8         34.70         49.53        20.19 o                         
  14   9   8         70.42         93.82        24.35 o                         
   0  10   8          6.25         -9.60        25.03 o                         
   1  10   8          3.60         -3.50        13.94 o                         
   2  10   8       1292.54       1366.52        51.63 o                         
   3  10   8         33.63         32.20        26.82 o                         
   4  10   8       2860.75       3026.86        99.12 o                         
   5  10   8        573.24        557.68        35.58 o                         
   6  10   8        149.08        156.30        24.98 o                         
   7  10   8        453.23        539.42        43.31 o                         
   8  10   8         22.21         30.58        14.60 o                         
   9  10   8         26.20         61.16        15.31 o                         
  10  10   8          2.31          0.11        14.58 o                         
  11  10   8        114.94        121.61        19.04 o                         
  12  10   8         21.01         15.80        16.92 o                         
  13  10   8         19.74         33.34        22.33 o                         
  14  10   8         94.64         87.37        29.81 o                         
   1  11   8        149.69        161.76        25.28 o                         
   2  11   8        739.77        774.39        39.31 o                         
   3  11   8         24.78         32.37        17.95 o                         
   4  11   8         26.62         29.70        19.51 o                         
   5  11   8        352.22        420.75        32.00 o                         
   6  11   8         95.71         75.44        28.19 o                         
   7  11   8         83.84         99.21        20.24 o                         
   8  11   8          4.00          0.14        16.26 o                         
   9  11   8         97.53         73.16        15.47 o                         
  10  11   8        105.99         97.69        24.28 o                         
  11  11   8          0.88         -1.91        14.96 o                         
  12  11   8         75.96        133.66        21.81 o                         
  13  11   8          0.09         19.05        21.92 o                         
   0  12   8       5007.37       4958.90       139.64 o                         
   1  12   8        628.81        735.85        42.98 o                         
   2  12   8       1585.27       1598.92        55.27 o                         
   3  12   8         30.70         -0.19        16.60 o                         
   4  12   8        900.09        844.12        47.65 o                         
   5  12   8       2083.64       2036.97        75.65 o                         
   6  12   8        272.03        259.93        28.12 o                         
   7  12   8       1133.26       1109.42        49.27 o                         
   8  12   8         57.42         57.60        19.44 o                         
   9  12   8        244.38        285.83        25.63 o                         
  10  12   8         14.23         19.83        18.40 o                         
  11  12   8        157.84        157.15        23.21 o                         
  12  12   8         18.38         30.69        18.49 o                         
  13  12   8         43.77         61.79        24.42 o                         
   1  13   8         11.69         10.26        15.95 o                         
   2  13   8          1.16        -13.92        13.92 o                         
   3  13   8        996.51        982.84        45.59 o                         
   4  13   8         38.48         19.38        18.30 o                         
   5  13   8        694.98        698.96        40.76 o                         
   6  13   8          1.07          5.36        19.05 o                         
   7  13   8        465.00        480.99        34.14 o                         
   8  13   8        320.62        316.97        29.43 o                         
   9  13   8         18.61         25.43        19.28 o                         
  10  13   8        170.02        154.92        24.25 o                         
  11  13   8         62.52         78.35        22.49 o                         
  12  13   8          4.77         18.38        32.82 o                         
  13  13   8         49.03         42.28        62.32 o                         
   0  14   8        401.55        326.68        54.13 o                         
   1  14   8       1030.19       1152.45        47.95 o                         
   2  14   8         25.44         20.41        14.13 o                         
   3  14   8        271.40        357.18        34.26 o                         
   4  14   8        625.52        632.18        38.74 o                         
   5  14   8         11.57         -6.13        19.57 o                         
   6  14   8         41.31          2.22        16.87 o                         
   7  14   8         17.53         15.43        18.54 o                         
   8  14   8         16.55         28.01        19.25 o                         
   9  14   8         14.31         -6.53        18.62 o                         
  10  14   8         35.02         84.36        22.96 o                         
  11  14   8         22.48         42.74        22.32 o                         
  12  14   8         10.91         -3.94        25.77 o                         
   1  15   8       2953.68       2828.58        76.72 o                         
   2  15   8          0.16          0.86        16.09 o                         
   3  15   8         88.53         69.14        21.56 o                         
   4  15   8        161.78        140.26        24.03 o                         
   5  15   8        349.12        439.60        35.34 o                         
   6  15   8        156.82        166.44        25.20 o                         
   7  15   8        232.36        252.99        28.51 o                         
   8  15   8        162.39        158.45        24.68 o                         
   9  15   8         11.28         41.58        20.43 o                         
  10  15   8        296.01        337.42        34.57 o                         
  11  15   8        152.07        147.25        27.25 o                         
  12  15   8         94.92         72.59        34.45 o                         
   0  16   8        108.87        125.78        61.86 o                         
   1  16   8         89.94         88.97        20.05 o                         
   2  16   8         40.62         26.02        21.90 o                         
   3  16   8        178.44        172.45        31.96 o                         
   4  16   8         10.73         24.07        19.25 o                         
   5  16   8         41.01         42.37        20.15 o                         
   6  16   8         11.61         32.46        20.12 o                         
   7  16   8         71.82         30.86        20.35 o                         
   8  16   8         80.98         73.81        28.06 o                         
   9  16   8        101.12         95.77        24.91 o                         
  10  16   8         75.54        140.80        26.92 o                         
  11  16   8          7.47          8.81        22.44 o                         
   1  17   8        168.12        195.32        26.79 o                         
   2  17   8        179.34        180.26        26.51 o                         
   3  17   8         30.99          7.22        43.81 o                         
   4  17   8         67.31         19.59        33.15 o                         
   5  17   8        178.24        140.42        23.65 o                         
   6  17   8         71.66         51.28        21.57 o                         
   7  17   8         67.10         73.85        24.25 o                         
   8  17   8          1.12         -8.54        20.14 o                         
   9  17   8         27.35        -14.11        20.67 o                         
  10  17   8         10.08         53.25        23.59 o                         
  11  17   8          6.54         33.78        25.09 o                         
   0  18   8         62.13         69.63        41.72 o                         
   1  18   8          1.69         -5.22        19.65 o                         
   2  18   8         97.27        107.33        29.68 o                         
   3  18   8         44.93         57.03        24.88 o                         
   4  18   8         13.08         13.90        21.78 o                         
   5  18   8         34.66          5.77        21.51 o                         
   6  18   8        261.99        322.22        36.62 o                         
   7  18   8          6.82          7.75        20.58 o                         
   8  18   8        126.48        124.24        27.11 o                         
   9  18   8        120.77         92.30        26.82 o                         
  10  18   8          6.08         -4.45        23.30 o                         
   1  19   8        191.23        226.73        31.08 o                         
   2  19   8         22.42         42.81        25.64 o                         
   3  19   8         22.91         34.09        25.19 o                         
   4  19   8          9.62         61.25        40.90 o                         
   5  19   8         12.39         21.45        22.65 o                         
   6  19   8         69.76         18.67        24.51 o                         
   7  19   8         46.79         -4.93        21.60 o                         
   8  19   8          0.99         -0.13        21.78 o                         
   9  19   8         15.90         58.03        26.09 o                         
   0  20   8          1.43        -30.00        30.00 o                         
   1  20   8          2.96        -16.34        22.33 o                         
   2  20   8          5.84        -11.41        21.96 o                         
   3  20   8          4.91         -5.40        21.30 o                         
   4  20   8         46.28         29.95        23.87 o                         
   5  20   8         15.87        -20.33        20.33 o                         
   6  20   8         84.22        100.11        26.46 o                         
   7  20   8         28.04         50.23        27.81 o                         
   8  20   8        109.45         78.38        37.64 o                         
   9  20   8         27.82         -2.26        27.54 o                         
   1  21   8        241.00        280.18        38.30 o                         
   2  21   8         63.78         73.96        28.46 o                         
   3  21   8          2.69        -22.40        22.40 o                         
   4  21   8         57.24         33.62        24.21 o                         
   5  21   8          2.25         17.35        24.18 o                         
   6  21   8         18.24         29.96        26.23 o                         
   7  21   8         27.36         15.81        27.00 o                         
   8  21   8         30.67          9.27        30.99 o                         
   0  22   8        270.89        234.01        53.38 o                         
   1  22   8          7.41        -25.43        30.30 o                         
   2  22   8        282.32        242.43        37.91 o                         
   3  22   8         41.23          6.18        31.39 o                         
   4  22   8        157.72        176.99        35.43 o                         
   5  22   8        187.25        179.54        32.34 o                         
   6  22   8         90.32         94.07        33.79 o                         
   1  23   8        111.38        103.06        35.23 o                         
   2  23   8          0.70        -13.09        27.07 o                         
   3  23   8         16.73         20.04        27.80 o                         
   4  23   8        226.45        215.24        43.76 o                         
   5  23   8          0.78          1.11        32.06 o                         
   0  24   8         62.78         52.16        59.46 o                         
   1  24   8          1.57          0.43        34.43 o                         
   2  24   8        142.82        135.55        45.11 o                         
   3  24   8         32.09        -16.45        44.62 o                         
   1   1   9       1209.35       1261.96        45.72 o                         
   2   1   9        159.26        197.35        25.32 o                         
   3   1   9        309.64        334.48        21.29 o                         
   4   1   9        196.53        201.95        20.16 o                         
   5   1   9        191.43        164.63        22.28 o                         
   6   1   9        344.97        328.20        24.21 o                         
   7   1   9       1808.21       1833.84        52.22 o                         
   8   1   9        175.19        140.23        21.91 o                         
   9   1   9        590.64        607.90        36.45 o                         
  10   1   9         58.54         97.14        18.63 o                         
  11   1   9          5.76         -1.75        16.16 o                         
  12   1   9         18.74         18.01        18.00 o                         
  13   1   9         30.03         11.85        19.79 o                         
  14   1   9        176.37        280.22        36.10 o                         
   0   2   9        711.83        649.67        48.97 o                         
   1   2   9         25.35          1.81        12.49 o                         
   2   2   9       1295.12       1223.85        41.62 o                         
   3   2   9          0.04         14.35        12.78 o                         
   4   2   9        658.14        627.64        32.26 o                         
   5   2   9        170.86        196.52        20.28 o                         
   6   2   9        191.44        176.73        20.11 o                         
   7   2   9         11.36         14.44        14.36 o                         
   8   2   9          3.07         -2.70        13.25 o                         
   9   2   9        104.61        104.14        21.02 o                         
  10   2   9         33.14         43.18        17.36 o                         
  11   2   9        223.02        237.43        24.16 o                         
  12   2   9         69.02         85.99        21.82 o                         
  13   2   9         45.20         20.30        21.52 o                         
  14   2   9        139.27        125.03        39.60 o                         
   1   3   9        750.58        737.40        45.45 o                         
   2   3   9         23.76         41.84        14.22 o                         
   3   3   9         64.06         53.52        16.22 o                         
   4   3   9         14.25         21.03        11.04 o                         
   5   3   9       1883.40       1949.69        59.93 o                         
   6   3   9       1762.83       1645.00        58.71 o                         
   7   3   9          0.17          6.69        14.06 o                         
   8   3   9        716.42        657.99        33.40 o                         
   9   3   9        438.64        498.43        41.21 o                         
  10   3   9        150.76        134.70        19.86 o                         
  11   3   9          3.04         -0.73        16.15 o                         
  12   3   9         11.91         22.73        18.88 o                         
  13   3   9         74.74         39.63        22.42 o                         
  14   3   9          3.82         13.79        29.18 o                         
   0   4   9       3195.60       2916.08       148.30 o                         
   1   4   9         13.73         16.51        12.53 o                         
   2   4   9        339.00        286.99        23.77 o                         
   3   4   9         99.79         70.81        17.51 o                         
   4   4   9         32.07         17.48        18.58 o                         
   5   4   9       1131.84       1139.93        43.29 o                         
   6   4   9          1.58         14.93        14.81 o                         
   7   4   9        474.19        519.45        30.35 o                         
   8   4   9        161.05        199.26        21.25 o                         
   9   4   9          0.06          9.78        14.37 o                         
  10   4   9         12.20        -14.23        15.09 o                         
  11   4   9        622.84        579.91        34.03 o                         
  12   4   9        338.18        374.81        31.34 o                         
  13   4   9         54.22         66.09        21.83 o                         
  14   4   9        118.23         72.36        26.64 o                         
   1   5   9         73.65         78.93        17.38 o                         
   2   5   9        648.06        665.94        34.31 o                         
   3   5   9          3.09          1.29        16.82 o                         
   4   5   9        199.81        186.95        24.33 o                         
   5   5   9         48.20         66.41        17.92 o                         
   6   5   9        150.46        195.61        21.43 o                         
   7   5   9         92.51         80.67        29.16 o                         
   8   5   9        569.86        642.62        33.50 o                         
   9   5   9        117.70        105.74        19.33 o                         
  10   5   9        384.33        403.35        26.17 o                         
  11   5   9         17.63         25.60        18.82 o                         
  12   5   9         70.31         92.05        22.49 o                         
  13   5   9        125.46        140.26        28.30 o                         
  14   5   9         13.84         -3.11        21.77 o                         
   0   6   9         59.20         80.43        24.78 o                         
   1   6   9          0.24          2.12        14.32 o                         
   2   6   9        301.69        276.60        24.04 o                         
   3   6   9        524.36        470.32        39.16 o                         
   4   6   9        217.21        179.36        25.24 o                         
   5   6   9       1223.75       1132.47        57.38 o                         
   6   6   9         73.58         73.28        21.42 o                         
   7   6   9        130.36        176.96        28.17 o                         
   8   6   9        501.01        438.49        28.86 o                         
   9   6   9          6.17        -14.07        14.07 o                         
  10   6   9          5.48          0.99        14.58 o                         
  11   6   9         42.43         26.72        16.63 o                         
  12   6   9          2.90         -9.29        18.86 o                         
  13   6   9         29.69          7.54        19.71 o                         
  14   6   9         57.77         36.24        23.15 o                         
   1   7   9        162.21        173.04        21.19 o                         
   2   7   9          8.10        -18.33        18.33 o                         
   3   7   9         85.61         60.67        23.86 o                         
   4   7   9        580.51        602.26        44.30 o                         
   5   7   9        612.57        607.55        41.35 o                         
   6   7   9         55.42         22.64        16.61 o                         
   7   7   9        389.92        394.21        31.87 o                         
   8   7   9        116.60         68.28        20.12 o                         
   9   7   9         10.98         39.05        17.90 o                         
  10   7   9        151.86        179.20        20.59 o                         
  11   7   9         63.95         70.91        18.91 o                         
  12   7   9         95.39         75.33        22.40 o                         
  13   7   9         13.21         16.38        19.83 o                         
  14   7   9         84.27         81.45        27.60 o                         
   0   8   9        522.55        455.58        45.18 o                         
   1   8   9          2.90         -8.81        14.52 o                         
   2   8   9        313.68        243.65        27.89 o                         
   3   8   9         15.42         17.00        20.86 o                         
   4   8   9        661.64        678.42        48.16 o                         
   5   8   9          2.17          3.32        20.15 o                         
   6   8   9         43.84         23.54        16.84 o                         
   7   8   9        664.46        666.08        34.56 o                         
   8   8   9        200.00        184.60        21.72 o                         
   9   8   9        854.29        838.37        38.27 o                         
  10   8   9        170.58        194.98        21.27 o                         
  11   8   9        126.43        127.55        18.74 o                         
  12   8   9        195.57        200.90        22.80 o                         
  13   8   9        243.80        269.71        38.64 o                         
   1   9   9         98.52        107.42        32.13 o                         
   2   9   9        307.08        390.09        56.85 o                         
   3   9   9         98.05         82.80        22.29 o                         
   4   9   9         11.28         18.60        20.63 o                         
   5   9   9        106.53         77.85        22.27 o                         
   6   9   9         38.74         51.29        20.99 o                         
   7   9   9        324.26        267.51        26.80 o                         
   8   9   9        293.98        216.88        23.35 o                         
   9   9   9          5.96          6.53        15.29 o                         
  10   9   9          1.99         -8.00        15.35 o                         
  11   9   9         71.46         92.06        20.11 o                         
  12   9   9         32.33         24.43        16.86 o                         
  13   9   9          0.28         -1.90        17.96 o                         
   0  10   9       2345.83       2228.05       102.76 o                         
   1  10   9         46.78         18.49        18.91 o                         
   2  10   9        291.88        307.15        30.27 o                         
   3  10   9         12.85         13.59        18.98 o                         
   4  10   9        399.93        453.32        41.14 o                         
   5  10   9        130.68        116.21        28.98 o                         
   6  10   9        295.40        272.87        30.31 o                         
   7  10   9        336.15        314.41        52.91 o                         
   8  10   9          9.49        -12.53        14.64 o                         
   9  10   9         49.97         57.64        17.27 o                         
  10  10   9         10.90         -7.96        15.60 o                         
  11  10   9         53.26        100.35        20.18 o                         
  12  10   9        259.60        279.62        30.63 o                         
  13  10   9         98.16         40.20        21.97 o                         
   1  11   9         73.18         82.13        21.50 o                         
   2  11   9         54.06         50.46        20.49 o                         
   3  11   9        421.25        406.79        33.80 o                         
   4  11   9        140.28        182.34        30.63 o                         
   5  11   9          2.08         28.38        23.51 o                         
   6  11   9         93.52         82.33        24.09 o                         
   7  11   9        444.85        383.15        38.04 o                         
   8  11   9        630.65        719.16        40.11 o                         
   9  11   9         28.37         35.56        18.98 o                         
  10  11   9        202.05        183.44        23.53 o                         
  11  11   9         13.65          0.79        17.96 o                         
  12  11   9         48.08         83.79        22.03 o                         
  13  11   9          6.10         -3.57        19.43 o                         
   0  12   9        312.98        336.93        54.03 o                         
   1  12   9        337.84        339.96        40.65 o                         
   2  12   9         87.55         70.94        24.72 o                         
   3  12   9        111.65         68.63        19.72 o                         
   4  12   9        164.99        136.77        24.47 o                         
   5  12   9         98.42        107.62        29.42 o                         
   6  12   9         43.17         51.73        20.84 o                         
   7  12   9        276.24        229.30        30.65 o                         
   8  12   9         22.27         65.92        20.61 o                         
   9  12   9         26.49          6.07        19.28 o                         
  10  12   9          8.01          4.80        26.45 o                         
  11  12   9          0.25          5.15        22.19 o                         
  12  12   9          0.22        -16.63        16.63 o                         
   1  13   9        851.01        899.63        48.73 o                         
   2  13   9         18.25         23.26        22.40 o                         
   3  13   9        238.04        310.59        31.56 o                         
   4  13   9        252.79        246.44        36.54 o                         
   5  13   9        105.98        124.32        24.26 o                         
   6  13   9         11.30         -1.92        19.86 o                         
   7  13   9        349.29        372.14        31.95 o                         
   8  13   9         15.63         10.57        17.28 o                         
   9  13   9          0.01         25.90        21.82 o                         
  10  13   9         71.45         58.76        33.38 o                         
  11  13   9         32.11         19.86        23.72 o                         
  12  13   9         35.60         15.14        29.81 o                         
   0  14   9       1743.10       1703.72        84.30 o                         
   1  14   9       1032.69       1064.38        50.61 o                         
   2  14   9        769.56        791.89        47.47 o                         
   3  14   9        745.01        794.39        64.33 o                         
   4  14   9        114.23        128.19        29.10 o                         
   5  14   9          8.09         14.61        20.99 o                         
   6  14   9          2.82        -20.23        20.23 o                         
   7  14   9         10.19          9.29        22.44 o                         
   8  14   9          2.37         15.34        19.55 o                         
   9  14   9         59.36         64.92        24.07 o                         
  10  14   9          3.80         39.41        23.46 o                         
  11  14   9        136.75        118.70        33.71 o                         
   1  15   9        537.30        572.20        35.23 o                         
   2  15   9         41.07         28.18        24.76 o                         
   3  15   9        399.79        364.50        41.35 o                         
   4  15   9        388.85        367.35        37.33 o                         
   5  15   9         26.66         44.39        22.88 o                         
   6  15   9        372.50        328.13        30.97 o                         
   7  15   9         33.13         55.30        22.45 o                         
   8  15   9        332.28        347.49        32.90 o                         
   9  15   9         10.53        -20.60        20.91 o                         
  10  15   9         43.51         39.35        23.24 o                         
  11  15   9         12.92        -12.27        23.26 o                         
   0  16   9         10.48          8.19        24.81 o                         
   1  16   9         17.90         34.17        24.96 o                         
   2  16   9         31.25         29.04        24.34 o                         
   3  16   9        122.43        167.08        33.04 o                         
   4  16   9         23.51         22.55        23.96 o                         
   5  16   9         10.92        -12.58        26.91 o                         
   6  16   9         29.46         -7.03        19.56 o                         
   7  16   9          5.32         11.77        20.46 o                         
   8  16   9          4.16         -2.94        21.69 o                         
   9  16   9         64.54         72.37        27.23 o                         
  10  16   9         13.68         -7.18        21.91 o                         
   1  17   9         14.66        -22.45        22.45 o                         
   2  17   9         16.32         10.39        24.69 o                         
   3  17   9         23.97         48.89        27.28 o                         
   4  17   9          2.13         -3.21        21.76 o                         
   5  17   9        260.15        300.17        33.65 o                         
   6  17   9        193.59        236.38        33.09 o                         
   7  17   9        213.37        209.23        28.87 o                         
   8  17   9        173.05        146.86        30.52 o                         
   9  17   9         11.76         12.08        22.50 o                         
  10  17   9        165.25        183.01        32.08 o                         
   0  18   9         25.66        -29.32        29.32 o                         
   1  18   9         13.77         16.51        25.11 o                         
   2  18   9         86.21         66.65        28.95 o                         
   3  18   9         17.00        -22.40        22.40 o                         
   4  18   9         53.12         30.84        25.10 o                         
   5  18   9         11.67         14.92        22.84 o                         
   6  18   9         71.00         71.69        25.65 o                         
   7  18   9         38.03         81.27        28.88 o                         
   8  18   9         45.07         40.05        26.87 o                         
   9  18   9         83.55         29.17        24.99 o                         
   1  19   9        229.50        239.81        45.51 o                         
   2  19   9          4.02         24.64        31.02 o                         
   3  19   9        157.31        139.64        31.52 o                         
   4  19   9         12.67         -8.47        22.16 o                         
   5  19   9          0.01        -21.73        21.73 o                         
   6  19   9         31.03         -4.14        24.09 o                         
   7  19   9          3.61        -10.65        48.48 o                         
   8  19   9         43.59         38.61        28.65 o                         
   0  20   9        250.25        439.15       100.14 o                         
   1  20   9         24.84        -46.41        51.51 o                         
   2  20   9        212.83        190.79        40.86 o                         
   3  20   9         16.94          8.88        23.94 o                         
   4  20   9         63.20         55.96        26.20 o                         
   5  20   9         33.61         14.33        25.56 o                         
   6  20   9         14.63        -23.10        23.10 o                         
   7  20   9        118.07        121.06        32.87 o                         
   1  21   9          0.01        -26.57        26.57 o                         
   2  21   9         16.75        -17.72        26.98 o                         
   3  21   9        139.80        111.25        30.52 o                         
   4  21   9        107.88         94.78        29.06 o                         
   5  21   9         19.69         11.62        30.86 o                         
   6  21   9        147.50        169.70        35.40 o                         
   0  22   9         74.75        -19.82        66.76 o                         
   1  22   9         53.60         45.41        38.03 o                         
   2  22   9        144.47        149.80        35.27 o                         
   3  22   9         13.30         -8.43        28.36 o                         
   4  22   9        304.24        373.93        44.02 o                         
   1  23   9        133.10        104.85        51.90 o                         
   2  23   9         28.01         33.24        52.35 o                         
   0   0  10        171.88        215.92        55.29 o                         
   1   0  10        356.67        431.71        40.98 o                         
   2   0  10         38.91         10.57        19.72 o                         
   3   0  10        637.82        632.30        42.71 o                         
   4   0  10         91.56         87.07        29.65 o                         
   5   0  10        979.70        944.25        49.87 o                         
   6   0  10       1567.52       1505.25        82.87 o                         
   7   0  10        571.21        523.13        50.00 o                         
   8   0  10       1092.22       1075.81        69.46 o                         
   9   0  10       1281.98       1197.16       125.47 o                         
  10   0  10          0.04        -23.55        23.55 o                         
  11   0  10        133.22        136.86        31.86 o                         
  12   0  10         36.78        110.07        30.32 o                         
  13   0  10        450.38        343.08        57.77 o                         
   1   1  10         70.16         45.48        16.26 o                         
   2   1  10          0.79         -3.91        13.44 o                         
   3   1  10        379.89        387.47        26.91 o                         
   4   1  10        286.45        272.34        27.21 o                         
   5   1  10       2472.86       2505.84        65.02 o                         
   6   1  10          0.01          5.29        17.96 o                         
   7   1  10         96.88         79.82        22.55 o                         
   8   1  10         11.42         38.01        17.80 o                         
   9   1  10          0.19        -10.74        19.25 o                         
  10   1  10          5.08         -0.45        22.23 o                         
  11   1  10         13.64          3.88        17.92 o                         
  12   1  10          1.61         -7.75        18.82 o                         
  13   1  10         56.80         81.96        28.24 o                         
   0   2  10        720.01        792.48        48.12 o                         
   1   2  10        113.14        126.33        19.83 o                         
   2   2  10         21.32         -6.89        13.82 o                         
   3   2  10          3.60         17.18        16.34 o                         
   4   2  10        138.72        144.33        29.08 o                         
   5   2  10        535.58        588.10        32.17 o                         
   6   2  10         50.78         51.31        16.09 o                         
   7   2  10        347.53        339.64        29.18 o                         
   8   2  10         13.53         -3.96        17.52 o                         
   9   2  10        150.76        160.66        24.28 o                         
  10   2  10         90.68         88.46        20.66 o                         
  11   2  10          6.70         -6.62        17.09 o                         
  12   2  10          5.42         38.40        21.04 o                         
  13   2  10         38.71         15.74        25.18 o                         
   1   3  10       2328.09       2311.82        56.81 o                         
   2   3  10          6.06         -0.89        14.28 o                         
   3   3  10         39.12         55.39        18.81 o                         
   4   3  10        623.40        602.26        42.37 o                         
   5   3  10       1010.22        978.86        41.61 o                         
   6   3  10        602.80        625.47        33.49 o                         
   7   3  10        202.26        225.37        26.65 o                         
   8   3  10         27.05         39.03        30.01 o                         
   9   3  10         84.84        118.39        22.65 o                         
  10   3  10         17.94         31.73        18.38 o                         
  11   3  10        124.19        103.92        21.91 o                         
  12   3  10         69.74         25.32        20.98 o                         
  13   3  10         42.66         64.06        25.60 o                         
   0   4  10        150.39        134.30        25.42 o                         
   1   4  10         17.65         -1.65        13.53 o                         
   2   4  10        158.08        139.95        24.49 o                         
   3   4  10        658.35        674.78        37.85 o                         
   4   4  10        743.80        770.15        46.14 o                         
   5   4  10        717.35        657.84        34.55 o                         
   6   4  10         48.63         69.14        17.44 o                         
   7   4  10         99.04         56.57        16.98 o                         
   8   4  10          6.31         15.51        17.64 o                         
   9   4  10          0.04         16.66        18.41 o                         
  10   4  10         30.62         30.86        18.53 o                         
  11   4  10         46.17         21.45        18.46 o                         
  12   4  10          0.01        -15.27        18.54 o                         
  13   4  10          9.59         40.87        24.03 o                         
   1   5  10         25.75         24.89        14.50 o                         
   2   5  10         95.94         93.08        20.22 o                         
   3   5  10        129.68        117.19        21.09 o                         
   4   5  10         61.06         64.25        18.61 o                         
   5   5  10         35.72         35.47        16.19 o                         
   6   5  10        525.65        544.51        32.47 o                         
   7   5  10          3.83         -5.41        14.42 o                         
   8   5  10         66.00         68.21        18.65 o                         
   9   5  10          0.04        -14.49        17.67 o                         
  10   5  10         29.05         -5.07        17.98 o                         
  11   5  10         21.28          1.77        22.00 o                         
  12   5  10          8.54        -18.40        18.40 o                         
  13   5  10         48.15         11.48        22.16 o                         
   0   6  10       1954.97       2062.34        86.85 o                         
   1   6  10        171.48        153.29        21.82 o                         
   2   6  10        230.38        172.90        25.63 o                         
   3   6  10        282.49        326.83        32.75 o                         
   4   6  10        142.64        125.63        22.90 o                         
   5   6  10          8.29         20.90        17.00 o                         
   6   6  10        159.55        136.14        20.77 o                         
   7   6  10         38.24         39.71        16.93 o                         
   8   6  10        404.37        415.62        29.48 o                         
   9   6  10        108.77         93.48        19.94 o                         
  10   6  10         82.14         78.55        20.95 o                         
  11   6  10         60.43         73.82        33.63 o                         
  12   6  10         84.94        109.43        25.03 o                         
  13   6  10         11.14         51.97        23.85 o                         
   1   7  10        188.20        193.55        31.34 o                         
   2   7  10        402.74        406.10        34.87 o                         
   3   7  10         24.56         -4.74        33.11 o                         
   4   7  10        369.46        383.91        38.30 o                         
   5   7  10         33.73         48.92        20.79 o                         
   6   7  10          2.84          8.37        16.30 o                         
   7   7  10         13.17         14.87        18.90 o                         
   8   7  10        264.13        278.43        30.29 o                         
   9   7  10         11.63         17.32        15.54 o                         
  10   7  10         75.72         25.94        21.86 o                         
  11   7  10         17.90         30.02        21.56 o                         
  12   7  10         43.80         54.26        22.60 o                         
  13   7  10        256.31        312.32        33.79 o                         
   0   8  10        280.80        289.62        38.43 o                         
   1   8  10        267.53        233.75        28.43 o                         
   2   8  10        723.25        697.04        42.83 o                         
   3   8  10        322.53        349.75        38.18 o                         
   4   8  10          5.07          9.65        22.44 o                         
   5   8  10          2.96         -4.17        27.43 o                         
   6   8  10        176.68        150.88        25.66 o                         
   7   8  10         31.14         10.99        15.83 o                         
   8   8  10        202.24        118.26        21.80 o                         
   9   8  10          4.91         -5.45        17.94 o                         
  10   8  10         39.62         43.19        18.46 o                         
  11   8  10          0.80         12.74        18.70 o                         
  12   8  10         19.21         18.71        18.51 o                         
   1   9  10       2787.37       2810.64        85.45 o                         
   2   9  10         40.63         66.53        21.04 o                         
   3   9  10        773.86        792.63        53.29 o                         
   4   9  10        194.84        145.22        29.65 o                         
   5   9  10          0.22        -17.03        17.65 o                         
   6   9  10         89.21         80.29        27.54 o                         
   7   9  10         37.41         10.34        18.62 o                         
   8   9  10         16.60          7.70        17.49 o                         
   9   9  10        134.87        133.47        21.93 o                         
  10   9  10        197.04        217.72        23.81 o                         
  11   9  10        164.02        174.85        22.98 o                         
  12   9  10         66.94         31.10        25.74 o                         
   0  10  10        150.05        140.31        40.81 o                         
   1  10  10        148.03        163.66        29.66 o                         
   2  10  10         98.28         85.71        23.07 o                         
   3  10  10         62.68         36.04        33.73 o                         
   4  10  10         19.20         23.68        23.33 o                         
   5  10  10          1.47         31.58        21.67 o                         
   6  10  10          0.86        -15.08        19.28 o                         
   7  10  10          0.54          2.20        18.15 o                         
   8  10  10        253.71        266.70        29.44 o                         
   9  10  10          8.14         28.35        16.86 o                         
  10  10  10         84.24         86.88        21.64 o                         
  11  10  10         57.32         85.65        20.68 o                         
  12  10  10         11.32          4.45        20.19 o                         
   1  11  10         57.17         42.82        38.54 o                         
   2  11  10        145.65        127.01        24.89 o                         
   3  11  10        239.84        313.65        42.49 o                         
   4  11  10        260.52        262.12        35.58 o                         
   5  11  10         86.34         63.30        29.34 o                         
   6  11  10          7.95         10.16        21.11 o                         
   7  11  10          4.91          6.47        21.71 o                         
   8  11  10          4.22         17.54        19.49 o                         
   9  11  10         39.58          6.72        23.41 o                         
  10  11  10          0.02         12.68        22.52 o                         
  11  11  10         16.88         30.90        20.51 o                         
  12  11  10          7.80         -4.52        18.68 o                         
   0  12  10        310.39        218.12        47.14 o                         
   1  12  10        608.29        597.11        49.26 o                         
   2  12  10         94.28         67.06        35.38 o                         
   3  12  10        222.55        230.97        39.15 o                         
   4  12  10        727.58        837.56        57.19 o                         
   5  12  10         36.19         52.53        23.93 o                         
   6  12  10          7.61         22.25        22.74 o                         
   7  12  10         61.35         87.45        26.21 o                         
   8  12  10         13.04          5.75        18.92 o                         
   9  12  10        339.57        342.60        37.40 o                         
  10  12  10         10.64         -9.83        20.51 o                         
  11  12  10        228.69        287.08        36.13 o                         
   1  13  10        484.88        488.65        45.46 o                         
   2  13  10          3.28        -20.65        21.37 o                         
   3  13  10       1033.05       1106.28        78.60 o                         
   4  13  10          0.33          1.02        23.22 o                         
   5  13  10          1.88        -17.91        19.76 o                         
   6  13  10         12.53         22.32        22.22 o                         
   7  13  10          2.97        -22.41        22.41 o                         
   8  13  10          0.27        -17.19        18.57 o                         
   9  13  10         57.18         48.20        25.63 o                         
  10  13  10          7.99        -27.93        27.93 o                         
  11  13  10         12.53         11.27        25.00 o                         
   0  14  10         16.27         68.09        37.72 o                         
   1  14  10         88.22         26.86        24.92 o                         
   2  14  10        131.27        111.15        38.46 o                         
   3  14  10        470.77        450.00        64.07 o                         
   4  14  10         96.37         46.45        49.78 o                         
   5  14  10         24.52          1.29        22.68 o                         
   6  14  10         13.96         57.57        25.01 o                         
   7  14  10        131.60        106.76        27.21 o                         
   8  14  10        140.15        166.68        31.51 o                         
   9  14  10          3.99         -6.47        22.93 o                         
  10  14  10         81.67         22.03        25.56 o                         
   1  15  10        137.99        116.95        43.36 o                         
   2  15  10        116.47        110.90        36.11 o                         
   3  15  10        250.72        265.42        63.57 o                         
   4  15  10         29.14         52.97        26.41 o                         
   5  15  10         74.35         59.73        26.70 o                         
   6  15  10          9.89         36.45        42.04 o                         
   7  15  10        118.24        129.17        29.17 o                         
   8  15  10        184.40        188.66        45.75 o                         
   9  15  10         40.83         -5.22        24.34 o                         
  10  15  10         90.43         57.49        27.43 o                         
   0  16  10        386.90        390.36        60.77 o                         
   1  16  10         26.84         -4.84        24.69 o                         
   2  16  10          8.92         -3.36        23.94 o                         
   3  16  10         90.57         64.39        27.74 o                         
   4  16  10          9.28        -20.60        20.60 o                         
   5  16  10        218.70        337.67        40.29 o                         
   6  16  10         55.95         65.44        33.35 o                         
   7  16  10        237.69        272.47        37.55 o                         
   8  16  10          3.14         12.13        23.32 o                         
   9  16  10        108.80        134.20        31.95 o                         
   1  17  10          0.53        -21.52        21.52 o                         
   2  17  10          1.51        -29.36        29.36 o                         
   3  17  10        114.87        118.32        32.39 o                         
   4  17  10          6.83        -22.49        22.49 o                         
   5  17  10         71.15         95.68        30.70 o                         
   6  17  10          0.23         -0.39        24.62 o                         
   7  17  10         62.91         27.71        27.39 o                         
   8  17  10          7.29        -23.97        23.97 o                         
   0  18  10          8.89         26.08        56.33 o                         
   1  18  10          5.36        -11.37        29.58 o                         
   2  18  10         87.72         94.71        31.22 o                         
   3  18  10         56.11         57.98        31.03 o                         
   4  18  10        163.30         97.21        29.32 o                         
   5  18  10         79.96         85.95        28.51 o                         
   6  18  10         52.44         -3.38        26.00 o                         
   7  18  10         73.69         64.19        28.84 o                         
   1  19  10         45.61         17.68        44.18 o                         
   2  19  10          8.27          3.71        31.31 o                         
   3  19  10        160.12        149.82        45.23 o                         
   4  19  10          4.63         24.05        28.04 o                         
   5  19  10        117.04        116.27        32.41 o                         
   6  19  10         23.29         22.10        31.48 o                         
   0  20  10         61.46         45.90        62.59 o                         
   1  20  10         17.14         36.63        43.36 o                         
   2  20  10          0.32        -24.67        44.66 o                         
   3  20  10         12.09         63.96        36.13 o                         
   4  20  10          0.00          0.56        26.96 o                         
   5  20  10          3.31        -15.05        26.02 o                         
   1  21  10         32.07         86.10        69.89 o                         
   2  21  10          1.26          7.23        43.09 o                         
   3  21  10        121.68         42.66        52.58 o                         
   4  21  10         35.87         39.38        33.25 o                         
   1   1  11         53.95         27.53        21.57 o                         
   2   1  11         83.07         90.48        19.99 o                         
   3   1  11        211.23        268.84        27.74 o                         
   4   1  11        438.16        464.46        34.10 o                         
   5   1  11          8.94         -1.52        17.89 o                         
   6   1  11        590.18        630.27        39.61 o                         
   7   1  11          2.49         15.86        18.95 o                         
   8   1  11        666.57        719.35        43.09 o                         
   9   1  11          3.90        -15.00        18.02 o                         
  10   1  11         75.95         70.82        28.16 o                         
  11   1  11         33.37          6.73        19.78 o                         
  12   1  11         35.15         -4.83        22.70 o                         
   0   2  11       1126.73       1149.99        60.67 o                         
   1   2  11          0.41        -16.02        16.02 o                         
   2   2  11        952.81        976.34        45.66 o                         
   3   2  11        335.62        282.48        27.86 o                         
   4   2  11        371.66        312.74        39.19 o                         
   5   2  11          8.71          3.57        15.77 o                         
   6   2  11        192.30        188.62        26.33 o                         
   7   2  11        245.34        282.17        29.55 o                         
   8   2  11         82.07         52.45        20.59 o                         
   9   2  11          0.03         -0.92        19.44 o                         
  10   2  11          0.20        -11.43        18.65 o                         
  11   2  11          1.80        -20.11        20.11 o                         
  12   2  11         51.24          9.65        22.44 o                         
   1   3  11          7.67         14.00        16.71 o                         
   2   3  11        267.90        302.43        30.57 o                         
   3   3  11        179.28        197.01        27.07 o                         
   4   3  11         34.47         27.64        18.64 o                         
   5   3  11         40.74         62.06        17.83 o                         
   6   3  11          1.16          8.05        18.07 o                         
   7   3  11         21.35          9.04        20.68 o                         
   8   3  11        284.58        201.66        28.56 o                         
   9   3  11         82.23         70.98        22.52 o                         
  10   3  11         28.02         18.80        20.55 o                         
  11   3  11          5.61         -7.66        18.86 o                         
  12   3  11         29.07         60.64        25.52 o                         
   0   4  11        524.10        462.41        40.37 o                         
   1   4  11        702.30        745.52        40.97 o                         
   2   4  11         25.56          9.40        17.02 o                         
   3   4  11        734.53        747.38        51.87 o                         
   4   4  11         31.64         59.08        20.05 o                         
   5   4  11        271.03        292.62        26.48 o                         
   6   4  11        114.52        120.83        24.59 o                         
   7   4  11        112.73         75.76        22.83 o                         
   8   4  11          6.74        -12.31        17.59 o                         
   9   4  11         20.27         20.26        19.72 o                         
  10   4  11          0.83         -5.26        21.54 o                         
  11   4  11         88.99         88.55        25.50 o                         
  12   4  11        119.81        118.07        29.44 o                         
   1   5  11        178.00        221.96        23.42 o                         
   2   5  11         60.27         19.43        18.56 o                         
   3   5  11         96.95        142.89        26.18 o                         
   4   5  11        370.51        450.81        40.04 o                         
   5   5  11        156.59        120.29        20.65 o                         
   6   5  11        163.07        207.89        23.57 o                         
   7   5  11        214.31        217.50        27.89 o                         
   8   5  11        376.51        420.56        34.88 o                         
   9   5  11        123.90        198.10        28.14 o                         
  10   5  11        312.23        367.15        54.19 o                         
  11   5  11         18.72          7.67        21.34 o                         
  12   5  11        133.71        191.16        29.76 o                         
   0   6  11       1585.52       1457.15        83.34 o                         
   1   6  11        499.71        576.24        34.57 o                         
   2   6  11         88.14         80.68        20.13 o                         
   3   6  11         10.57          2.54        17.19 o                         
   4   6  11        127.43         86.81        23.09 o                         
   5   6  11        368.71        318.63        25.27 o                         
   6   6  11          1.14        -13.35        13.35 o                         
   7   6  11          5.50         -0.55        17.21 o                         
   8   6  11         38.49         -2.17        18.23 o                         
   9   6  11          0.96         13.37        20.07 o                         
  10   6  11          5.22         10.32        20.68 o                         
  11   6  11         19.01         30.54        23.23 o                         
  12   6  11          5.67        -15.75        23.96 o                         
   1   7  11        204.28        149.41        31.37 o                         
   2   7  11        317.21        309.61        31.03 o                         
   3   7  11          4.92        -10.70        18.49 o                         
   4   7  11        442.21        420.07        42.14 o                         
   5   7  11        164.02         95.66        26.28 o                         
   6   7  11        260.98        219.57        23.15 o                         
   7   7  11         21.35         24.67        16.63 o                         
   8   7  11          0.09         -8.10        15.45 o                         
   9   7  11        197.94        202.88        25.30 o                         
  10   7  11         45.33         53.62        21.02 o                         
  11   7  11        116.91        106.59        23.42 o                         
  12   7  11         30.56          3.50        25.65 o                         
   0   8  11        109.11         56.09        57.89 o                         
   1   8  11          0.57         12.54        22.32 o                         
   2   8  11         83.59         59.85        22.14 o                         
   3   8  11         69.09         91.46        37.49 o                         
   4   8  11         56.58         54.83        26.53 o                         
   5   8  11          0.57          4.47        23.34 o                         
   6   8  11        168.51        103.30        23.74 o                         
   7   8  11          0.25          9.43        15.77 o                         
   8   8  11         71.73         70.44        18.88 o                         
   9   8  11         42.31         25.17        18.47 o                         
  10   8  11          1.87         -2.80        20.17 o                         
  11   8  11        165.78        111.52        23.71 o                         
   1   9  11          0.42        -13.70        21.60 o                         
   2   9  11         19.69        -19.87        19.87 o                         
   3   9  11        412.30        556.95        47.30 o                         
   4   9  11         46.58         48.59        31.64 o                         
   5   9  11        174.27        139.66        27.59 o                         
   6   9  11        170.85        206.63        30.55 o                         
   7   9  11         14.34         -6.69        18.38 o                         
   8   9  11        218.84        262.57        30.46 o                         
   9   9  11         87.36        104.88        20.67 o                         
  10   9  11          6.28          3.26        20.23 o                         
  11   9  11          0.48         17.70        30.33 o                         
   0  10  11         76.10         29.21        36.46 o                         
   1  10  11          0.01        -10.17        21.88 o                         
   2  10  11         61.95        108.36        29.36 o                         
   3  10  11         14.29         30.71        24.39 o                         
   4  10  11        197.60        222.83        35.00 o                         
   5  10  11          0.24        -27.90        27.90 o                         
   6  10  11         84.16         63.42        24.86 o                         
   7  10  11         19.09         11.40        19.68 o                         
   8  10  11         29.95         62.23        22.80 o                         
   9  10  11         26.67         -2.26        20.22 o                         
  10  10  11          1.51        -19.38        19.38 o                         
  11  10  11          1.18         -1.10        20.29 o                         
   1  11  11        124.65         74.13        40.20 o                         
   2  11  11        341.10        382.55        42.31 o                         
   3  11  11         87.06         67.96        33.72 o                         
   4  11  11         13.73         17.11        23.64 o                         
   5  11  11        745.73        741.11        52.21 o                         
   6  11  11         63.15         64.58        26.90 o                         
   7  11  11        330.14        377.06        35.28 o                         
   8  11  11        622.48        572.26        41.18 o                         
   9  11  11        146.78        111.62        29.41 o                         
  10  11  11        402.82        401.85        48.63 o                         
   0  12  11        144.85        254.92        52.31 o                         
   1  12  11         57.08         49.97        27.84 o                         
   2  12  11        384.71        429.02        57.21 o                         
   3  12  11          0.39        -16.25        37.72 o                         
   4  12  11        191.76        227.38        60.98 o                         
   5  12  11         48.53         48.14        25.11 o                         
   6  12  11          0.16        -20.86        20.86 o                         
   7  12  11         20.84         -1.55        25.09 o                         
   8  12  11          0.78         10.08        22.86 o                         
   9  12  11         56.20         65.14        26.17 o                         
  10  12  11          2.80         33.59        25.02 o                         
   1  13  11        390.96        342.36        42.08 o                         
   2  13  11        126.68        173.03        40.21 o                         
   3  13  11         46.74         68.26        42.18 o                         
   4  13  11        344.58        271.52        55.74 o                         
   5  13  11         73.92         97.32        31.22 o                         
   6  13  11        384.04        365.89        42.74 o                         
   7  13  11        183.19        146.76        30.83 o                         
   8  13  11        465.49        443.66        38.26 o                         
   9  13  11         99.67         91.90        29.36 o                         
   0  14  11        395.47        401.20        70.93 o                         
   1  14  11          1.68        -21.07        24.95 o                         
   2  14  11        214.15        251.55        46.18 o                         
   3  14  11          2.70        -21.03        29.10 o                         
   4  14  11        283.18        272.52        46.21 o                         
   5  14  11        163.58        196.20        36.91 o                         
   6  14  11        161.84        184.62        45.02 o                         
   7  14  11        142.97        153.55        32.26 o                         
   8  14  11         35.64         40.90        33.82 o                         
   9  14  11          8.50          3.12        25.27 o                         
   1  15  11          9.53        -27.70        27.70 o                         
   2  15  11          2.32         39.03        32.54 o                         
   3  15  11         20.92          0.54        29.41 o                         
   4  15  11        120.25        155.20        34.98 o                         
   5  15  11         19.65         -6.78        27.65 o                         
   6  15  11          0.02        -12.64        26.93 o                         
   7  15  11         21.57         19.86        29.67 o                         
   8  15  11          7.08         33.64        30.76 o                         
   0  16  11        138.80         56.33        63.63 o                         
   1  16  11          4.38         -9.94        30.33 o                         
   2  16  11         12.92          4.23        37.36 o                         
   3  16  11         10.61         64.38        34.82 o                         
   4  16  11         20.47         21.36        28.55 o                         
   5  16  11          6.17        -17.09        27.44 o                         
   6  16  11          0.34        -19.87        27.88 o                         
   7  16  11         41.83         33.45        30.16 o                         
   1  17  11         30.71         53.18        46.06 o                         
   2  17  11         72.50        103.81        38.37 o                         
   3  17  11          1.14        -28.45        30.37 o                         
   4  17  11        109.22        104.27        35.03 o                         
   5  17  11         20.00         -4.53        30.35 o                         
   6  17  11        109.42        150.57        38.16 o                         
   0  18  11          2.36         34.42        57.37 o                         
   1  18  11         68.31         68.85        62.07 o                         
   2  18  11         20.05        -30.68        30.68 o                         
   3  18  11         79.49         89.33        39.58 o                         
   4  18  11          3.66         34.14        36.44 o                         
   5  18  11          0.25         24.84        32.67 o                         
   1  19  11         15.27        -26.33        44.51 o                         
   2  19  11         20.03         44.07        46.49 o                         
   3  19  11         40.57         49.86        47.04 o                         
   4  19  11         49.98         67.25        34.69 o                         
   0  20  11        160.40        191.93        86.58 o                         
   1  20  11          0.01         18.25        46.62 o                         
   2  20  11         46.85        118.80        58.05 o                         
   0   0  12         17.84         -3.13        37.55 o                         
   1   0  12          1.02         28.12        32.77 o                         
   2   0  12         13.47         31.48        26.49 o                         
   3   0  12        408.04        474.50        51.74 o                         
   4   0  12         19.36        -13.80        25.60 o                         
   5   0  12        151.41        108.73        44.44 o                         
   6   0  12         22.63         14.64        27.61 o                         
   7   0  12         75.12         80.76        32.72 o                         
   8   0  12         10.25          3.75        26.67 o                         
   9   0  12         88.51        140.34        41.91 o                         
  10   0  12         48.95         52.88        34.50 o                         
  11   0  12          0.53          0.23        30.26 o                         
   1   1  12        798.33        821.58        63.57 o                         
   2   1  12        134.42        168.19        24.99 o                         
   3   1  12        196.60        239.02        28.79 o                         
   4   1  12         64.35         58.55        21.49 o                         
   5   1  12         42.33         14.89        20.06 o                         
   6   1  12         28.17         30.51        20.20 o                         
   7   1  12          0.42         16.00        19.58 o                         
   8   1  12          0.20        -19.20        19.20 o                         
   9   1  12        138.04        115.39        26.35 o                         
  10   1  12         71.44         74.83        24.84 o                         
  11   1  12          8.73          2.94        21.79 o                         
   0   2  12        878.66        961.51        84.05 o                         
   1   2  12         64.80         72.31        21.16 o                         
   2   2  12         97.58         85.87        26.41 o                         
   3   2  12        160.37        170.26        25.32 o                         
   4   2  12         44.24         34.89        20.02 o                         
   5   2  12         48.19         80.26        23.03 o                         
   6   2  12         90.09         97.17        23.13 o                         
   7   2  12          5.93         -4.66        19.67 o                         
   8   2  12          1.59         13.13        19.82 o                         
   9   2  12          1.26        -17.62        17.62 o                         
  10   2  12         13.90         33.50        20.93 o                         
  11   2  12         12.82          4.42        21.28 o                         
   1   3  12        668.19        776.89        48.47 o                         
   2   3  12          0.49        -16.04        19.76 o                         
   3   3  12          5.22         -5.60        20.28 o                         
   4   3  12         26.63         50.44        20.74 o                         
   5   3  12          1.03        -13.72        25.66 o                         
   6   3  12         14.07         19.57        21.15 o                         
   7   3  12         31.32         -3.78        19.12 o                         
   8   3  12         40.21         86.74        24.35 o                         
   9   3  12          8.29         30.77        21.53 o                         
  10   3  12         34.90         18.88        22.21 o                         
  11   3  12         12.88        -12.82        22.61 o                         
   0   4  12        300.44        344.72       116.18 o                         
   1   4  12         11.07         29.84        18.66 o                         
   2   4  12         19.56          7.90        21.74 o                         
   3   4  12          4.32         -8.93        19.58 o                         
   4   4  12         78.08         53.06        24.96 o                         
   5   4  12        282.93        291.72        30.64 o                         
   6   4  12          3.38        -18.35        18.35 o                         
   7   4  12        425.31        410.29        35.06 o                         
   8   4  12          0.01        -19.30        19.30 o                         
   9   4  12        150.52         76.52        24.50 o                         
  10   4  12          4.74         -0.21        20.84 o                         
  11   4  12         40.86         24.93        25.61 o                         
   1   5  12         31.91        -22.23        22.23 o                         
   2   5  12        353.62        378.97        36.34 o                         
   3   5  12        163.92        173.58        29.79 o                         
   4   5  12          0.01         -5.16        21.49 o                         
   5   5  12          5.78          7.63        22.92 o                         
   6   5  12          1.34         -1.92        19.02 o                         
   7   5  12         13.77         -6.57        20.13 o                         
   8   5  12          6.97         26.74        20.74 o                         
   9   5  12          2.49         -9.00        19.97 o                         
  10   5  12         30.30         51.16        22.35 o                         
  11   5  12         25.61         -5.06        23.90 o                         
   0   6  12       1127.89       1206.43        78.75 o                         
   1   6  12          2.20         11.36        18.37 o                         
   2   6  12          0.01         -0.33        20.55 o                         
   3   6  12        137.47        122.31        28.35 o                         
   4   6  12        258.85        266.55        33.16 o                         
   5   6  12        466.36        459.75        33.42 o                         
   6   6  12         30.65         54.52        21.07 o                         
   7   6  12        409.42        404.64        33.00 o                         
   8   6  12        102.08         45.43        21.06 o                         
   9   6  12        372.98        331.41        40.35 o                         
  10   6  12        108.35        110.38        26.06 o                         
   1   7  12        329.95        348.78        36.05 o                         
   2   7  12         16.98         27.71        25.15 o                         
   3   7  12        436.15        425.54        70.73 o                         
   4   7  12         43.62         31.76        22.66 o                         
   5   7  12        236.05        229.76        29.06 o                         
   6   7  12         43.64         44.28        19.83 o                         
   7   7  12         49.98         39.63        20.50 o                         
   8   7  12         10.51         14.98        20.28 o                         
   9   7  12         23.62         31.82        20.48 o                         
  10   7  12         13.07         27.10        22.72 o                         
   0   8  12       1271.41       1287.01       100.27 o                         
   1   8  12         41.59         19.46        20.23 o                         
   2   8  12         18.31         25.49        22.12 o                         
   3   8  12        248.20        211.74        34.27 o                         
   4   8  12          1.20        -13.26        20.26 o                         
   5   8  12        211.83        235.36        31.02 o                         
   6   8  12          0.25        -17.48        17.48 o                         
   7   8  12          2.56        -17.24        18.18 o                         
   8   8  12         55.16         43.04        23.87 o                         
   9   8  12          0.85         -5.22        19.40 o                         
  10   8  12          0.47          8.59        21.59 o                         
   1   9  12        324.16        390.71        44.15 o                         
   2   9  12        160.61        186.08        42.13 o                         
   3   9  12        419.91        439.35        72.82 o                         
   4   9  12          0.26         19.37        25.48 o                         
   5   9  12        539.69        618.58        46.65 o                         
   6   9  12        332.38        403.64        32.51 o                         
   7   9  12          1.67         -9.85        20.84 o                         
   8   9  12          0.53          2.73        21.62 o                         
   9   9  12         13.62          6.46        22.91 o                         
  10   9  12         28.67         38.24        24.80 o                         
   0  10  12          6.22         -5.07        43.81 o                         
   1  10  12         85.48        107.70        29.62 o                         
   2  10  12         13.34         58.87        38.49 o                         
   3  10  12        175.48        220.12        43.29 o                         
   4  10  12          1.44        -27.07        27.07 o                         
   5  10  12         22.04         13.41        29.43 o                         
   6  10  12        273.44        267.58        35.08 o                         
   7  10  12         46.68         64.31        23.99 o                         
   8  10  12        279.78        272.23        30.48 o                         
   9  10  12         35.62         11.75        25.61 o                         
   1  11  12         57.03         68.71        28.64 o                         
   2  11  12          1.98         12.57        36.27 o                         
   3  11  12          6.63        -31.45        42.74 o                         
   4  11  12         12.84         -2.64        30.05 o                         
   5  11  12         18.61        -25.70        25.70 o                         
   6  11  12         29.45          3.00        23.74 o                         
   7  11  12        105.35         90.46        26.09 o                         
   8  11  12         62.38         68.22        25.10 o                         
   9  11  12         17.95         -7.12        25.49 o                         
   0  12  12         54.82        140.45        46.49 o                         
   1  12  12         25.09         23.29        34.63 o                         
   2  12  12         83.23         92.37        36.06 o                         
   3  12  12          4.82         30.06        51.92 o                         
   4  12  12         14.41          4.47        31.89 o                         
   5  12  12        109.61         91.23        45.62 o                         
   6  12  12          2.98          9.94        31.77 o                         
   7  12  12        323.60        339.60        34.11 o                         
   8  12  12        241.65        259.73        46.42 o                         
   1  13  12        286.93        264.62        39.12 o                         
   2  13  12         59.48         70.34        38.08 o                         
   3  13  12        170.15        198.47        46.40 o                         
   4  13  12          0.10         -7.68        31.67 o                         
   5  13  12         50.27         51.94        31.12 o                         
   6  13  12        109.34        140.56        34.61 o                         
   7  13  12        144.68        123.42        35.13 o                         
   8  13  12          8.56         20.04        29.56 o                         
   0  14  12        104.86         76.15        43.52 o                         
   1  14  12         11.08         27.06        32.85 o                         
   2  14  12          8.77         26.10        32.88 o                         
   3  14  12          3.37        -17.56        30.70 o                         
   4  14  12         18.97        -26.06        26.06 o                         
   5  14  12         62.13         36.03        31.24 o                         
   6  14  12          5.64         41.83        49.84 o                         
   7  14  12         66.95         63.10        32.85 o                         
   1  15  12         26.63        -15.72        39.35 o                         
   2  15  12          5.24         -9.45        32.97 o                         
   3  15  12        121.37        129.48        38.88 o                         
   4  15  12          7.10         -2.50        30.80 o                         
   5  15  12         92.64         86.49        35.02 o                         
   6  15  12          5.90         21.23        29.46 o                         
   0  16  12         48.50         49.03        62.59 o                         
   1  16  12          0.00         -3.17        43.86 o                         
   2  16  12          1.39        -29.84        33.45 o                         
   3  16  12         24.24         61.26        37.07 o                         
   4  16  12         53.31         85.36        33.32 o                         
   5  16  12        184.31        223.02        41.98 o                         
   1  17  12         13.53         41.12        43.50 o                         
   2  17  12          9.77         23.80        36.97 o                         
   3  17  12          0.42         -3.11        35.13 o                         
   4  17  12          6.19         21.36        32.92 o                         
   0  18  12         18.21        -44.85        44.85 o                         
   1  18  12          5.14         -2.85        40.81 o                         
   1   1  13          2.85          6.92        25.60 o                         
   2   1  13          2.14        -19.79        19.79 o                         
   3   1  13         14.23         12.32        19.80 o                         
   4   1  13        270.65        321.14        34.62 o                         
   5   1  13         50.52         40.95        22.08 o                         
   6   1  13         91.05         96.35        26.00 o                         
   7   1  13        119.04        133.26        27.24 o                         
   8   1  13         88.53         79.03        32.54 o                         
   9   1  13          0.89         10.56        22.33 o                         
   0   2  13       1280.09       1311.20       155.42 o                         
   1   2  13         88.32        140.18        38.08 o                         
   2   2  13        225.87        251.44        31.49 o                         
   3   2  13          0.60        -21.36        21.36 o                         
   4   2  13         18.18         40.75        22.48 o                         
   5   2  13         89.13         67.11        24.19 o                         
   6   2  13         48.06         47.50        23.43 o                         
   7   2  13         44.92         74.22        23.81 o                         
   8   2  13          0.78         -8.52        20.81 o                         
   9   2  13          8.25        -11.47        22.25 o                         
   1   3  13         23.48         65.02        28.36 o                         
   2   3  13         61.61         69.95        28.38 o                         
   3   3  13          2.33         -3.33        21.88 o                         
   4   3  13          0.42         20.37        22.93 o                         
   5   3  13        100.23         76.00        24.50 o                         
   6   3  13          0.67         16.17        21.02 o                         
   7   3  13          6.15          0.23        20.01 o                         
   8   3  13          1.38          6.92        20.81 o                         
   9   3  13          2.39        -12.31        21.02 o                         
   0   4  13        186.13        108.07        41.26 o                         
   1   4  13          0.34        -23.28        23.28 o                         
   2   4  13        198.62        179.89        34.72 o                         
   3   4  13         29.09         30.50        21.30 o                         
   4   4  13         27.47         32.50        22.00 o                         
   5   4  13         50.29         44.71        21.08 o                         
   6   4  13         16.39         31.28        22.00 o                         
   7   4  13          0.23         11.98        27.91 o                         
   8   4  13          0.05          3.33        21.97 o                         
   9   4  13          5.03         -9.08        21.93 o                         
   1   5  13         78.15         62.84        28.56 o                         
   2   5  13        108.07        101.47        41.71 o                         
   3   5  13        643.37        613.22        58.72 o                         
   4   5  13        209.57        197.60        29.11 o                         
   5   5  13         46.49         30.22        22.03 o                         
   6   5  13        273.50        309.59        31.19 o                         
   7   5  13         10.72         30.62        20.80 o                         
   8   5  13        377.47        339.34        35.44 o                         
   9   5  13         25.01        -18.51        22.55 o                         
   0   6  13        161.38        173.28        39.05 o                         
   1   6  13          2.10          7.85        26.49 o                         
   2   6  13         52.41         43.78        30.26 o                         
   3   6  13         22.76        -22.39        22.39 o                         
   4   6  13        143.20        200.34        29.88 o                         
   5   6  13         43.36         63.72        24.53 o                         
   6   6  13         58.32         15.78        22.32 o                         
   7   6  13         16.61          4.59        20.51 o                         
   8   6  13          0.11        -20.01        20.01 o                         
   9   6  13        133.91        156.10        27.14 o                         
   1   7  13        144.77        175.78        35.46 o                         
   2   7  13        746.42        685.70        55.98 o                         
   3   7  13         73.19         34.92        27.93 o                         
   4   7  13        173.50        201.98        44.42 o                         
   5   7  13         44.00         27.56        22.49 o                         
   6   7  13        228.51        285.80        33.88 o                         
   7   7  13         61.62         35.28        24.89 o                         
   8   7  13        129.58        119.53        28.50 o                         
   0   8  13        130.68        185.01        42.04 o                         
   1   8  13         52.97         40.20        27.42 o                         
   2   8  13        268.40        269.82        52.40 o                         
   3   8  13         89.38         58.99        28.96 o                         
   4   8  13         87.44        107.59        31.63 o                         
   5   8  13          5.83          7.68        21.76 o                         
   6   8  13        180.40        201.87        30.87 o                         
   7   8  13         35.26         18.34        24.17 o                         
   8   8  13          0.51        -11.74        23.75 o                         
   1   9  13         61.52          8.16        39.20 o                         
   2   9  13         51.87         10.69        27.93 o                         
   3   9  13        148.41        179.60        35.53 o                         
   4   9  13         11.43        -19.12        24.95 o                         
   5   9  13          9.20        -19.06        21.77 o                         
   6   9  13          7.12        -21.89        23.02 o                         
   7   9  13         98.01        137.53        33.67 o                         
   8   9  13         80.47         38.03        26.28 o                         
   0  10  13        121.98        195.60        39.26 o                         
   1  10  13          0.03         25.27        27.18 o                         
   2  10  13        373.07        474.14        59.19 o                         
   3  10  13          0.10         -5.60        28.61 o                         
   4  10  13         99.95         93.28        32.51 o                         
   5  10  13          0.71        -21.08        31.79 o                         
   6  10  13         19.00          3.68        22.47 o                         
   7  10  13          2.43        -23.02        23.02 o                         
   1  11  13         15.26         45.64        28.69 o                         
   2  11  13         68.25         43.57        37.40 o                         
   3  11  13         24.37         50.84        46.40 o                         
   4  11  13         57.89         59.60        38.53 o                         
   5  11  13          0.32        -19.91        26.01 o                         
   6  11  13        170.99        151.60        31.75 o                         
   7  11  13          3.85         87.14        29.71 o                         
   0  12  13          0.38        -31.96        35.77 o                         
   1  12  13         17.84          8.02        36.31 o                         
   2  12  13         59.00         36.74        34.08 o                         
   3  12  13         14.92         21.21        32.76 o                         
   4  12  13          0.18         13.41        35.83 o                         
   5  12  13          2.25         15.61        30.04 o                         
   6  12  13          1.99        -16.74        28.71 o                         
   1  13  13          1.73        -31.04        31.04 o                         
   2  13  13          4.28         20.89        34.19 o                         
   3  13  13          7.43         -9.75        33.90 o                         
   4  13  13         25.41        -33.67        33.67 o                         
   5  13  13          3.18         -6.49        29.87 o                         
   0  14  13         39.63         77.19        76.15 o                         
   1  14  13          2.65         -7.65        30.88 o                         
   2  14  13        118.09        125.86        43.03 o                         
   3  14  13          0.10        -33.96        33.96 o                         
   4  14  13        150.46        108.94        44.44 o                         
   1  15  13         28.98          1.07        56.33 o                         
   2  15  13          0.77         -6.40        34.86 o                         
   3  15  13          0.07        -22.75        35.11 o                         
   0   0  14        205.16         10.43        54.24 o                         
   1   0  14          3.29        -45.90        45.90 o                         
   2   0  14         55.66         56.33        63.63 o                         
   3   0  14         20.28         32.71        38.08 o                         
   4   0  14          0.19        -29.22        48.68 o                         
   5   0  14        197.72        204.62        42.76 o                         
   6   0  14          4.35         22.77        35.23 o                         
   7   0  14        355.23        351.26        52.77 o                         
   1   1  14        135.31         97.35        40.10 o                         
   2   1  14         57.88         83.42        38.86 o                         
   3   1  14        103.49         98.87        34.38 o                         
   4   1  14         11.83         -4.45        21.79 o                         
   5   1  14        106.41        108.12        34.83 o                         
   6   1  14         39.17         29.43        23.64 o                         
   7   1  14          0.47        -30.42        30.42 o                         
   0   2  14          1.70          4.17        55.29 o                         
   1   2  14         16.95         63.81        37.54 o                         
   2   2  14         69.71         63.47        30.91 o                         
   3   2  14          5.78         -1.81        24.69 o                         
   4   2  14        104.77         63.02        27.53 o                         
   5   2  14         57.60         91.18        26.94 o                         
   6   2  14          2.05        -10.35        21.43 o                         
   7   2  14         84.12         73.16        26.53 o                         
   1   3  14         27.08         47.58        45.29 o                         
   2   3  14         35.48         22.87        24.13 o                         
   3   3  14        525.03        565.20        48.22 o                         
   4   3  14          3.62         13.21        25.00 o                         
   5   3  14        124.88         78.67        30.33 o                         
   6   3  14         16.97        -19.20        22.01 o                         
   7   3  14         16.17         34.52        24.80 o                         
   0   4  14         16.56         86.58        74.06 o                         
   1   4  14        216.87        208.30        57.48 o                         
   2   4  14         10.34         46.64        30.75 o                         
   3   4  14         44.32         -0.97        23.60 o                         
   4   4  14         12.75          8.85        33.43 o                         
   5   4  14          0.63         18.00        23.93 o                         
   6   4  14          0.73          4.80        22.82 o                         
   7   4  14          4.35         67.30        25.76 o                         
   1   5  14          3.73        -20.42        30.82 o                         
   2   5  14          8.08         31.21        29.61 o                         
   3   5  14          1.72        -28.06        28.06 o                         
   4   5  14         82.06         96.64        29.64 o                         
   5   5  14        134.60        147.78        39.67 o                         
   6   5  14         19.11         52.90        25.97 o                         
   7   5  14         23.80          9.83        25.27 o                         
   0   6  14         86.86         87.62        68.85 o                         
   1   6  14         21.01        -14.25        28.92 o                         
   2   6  14        254.68        251.29        46.52 o                         
   3   6  14         34.54         83.25        60.68 o                         
   4   6  14        105.88         81.02        29.61 o                         
   5   6  14         26.33         49.05        27.00 o                         
   6   6  14         29.92         -3.11        25.14 o                         
   1   7  14         38.18          6.25        28.27 o                         
   2   7  14         51.40         84.99        32.53 o                         
   3   7  14         25.40          2.83        28.50 o                         
   4   7  14        153.98        117.25        38.14 o                         
   5   7  14        102.01        101.16        29.88 o                         
   6   7  14          0.21        -17.07        24.26 o                         
   0   8  14         48.35         -7.36        38.90 o                         
   1   8  14          0.29        -15.45        27.65 o                         
   2   8  14         24.86         52.68        38.54 o                         
   3   8  14        145.54        108.95        42.61 o                         
   4   8  14          2.70          5.95        29.14 o                         
   5   8  14          3.25        -23.72        23.72 o                         
   6   8  14          7.33          9.05        27.94 o                         
   1   9  14        154.27        112.23        34.97 o                         
   2   9  14         18.89          0.86        27.53 o                         
   3   9  14          1.67        -23.85        25.99 o                         
   4   9  14         57.11         76.94        33.46 o                         
   5   9  14          2.09        -23.03        23.03 o                         
   0  10  14          0.16         27.85        43.44 o                         
   1  10  14         15.25          2.41        27.71 o                         
   2  10  14          0.02         45.00        30.51 o                         
   3  10  14         91.84        132.69        37.51 o                         
   4  10  14         30.58        -28.39        28.39 o                         
   1  11  14          8.25          5.22        30.16 o                         
   2  11  14          2.93        -25.40        28.92 o                         
   3  11  14          0.26          9.64        38.54 o                         
   0  12  14         17.36         34.42        69.89 o                         
   1  12  14          4.15         20.57        29.39 o                         
   2  12  14          2.38         17.76        28.46 o                         
   1   1  15          6.09         14.47        31.37 o                         
   2   1  15         54.76          2.18        39.36 o                         
   3   1  15         15.54        -16.59        40.84 o                         
   4   1  15         83.96         56.36        55.56 o                         
   0   2  15         99.97         77.56        53.44 o                         
   1   2  15          1.68          8.07        35.97 o                         
   2   2  15        223.94        362.49        64.54 o                         
   3   2  15          4.20          8.91        32.17 o                         
   4   2  15        295.50        221.67        42.65 o                         
   1   3  15         30.07         68.41        41.11 o                         
   2   3  15          0.66         48.74        40.46 o                         
   3   3  15        246.20        224.08        43.72 o                         
   4   3  15          5.84         20.29        27.54 o                         
   0   4  15        256.71        137.69        76.15 o                         
   1   4  15         12.30        -37.98        37.98 o                         
   2   4  15        157.04        168.30        46.67 o                         
   3   4  15         37.90         54.30        32.47 o                         
   4   4  15        138.43         91.62        31.73 o                         
   1   5  15          1.85        -20.56        44.85 o                         
   2   5  15          7.22          7.50        29.99 o                         
   3   5  15          0.33          1.64        31.15 o                         
   0   6  15          8.22        -36.51        56.33 o                         
   1   6  15         27.00        -38.84        38.84 o                         
   2   6  15         88.16         63.54        39.87 o                         
   3   6  15          4.50         40.87        33.30 o                         
   1   7  15          1.18         -4.08        33.94 o                         
   2   7  15          8.15         -1.53        34.88 o                         
                                                                                
